# Supplementary material for: Analysis of the anaerobic digestion metagenome under environmental stresses stimulating prophage induction
Source: Microbiome. 2022 Aug 15;10:125. doi: 10.1186/s40168-022-01316-w (PMC9377139; doi:10.1186/s40168-022-01316-w)
Supplement: Supplementary file 3 — Additional file 2: Table 1. Measurements of VFA and methane yield. [file 40168_2022_1316_MOESM3_ESM.xlsx]

## Sheet: Summary
VFAs	Measurements of volatile fatty acid concentration in the 21 stress conditions and control
Methane	Measurements of methane yield as mL of methane per grams of volatile solid; comparison of methane yield in each condition with the control

## Sheet: VFAs
		Concentration (mg/l)										Average (g/l)									STDV
SAMPLE		REPLICATION	Acetate	Propionate	Isobutyrate	Butyrate	Iso-valerate	Valerate	Hexanoate	TVFAs		Acetate	Propionate	Isobutyrate	Butyrate	Iso-valerate	Valerate	Hexanoate	TVFAs		Acetate	Propionate	Isobutyrate	Butyrate	Iso-valerate	Valerate	Hexanoate	TVFAs
Overload 8		1	235.616	31.9783	9.7023	14.4897	9.4298	16.6684	8.0108	325.895		0.245922	0.0305295	0.00702307	0.0131578	0.00896253	0.0190175	0.0092112	0.333824		0.0124566	0.0013085	0.00259099	0.00132881	0.00059412	0.002351	0.00121191	0.0111156
		2	242.386	30.1766	6.8365	13.1515	8.2939	19.0137	9.1885	329.046
		3	259.765	29.4337	4.5304	11.8321	9.1639	21.3704	10.4343	346.529
Atmosperic air 15		1	317.534	83.1465	22.1278	9.4192	10.1881	9.1744	13.6357	465.226		0.349791	0.0832976	0.0192458	0.0103587	0.00937617	0.00825033	0.0124948	0.492814		0.0313446	0.00141197	0.00260875	0.00109664	0.000922019	0.00101905	0.00114229	0.0287152
		2	351.702	81.9672	18.5637	11.5637	8.3738	7.1574	11.3511	490.679
		3	380.136	84.779	17.0458	10.0931	9.5666	8.4192	12.4976	522.537
Temperature 55°C		1	911.299	78.0739	25.9978	55.5221	50.3975	20.4189	17.6553	1159.36		1.09888	0.0894782	0.0295895	0.0540031	0.0504362	0.0186915	0.0213542	1.36243		0.183661	0.0099452	0.0031351	0.00318296	0.00324077	0.00166009	0.00334533	0.192596
		2	1278.35	94.0127	31.7773	50.3452	47.2149	18.5475	22.2395	1542.49
		3	1106.99	96.348	30.9934	56.142	53.6961	17.1081	24.1679	1385.44
pH 8.5		1	149.281	20.1727	7.2485	4.7083	3.70704	5.3575	12.7306	203.205		0.130247	0.0177339	0.0103904	0.0044581	0.00288918	0.00472567	0.0142003	0.184645		0.0184454	0.00229579	0.00274579	0.000559095	0.00072154	0.000780771	0.00140423	0.0179629
		2	129.009	17.4144	12.3296	3.8176	2.6179	3.8528	14.3421	183.383
		3	112.452	15.6146	11.5932	4.8484	2.3426	4.9667	15.5283	167.346
Temperature 45°C x H2O2		1	437.092	106.746	15.7848	14.2474	17.1098	12.4631	13.7803	617.224		0.459518	0.102789	0.0139326	0.0140057	0.0205069	0.011463	0.0139888	0.636204		0.0267836	0.0115514	0.00191137	0.00176485	0.0029862	0.00094911	0.0006149	0.0179305
		2	452.288	111.842	11.9671	15.6373	22.7175	10.5748	13.5052	638.532
		3	489.175	89.7795	14.0458	12.1325	21.6934	11.3511	14.6808	652.858
Control		1	73.96	6.0423	0.952	2.712	4.178	2.652	5.502	95.9983		0.0765878	0.00729953	0.0010664	0.00261127	0.00416493	0.00259197	0.00547893	0.0998009		0.00362044	0.0013218	0.000357598	0.00024889	0.000342587	0.000265098	0.000417878	0.00573514
		2	80.7175	8.6776	1.4672	2.3278	4.5008	2.8219	5.8848	106.398
		3	75.086	7.1787	0.78	2.794	3.816	2.302	5.05	97.0067
Temperature 55°C x NaCl		1	696.933	26.331	9.23217	27.3705	41.5444	1.9609	3.87974	807.252		0.707486	0.0281812	0.00829501	0.0265021	0.0428072	0.00244687	0.00246594	0.818185		0.0112469	0.00180592	0.00142588	0.00209532	0.00177697	0.000504141	0.00123459	0.0134487
		2	719.318	29.9393	8.9988	28.0236	42.0379	2.9674	1.9174	833.202
		3	706.208	28.2734	6.65407	24.1122	44.8392	2.41231	1.60068	814.1
pH 5		1	598.534	86.7466	21.3278	9.41925	10.1881	9.17463	13.6357	749.026		0.639345	0.0957524	0.0289273	0.010181	0.0105794	0.00885546	0.0134171	0.807057		0.0399449	0.00952986	0.00661648	0.000809314	0.00125498	0.0003974	0.000831991	0.0573095
		2	678.364	105.732	33.4082	11.0307	11.9834	8.9814	14.1179	863.617
		3	641.136	94.7791	32.0459	10.0931	9.56667	8.41035	12.4976	808.529
Mitomycin 25	0	1	87.9663	8.0429	1.0952	2.1274	4.1782	2.9717	5.502	111.884		0.0887507	0.00806203	0.00110907	0.00276307	0.00422153	0.00294473	0.00558243	0.113434		0.00329694	0.000285282	0.000176808	0.000562082	0.000527636	8.17565e-05	0.000573	0.0049334
		2	92.3691	8.3564	1.2924	2.9674	4.7695	3.0096	6.1914	118.956
	0	3	85.9167	7.7868	0.9396	3.1944	3.7169	2.8529	5.0539	109.461
Mitomycin 75	0	1	113.96	13.0426	1.6534	4.7128	5.1788	15.6536	27.5026	181.704		0.10891	0.0122869	0.00166777	0.00483943	0.0051311	0.0104439	0.0174971	0.160776		0.00456251	0.00184932	0.000107572	0.000154024	0.000292779	0.00476598	0.0107979	0.0213572
		2	107.682	13.6387	1.5681	5.0109	5.3971	9.3749	18.9374	161.609
	0	3	105.086	10.1794	1.7818	4.7946	4.8174	6.3032	6.0514	139.014
H2O2	0	1	284.616	39.3518	9.7023	17.9715	10.4452	36.6684	8.0108	406.766		0.299843	0.039249	0.0121943	0.0164445	0.0113666	0.0294786	0.0090961	0.417672		0.0153764	0.00148268	0.00224097	0.00371354	0.00383812	0.00769025	0.00123138	0.010107
		2	299.547	40.6776	12.8365	19.1511	8.0731	30.3971	8.8432	419.526
	0	3	315.365	37.7176	14.044	12.2109	15.5816	21.3704	10.4343	426.723
Temperature 45°C		1	111.344	19.1506	13.6668	17.2535	21.0143	27.4226	37.837	247.689		0.10647	0.0186205	0.0130936	0.0172919	0.0221959	0.0274445	0.0352547	0.240372		0.0101223	0.000683683	0.000505332	0.00103497	0.0023817	0.00293316	0.0024344	0.0170868
		2	113.234	17.8488	12.9014	18.3456	24.9374	30.3885	34.9256	252.581
		3	94.8332	18.862	12.7126	16.2767	20.6361	24.5223	33.0017	220.845
Temperature 60°C		1	1211.3	98.0739	38.9978	60.5222	70.3976	20.4189	27.65	1527.36		1.28912	0.10195	0.0393316	0.0605606	0.0720094	0.0190701	0.0249753	1.60702		0.0778453	0.00416177	0.000573168	0.00256243	0.00165059	0.0017385	0.00237624	0.0821469
		2	1289.07	101.427	39.0036	58.0176	71.9346	19.6834	23.1079	1602.25
		3	1366.99	106.348	39.9935	63.142	73.6962	17.1081	24.1679	1691.44
NaCl 1%		1	265.715	24.9901	10.3698	16.3613	17.0776	12.1381	17.4813	364.133		0.216641	0.0205742	0.00820685	0.0149391	0.0162638	0.0118263	0.0182315	0.306683		0.0494449	0.00390906	0.00187522	0.00130656	0.00213653	0.000734721	0.00101433	0.0573586
		2	217.376	19.1763	7.0374	14.6641	17.8739	10.9871	19.3856	306.5
		3	166.833	17.5564	7.21336	13.7919	13.84	12.3537	17.8277	249.416
NaCl 2%		1	369.534	86.7466	21.3278	9.41925	10.1881	9.17463	13.6357	520.026		0.424202	0.089608	0.0134171	0.00939499	0.00983679	0.00910806	0.0126113	0.568179		0.0484731	0.00448677	0.00726439	0.000710577	0.000318577	0.000666921	0.000972584	0.0426044
		2	461.937	87.2983	11.8775	8.6726	9.7556	9.7392	11.7005	600.981
		3	441.136	94.7791	7.04587	10.0931	9.56667	8.41035	12.4976	583.529
Overload 4	4.94611	1	190.616	27.9784	7.70238	7.48972	6.42987	6.6684	48.0109	294.896		0.183019	0.0258591	0.00639174	0.00931504	0.0100278	0.00822071	0.0247942	0.267628		0.00691945	0.0019418	0.00165611	0.00225233	0.00748809	0.00295049	0.0202937	0.0240599
		2	177.077	24.1653	6.9424	8.6233	5.0178	11.6233	15.9372	249.387
		3	181.365	25.4337	4.53045	11.8321	18.6358	6.37044	10.4344	258.602
Overload 6		1	186.87	20.4202	1.41228	5.09957	3.86458	36.0692	5.75504	259.491		0.207595	0.0216506	0.00134644	0.00502483	0.00417846	0.0147972	0.00636839	0.260961		0.0190967	0.00198951	0.000319949	0.000842748	0.000310321	0.0184349	0.000697835	0.0107202
		2	211.435	20.5857	0.9987	4.1472	4.1857	3.4764	6.2225	251.051
		3	224.479	23.9459	1.62836	5.82772	4.4851	4.84589	7.12764	272.34
pH 7		1	169.28	80.9973	11.2486	4.70836	4.70704	5.35758	10.9131	287.212		0.14824	0.0436256	0.00588356	0.00421487	0.00473564	0.00489714	0.010455	0.222052		0.0388566	0.0342892	0.00491658	0.000978578	0.00040801	0.000498896	0.00201262	0.0743781
		2	172.04	36.2656	4.8089	3.0878	5.1572	4.3671	12.1991	237.925
		3	103.401	13.6141	1.5932	4.84844	4.34269	4.96673	8.25283	141.019
Atmosperic air 5		1	104.958	17.4031	1.33163	4.49004	4.10502	5.07016	6.33269	143.691		0.103757	0.0152067	0.00121158	0.00495114	0.00423043	0.00456931	0.00634098	0.140267		0.0030604	0.00434762	0.000103994	0.000907851	0.000529518	0.000649418	0.000565271	0.00297306
		2	106.034	10.1991	1.1493	5.997	4.8114	4.8022	5.7799	138.773
		3	100.278	18.018	1.15381	4.36637	3.77488	3.83556	6.91035	138.337
Atmosperic air 10		1	72.4267	10.2362	0	3.35176	2.97681	3.09414	5.48611	97.5718		0.0792281	0.0107872	4.86e-05	0.00385379	0.00292274	0.00335671	0.00515433	0.105351		0.0065907	0.00103257	8.41777e-05	0.000649853	9.57335e-05	0.000670913	0.000294645	0.00724613
		2	79.6717	10.1469	0.1458	4.5878	2.9792	4.1192	4.9232	106.574
		3	85.5857	11.9784	0	3.62182	2.8122	2.8568	5.05368	111.909
Temperature 45°C x NaCl		1	95.1713	15.2606	0	3.76316	5.03348	2.64123	5.47643	127.346		0.188073	0.0208393	0.00327458	0.0086995	0.0101199	0.00516505	0.00938646	0.245558		0.0820859	0.00502693	0.00353045	0.00465738	0.00613555	0.00430462	0.00658232	0.108271
		2	250.805	25.0174	7.0147	13.0158	16.9341	10.1354	16.986	339.908
		3	218.242	22.2399	2.80904	9.31955	8.39222	2.71853	5.69695	269.418
Temperature 55°C x H2O2		1	828.694	72.9522	19.622	44.3679	35.0827	2.75337	6.30365	1009.78		0.896901	0.0790502	0.0212093	0.0512728	0.0386633	0.00319895	0.0063358	1.09663		0.0634185	0.0054444	0.00143799	0.00739568	0.00362617	0.000660096	0.00078881	0.0808833
		2	954.087	80.7756	22.4249	59.077	42.3334	3.9573	7.1402	1169.79
		3	907.922	83.4229	21.5811	50.3735	38.5737	2.88619	5.56356	1110.32

## Sheet: Methane
Treatment	Replication 1	Replication 2	Replication 3	Average	Stdev	Real Methane Yield (ml CH4/g VS)	% Difference
Control	246.211	238.146	243.165	242.507	4.07252	242.667	0
Temperature 45°C	324.815	312.157	317.678	318.217	6.34617	318.219	0.311344
Temperature 55°C	99.164	104.658	102.286	102.036	2.75552	102.063	-0.579409
Temperature 60°C	0	0	0	0	0	0	-1
Overload 4	290.978	282.854	289.981	287.938	4.43072	287.944	0.186583
Overload 6	246.712	234.945	242.015	241.224	5.92325	241.227	-0.00593203
Overload 8	218.369	225.234	224.782	222.795	3.83969	222.789	-0.0819116
Atmosperic air 5	219.435	217.011	217.983	218.143	1.2199	218.147	-0.101041
Atmosperic air 10	297.154	284.397	293.431	291.661	6.56022	291.598	0.20164
Atmosperic air 15	172.224	176.334	172.03	173.529	2.43085	173.57	-0.284737
pH 5	0	0	0	0	0	0	-1
pH 7	209.959	218.214	213.986	214.053	4.12791	214.061	-0.117881
pH 8.5	226.882	238.556	228.815	231.418	6.25707	231.424	-0.0463286
NaCl 1%	287.582	282.723	284.536	284.947	2.45543	284.959	0.174284
NaCl 2%	183.469	191.625	184.534	186.543	4.43352	186.544	-0.231276
Mitomycin 25	341.137	336.528	331.035	336.233	5.05744	336.211	0.385484
Mitomycin 75	262.203	257.186	258.617	259.335	2.58449	259.334	0.068684
Temperature 45°C x H2O2	276.564	271.039	272.934	273.512	2.80754	273.511	0.127107
Temperature 55°C x H2O2	25.867	32.709	28.012	28.8627	3.49942	28.8995	-0.880908
Temperature 45°C x NaCl	354.093	368.107	358.134	360.111	7.21321	360.109	0.483968
Temperature 55°C x NaCl	114.963	108.72	112.268	111.984	3.1313	111.98	-0.538542
H2O2	201.666	193.305	195.065	196.679	4.40789	196.68	-0.189506
