# Supplementary material for: Analysis of the anaerobic digestion metagenome under environmental stresses stimulating prophage induction
Source: Microbiome. 2022 Aug 15;10:125. doi: 10.1186/s40168-022-01316-w (PMC9377139; doi:10.1186/s40168-022-01316-w)
Supplement: Supplementary file 4 — Additional file 3: Table 2. General information about the prokaryotic and viral MAGs retrieved in this study: genome length, completeness, contamination, taxonomy, relative abundances, log ratios with respect to the average. [file 40168_2022_1316_MOESM4_ESM.xlsx]

## Sheet: Summary
Assembly statistics	Contains the statistics of the assembly calculated with QUAST
MAGs	Data about prokaryotic MAGs: name, length, completeness, contamination, presence and length of integrated proviruses, taxonomy
VirMAGs	Data about viral MAGs and single-scaffold viral genomes: name, length, completeness, contamination, and lowest determined taxonomical rank
Integrated viruses	Data about viral genomes integrated in prokaryotic MAGs: host, length, taxonomic classification.
Relative abundance - MAGs	Relative abundance of prokaryotic MAGs across samples
Relative abundance - Viruses	Relative abundance of viral genomes across samples
Log ratios - MAGs	Log ratio relative to the average of each MAG across integrated-enriched samples
Log ratios - Viruses	Log ratio relative to the average of each MAG across free-enriched samples
SparCC correlations	Correlation matrix obtained with SparCC
SparCC p-values	Pseudo p-values associated to SparCC correlation coefficients

## Sheet: Assembly statistics
All statistics are based on contigs of size >= 500 bp, unless otherwise noted (e.g., "# contigs (>= 0 bp)" and "Total length (>= 0 bp)" include all contigs).
Assembly	final.contigs
# contigs (>= 0 bp)	215852
# contigs (>= 1000 bp)	215852
# contigs (>= 5000 bp)	25609
# contigs (>= 10000 bp)	11180
# contigs (>= 25000 bp)	3324
# contigs (>= 50000 bp)	1072
Total length (>= 0 bp)	735889590
Total length (>= 1000 bp)	735889590
Total length (>= 5000 bp)	389156936
Total length (>= 10000 bp)	289732854
Total length (>= 25000 bp)	170503314
Total length (>= 50000 bp)	93462987
# contigs	215852
Largest contig	586434
Total length	735889590
GC (%)	2 days, 2:27:00
N50	5760
N75	2003
L50	21656
L75	80206
# N's per 100 kbp	00:00:00

## Sheet: MAGs
MAG ID	MAG name	Length	CheckM completeness	CheckM contamination	Provirus	Provirus length	NCBI taxonomy
MAG1	Bacteroidetes_sp_arIN_0001	2805338	82.53	1.68	1	7776	d__Bacteria;p__Bacteroidetes;c__;o__;f__;g__;s__
MAG10	Candidatus_Hydrogenedentes_sp_arIN_0010	5348218	98.9	2.2	0		d__Bacteria;p__Candidatus Hydrogenedentes;c__;o__;f__;g__;s__
MAG100	Chitinispirillaceae_sp_arIN_0100	4735724	94.44	4.4	0		d__Bacteria;p__Fibrobacteres;c__Chitinispirillia;o__Chitinispirillales;f__Chitinispirillaceae;g__;s__
MAG101	Hungateiclostridiaceae_sp_arIN_0101	1635863	66.88	2.13	0		d__Bacteria;p__Firmicutes;c__Clostridia;o__Clostridiales;f__Hungateiclostridiaceae;g__;s__
MAG102	Porphyromonadaceae_sp_arIN_0102	1915996	82.22	1.37	0		d__Bacteria;p__Bacteroidetes;c__Bacteroidia;o__Bacteroidales;f__Porphyromonadaceae;g__;s__
MAG103	Acholeplasmataceae_sp_arIN_0103	1176863	90.67	5.33	0		d__Bacteria;p__Tenericutes;c__Mollicutes;o__Acholeplasmatales;f__Acholeplasmataceae;g__;s__
MAG104	Bacillales_sp_arIN_0104	1312208	87.04	3.37	1	47401	d__Bacteria;p__Firmicutes;c__Bacilli;o__Bacillales;f__;g__;s__
MAG105	Candidatus_Saccharibacteria_sp_arIN_0105	591859	53.42	2.42	1	4928	d__Bacteria;p__Candidatus Saccharibacteria;c__;o__;f__;g__;s__
MAG106	Porphyromonadaceae_sp_arIN_0106	2264690	81.95	3.02	0		d__Bacteria;p__Bacteroidetes;c__Bacteroidia;o__Bacteroidales;f__Porphyromonadaceae;g__;s__
MAG107	Bacteria_sp_arIN_0107	654236	76.25	1.88	0		d__Bacteria;p__;c__;o__;f__;g__;s__
MAG108	Bacteroidales_sp_arIN_0108	1378806	67.06	2.62	1	16546	d__Bacteria;p__Bacteroidetes;c__Bacteroidia;o__Bacteroidales;f__;g__;s__
MAG109	Planctomycetales_sp_arIN_0109	6260524	98.85	1.15	1	7470	d__Bacteria;p__Planctomycetes;c__Planctomycetia;o__Planctomycetales;f__;g__;s__
MAG11	Anaerolineaceae_sp_arIN_0011	1015062	50.51	1.01	0		d__Bacteria;p__Chloroflexi;c__Anaerolineae;o__Anaerolineales;f__Anaerolineaceae;g__;s__
MAG110	Clostridiales_sp_arIN_0110	2410799	95.8	4.55	1	1666	d__Bacteria;p__Firmicutes;c__Clostridia;o__Clostridiales;f__;g__;s__
MAG111	Clostridiales_sp_arIN_0111	1698706	83.53	0.02	1	2360	d__Bacteria;p__Firmicutes;c__Clostridia;o__Clostridiales;f__;g__;s__
MAG112	Catabacter_sp_arIN_0112	2165905	93.95	6.66	1	2010	d__Bacteria;p__Firmicutes;c__Clostridia;o__Clostridiales;f__Catabacteriaceae;g__Catabacter;s__
MAG113	Marinilabiliaceae_sp_arIN_0113	2540203	95.92	1.11	1	19738	d__Bacteria;p__Bacteroidetes;c__Bacteroidia;o__Marinilabiliales;f__Marinilabiliaceae;g__;s__
MAG114	Methanosarcina_flavescens_arIN_0114	3085121	97.88	3.92	1	22631	d__Archaea;p__Euryarchaeota;c__Methanomicrobia;o__Methanosarcinales;f__Methanosarcinaceae;g__Methanosarcina;s__Methanosarcina flavescens
MAG115	Bacillales_sp_arIN_0115	1133060	95.51	0	0		d__Bacteria;p__Firmicutes;c__Bacilli;o__Bacillales;f__;g__;s__
MAG116	Ruminococcaceae_sp_arIN_0116	1128480	51.13	4.88	0		d__Bacteria;p__Firmicutes;c__Clostridia;o__Clostridiales;f__Ruminococcaceae;g__;s__
MAG117	Bacillales_sp_arIN_0117	605154	85.25	3.1	1	27508	d__Bacteria;p__Firmicutes;c__Bacilli;o__Bacillales;f__;g__;s__
MAG118	Peptococcaceae_sp_arIN_0118	2637032	95.76	5.58	1	5594	d__Bacteria;p__Firmicutes;c__Clostridia;o__Clostridiales;f__Peptococcaceae;g__;s__
MAG119	Acholeplasmataceae_sp_arIN_0119	999781	86.67	0	1	5013	d__Bacteria;p__Tenericutes;c__Mollicutes;o__Acholeplasmatales;f__Acholeplasmataceae;g__;s__
MAG12	Clostridiales_sp_arIN_0012	1390407	84.92	4.95	0		d__Bacteria;p__Firmicutes;c__Clostridia;o__Clostridiales;f__;g__;s__
MAG120	Ruminococcaceae_sp_arIN_0120	1537790	78.75	1.34	0		d__Bacteria;p__Firmicutes;c__Clostridia;o__Clostridiales;f__Ruminococcaceae;g__;s__
MAG13	Clostridiales_Family_XIII_Incertae_Sedis_sp_arIN_0013	2566168	95.74	5.67	1	56279	d__Bacteria;p__Firmicutes;c__Clostridia;o__Clostridiales;f__Clostridiales Family XIII. Incertae Sedis;g__;s__
MAG14	Mollicutes_sp_arIN_0014	796598	74.55	0.67	0		d__Bacteria;p__Tenericutes;c__Mollicutes;o__;f__;g__;s__
MAG15	Candidatus_Saccharibacteria_sp_arIN_0015	866517	62.39	1.71	1	16634	d__Bacteria;p__Candidatus Saccharibacteria;c__;o__;f__;g__;s__
MAG16	Bacillales_sp_arIN_0016	949519	96.63	3.37	0		d__Bacteria;p__Firmicutes;c__Bacilli;o__Bacillales;f__;g__;s__
MAG17	Acholeplasmataceae_sp_arIN_0017	1177852	100	2.67	0		d__Bacteria;p__Tenericutes;c__Mollicutes;o__Acholeplasmatales;f__Acholeplasmataceae;g__;s__
MAG18	Firmicutes_sp_arIN_0018	2334252	99.07	0	0		d__Bacteria;p__Firmicutes;c__;o__;f__;g__;s__
MAG19	Synergistaceae_sp_arIN_0019	1790158	100	0	1	18442	d__Bacteria;p__Synergistetes;c__Synergistia;o__Synergistales;f__Synergistaceae;g__;s__
MAG2	Acidobacteria_sp_arIN_0002	2925329	96.96	3.42	0		d__Bacteria;p__Acidobacteria;c__;o__;f__;g__;s__
MAG20	Bacteroidales_sp_arIN_0020	3315344	98.1	2.86	0		d__Bacteria;p__Bacteroidetes;c__Bacteroidia;o__Bacteroidales;f__;g__;s__
MAG21	Proteiniphilum_sp_arIN_0021	3127712	98.36	1.88	1	3954	d__Bacteria;p__Bacteroidetes;c__Bacteroidia;o__Bacteroidales;f__Dysgonamonadaceae;g__Proteiniphilum;s__
MAG22	Paludibacteraceae_sp_arIN_0022	3342311	99.46	2.61	0		d__Bacteria;p__Bacteroidetes;c__Bacteroidia;o__Bacteroidales;f__Paludibacteraceae;g__;s__
MAG23	Synergistetes_sp_arIN_0023	1717962	94.07	6.1	0		d__Bacteria;p__Synergistetes;c__;o__;f__;g__;s__
MAG24	Methanothrix_sp_arIN_0024	2332958	97.39	0.65	0		d__Archaea;p__Euryarchaeota;c__Methanomicrobia;o__Methanosarcinales;f__Methanotrichaceae;g__Methanothrix;s__
MAG25	Clostridiales_sp_arIN_0025	2015593	79.91	2.1	1	38749	d__Bacteria;p__Firmicutes;c__Clostridia;o__Clostridiales;f__;g__;s__
MAG26	Candidatus_Hydrogenedentes_sp_arIN_0026	7768383	98.9	5.69	1	122676	d__Bacteria;p__Candidatus Hydrogenedentes;c__;o__;f__;g__;s__
MAG27	Synergistaceae_sp_arIN_0027	1750313	100	0	0		d__Bacteria;p__Synergistetes;c__Synergistia;o__Synergistales;f__Synergistaceae;g__;s__
MAG28	Mollicutes_sp_arIN_0028	631643	77.33	1.45	0		d__Bacteria;p__Tenericutes;c__Mollicutes;o__;f__;g__;s__
MAG29	Firmicutes_sp_arIN_0029	2422616	94.92	2.26	0		d__Bacteria;p__Firmicutes;c__;o__;f__;g__;s__
MAG3	Bacteria_sp_arIN_0003	4887078	94.59	4.93	0		d__Bacteria;p__;c__;o__;f__;g__;s__
MAG30	Clostridiales_sp_arIN_0030	1677532	95.97	0.67	1	15407	d__Bacteria;p__Firmicutes;c__Clostridia;o__Clostridiales;f__;g__;s__
MAG31	Bacillus_ginsengihumi_arIN_0031	3792853	93.78	0.27	1	165662	d__Bacteria;p__Firmicutes;c__Bacilli;o__Bacillales;f__Bacillaceae;g__Bacillus;s__Bacillus ginsengihumi
MAG32	Clostridiales_sp_arIN_0032	1476284	69.83	3.55	0		d__Bacteria;p__Firmicutes;c__Clostridia;o__Clostridiales;f__;g__;s__
MAG33	Bacillales_sp_arIN_0033	1151349	98.88	3.37	0		d__Bacteria;p__Firmicutes;c__Bacilli;o__Bacillales;f__;g__;s__
MAG34	Bacteroidales_sp_arIN_0034	2752916	98.39	1.36	0		d__Bacteria;p__Bacteroidetes;c__Bacteroidia;o__Bacteroidales;f__;g__;s__
MAG35	Clostridiales_sp_arIN_0035	1753639	88.46	0.17	1	5489	d__Bacteria;p__Firmicutes;c__Clostridia;o__Clostridiales;f__;g__;s__
MAG36	Clostridiales_sp_arIN_0036	2233233	94.93	0.7	1	14741	d__Bacteria;p__Firmicutes;c__Clostridia;o__Clostridiales;f__;g__;s__
MAG37	Bacteroidales_sp_arIN_0037	2528187	93.89	0.71	1	7967	d__Bacteria;p__Bacteroidetes;c__Bacteroidia;o__Bacteroidales;f__;g__;s__
MAG38	Paludibacter_sp_arIN_0038	2468603	96.51	4.84	1	30007	d__Bacteria;p__Bacteroidetes;c__Bacteroidia;o__Bacteroidales;f__Paludibacteraceae;g__Paludibacter;s__
MAG39	Clostridiales_sp_arIN_0039	1970118	84.14	0.81	0		d__Bacteria;p__Firmicutes;c__Clostridia;o__Clostridiales;f__;g__;s__
MAG4	Bacteroidales_sp_arIN_0004	1770386	94.59	1.99	1	7765	d__Bacteria;p__Bacteroidetes;c__Bacteroidia;o__Bacteroidales;f__;g__;s__
MAG40	Clostridiales_sp_arIN_0040	1933666	78.62	1.06	0		d__Bacteria;p__Firmicutes;c__Clostridia;o__Clostridiales;f__;g__;s__
MAG41	Clostridia_sp_arIN_0041	1066767	65.79	0.93	0		d__Bacteria;p__Firmicutes;c__Clostridia;o__;f__;g__;s__
MAG42	Catabacter_sp_arIN_0042	2362426	77.69	5.51	1	30626	d__Bacteria;p__Firmicutes;c__Clostridia;o__Clostridiales;f__Catabacteriaceae;g__Catabacter;s__
MAG43	Firmicutes_sp_arIN_0043	2552196	95.73	2.82	1	5863	d__Bacteria;p__Firmicutes;c__;o__;f__;g__;s__
MAG44	Clostridiales_sp_arIN_0044	2625086	97.15	2.04	1	32439	d__Bacteria;p__Firmicutes;c__Clostridia;o__Clostridiales;f__;g__;s__
MAG45	Clostridiales_sp_arIN_0045	1972331	89.51	3.71	0		d__Bacteria;p__Firmicutes;c__Clostridia;o__Clostridiales;f__;g__;s__
MAG46	Thiopseudomonas_sp_arIN_0046	2547195	90.46	2.02	0		d__Bacteria;p__Proteobacteria;c__Gammaproteobacteria;o__Pseudomonadales;f__Pseudomonadaceae;g__Thiopseudomonas;s__
MAG47	Bacteroidales_sp_arIN_0047	1961678	86.67	3.85	1	28996	d__Bacteria;p__Bacteroidetes;c__Bacteroidia;o__Bacteroidales;f__;g__;s__
MAG48	Candidatus_Falkowbacteria_sp_arIN_0048	691748	69.8	0.99	0		d__Bacteria;p__Candidatus Falkowbacteria;c__;o__;f__;g__;s__
MAG49	Methanosarcina_mazei_arIN_0049	4488568	96.08	4.58	1	11205	d__Archaea;p__Euryarchaeota;c__Methanomicrobia;o__Methanosarcinales;f__Methanosarcinaceae;g__Methanosarcina;s__Methanosarcina mazei
MAG5	Spirochaetes_sp_arIN_0005	1718896	91.88	1.14	1	40807	d__Bacteria;p__Spirochaetes;c__;o__;f__;g__;s__
MAG50	Armatimonadetes_sp_arIN_0050	7184213	95.37	8.64	1	5473	d__Bacteria;p__Armatimonadetes;c__;o__;f__;g__;s__
MAG51	Clostridiales_sp_arIN_0051	2587946	91.26	5.49	1	15543	d__Bacteria;p__Firmicutes;c__Clostridia;o__Clostridiales;f__;g__;s__
MAG52	Clostridiaceae_sp_arIN_0052	2313338	76.58	8.79	1	1820	d__Bacteria;p__Firmicutes;c__Clostridia;o__Clostridiales;f__Clostridiaceae;g__;s__
MAG53	Bacteroidales_sp_arIN_0053	2660775	98.89	1.34	0		d__Bacteria;p__Bacteroidetes;c__Bacteroidia;o__Bacteroidales;f__;g__;s__
MAG54	Bacillales_sp_arIN_0054	1508607	85.33	0.44	1	2730	d__Bacteria;p__Firmicutes;c__Bacilli;o__Bacillales;f__;g__;s__
MAG55	Anaerolineae_sp_arIN_0055	2866242	71.22	4.92	1	36867	d__Bacteria;p__Chloroflexi;c__Anaerolineae;o__;f__;g__;s__
MAG56	Propionibacteriaceae_sp_arIN_0056	3040239	92.92	3.07	1	39890	d__Bacteria;p__Actinobacteria;c__Actinobacteria;o__Propionibacteriales;f__Propionibacteriaceae;g__;s__
MAG57	Candidatus_Cloacimonetes_sp_arIN_0057	2051956	100	0	1	16728	d__Bacteria;p__Candidatus Cloacimonetes;c__;o__;f__;g__;s__
MAG58	Clostridiales_sp_arIN_0058	1949896	81	3.03	0		d__Bacteria;p__Firmicutes;c__Clostridia;o__Clostridiales;f__;g__;s__
MAG59	Synergistales_sp_arIN_0059	2166884	88.14	0	1	6812	d__Bacteria;p__Synergistetes;c__Synergistia;o__Synergistales;f__;g__;s__
MAG6	Deltaproteobacteria_sp_arIN_0006	3013039	97.2	2.58	1	15157	d__Bacteria;p__Proteobacteria;c__Deltaproteobacteria;o__;f__;g__;s__
MAG60	Firmicutes_sp_arIN_0060	3016401	94.92	4.24	1	20761	d__Bacteria;p__Firmicutes;c__;o__;f__;g__;s__
MAG61	Spirochaetales_sp_arIN_0061	2322975	93.01	2.8	0		d__Bacteria;p__Spirochaetes;c__Spirochaetia;o__Spirochaetales;f__;g__;s__
MAG62	Phycisphaerales_sp_arIN_0062	6574221	96.59	9.66	1	131859	d__Bacteria;p__Planctomycetes;c__Phycisphaerae;o__Phycisphaerales;f__;g__;s__
MAG63	Clostridiales_sp_arIN_0063	1524362	70.21	2.02	0		d__Bacteria;p__Firmicutes;c__Clostridia;o__Clostridiales;f__;g__;s__
MAG64	Methanoculleus_sp_arIN_0064	1303450	67.95	3.92	0		d__Archaea;p__Euryarchaeota;c__Methanomicrobia;o__Methanomicrobiales;f__Methanomicrobiaceae;g__Methanoculleus;s__
MAG65	Mariniphaga_sp_arIN_0065	1954211	74.86	3.23	0		d__Bacteria;p__Bacteroidetes;c__Bacteroidia;o__Marinilabiliales;f__Prolixibacteraceae;g__Mariniphaga;s__
MAG66	Candidatus_Hydrogenedentes_sp_arIN_0066	3054058	67.72	8.88	1	34136	d__Bacteria;p__Candidatus Hydrogenedentes;c__;o__;f__;g__;s__
MAG67	Verrucomicrobia_sp_arIN_0067	3855817	90.42	2.65	1	8031	d__Bacteria;p__Verrucomicrobia;c__;o__;f__;g__;s__
MAG68	Bacteroidales_sp_arIN_0068	2142547	95.48	2.63	1	19170	d__Bacteria;p__Bacteroidetes;c__Bacteroidia;o__Bacteroidales;f__;g__;s__
MAG69	Clostridiaceae_sp_arIN_0069	1597118	60.79	0.31	0		d__Bacteria;p__Firmicutes;c__Clostridia;o__Clostridiales;f__Clostridiaceae;g__;s__
MAG7	Myxococcales_sp_arIN_0007	3128710	82.24	1.94	0		d__Bacteria;p__Proteobacteria;c__Deltaproteobacteria;o__Myxococcales;f__;g__;s__
MAG70	Firmicutes_sp_arIN_0070	3023697	94.12	4.25	1	15963	d__Bacteria;p__Firmicutes;c__;o__;f__;g__;s__
MAG71	Clostridiales_sp_arIN_0071	2185578	72.85	3.15	0		d__Bacteria;p__Firmicutes;c__Clostridia;o__Clostridiales;f__;g__;s__
MAG72	Bacteroidales_sp_arIN_0072	2034503	88.42	1.43	1	1651	d__Bacteria;p__Bacteroidetes;c__Bacteroidia;o__Bacteroidales;f__;g__;s__
MAG73	Candidatus_Cloacimonetes_sp_arIN_0073	1079010	60.44	0	1	7023	d__Bacteria;p__Candidatus Cloacimonetes;c__;o__;f__;g__;s__
MAG74	Bacteroidales_sp_arIN_0074	1741300	92.76	1.43	1	3659	d__Bacteria;p__Bacteroidetes;c__Bacteroidia;o__Bacteroidales;f__;g__;s__
MAG75	Bacteroidales_sp_arIN_0075	2383394	96.13	2.63	0		d__Bacteria;p__Bacteroidetes;c__Bacteroidia;o__Bacteroidales;f__;g__;s__
MAG76	Pelotomaculum_sp_arIN_0076	2697802	100	1.27	0		d__Bacteria;p__Firmicutes;c__Clostridia;o__Clostridiales;f__Peptococcaceae;g__Pelotomaculum;s__
MAG77	Bacteroidales_sp_arIN_0077	2971380	94.52	1.9	0		d__Bacteria;p__Bacteroidetes;c__Bacteroidia;o__Bacteroidales;f__;g__;s__
MAG78	Propionibacteriaceae_sp_arIN_0078	2877660	92.22	3.34	1	36418	d__Bacteria;p__Actinobacteria;c__Actinobacteria;o__Propionibacteriales;f__Propionibacteriaceae;g__;s__
MAG79	Acholeplasmatales_sp_arIN_0079	1777316	98.67	0	1	42540	d__Bacteria;p__Tenericutes;c__Mollicutes;o__Acholeplasmatales;f__;g__;s__
MAG8	Aminobacterium_sp_arIN_0008	1829013	100	0	0		d__Bacteria;p__Synergistetes;c__Synergistia;o__Synergistales;f__Synergistaceae;g__Aminobacterium;s__
MAG80	Firmicutes_sp_arIN_0080	2235299	94.89	1.98	1	14392	d__Bacteria;p__Firmicutes;c__;o__;f__;g__;s__
MAG81	Propionibacterium_sp_arIN_0081	3056042	96.25	3.97	1	26368	d__Bacteria;p__Actinobacteria;c__Actinobacteria;o__Propionibacteriales;f__Propionibacteriaceae;g__Propionibacterium;s__
MAG82	Anaerolineaceae_sp_arIN_0082	1960477	83.64	8.57	0		d__Bacteria;p__Chloroflexi;c__Anaerolineae;o__Anaerolineales;f__Anaerolineaceae;g__;s__
MAG83	Thiopseudomonas_sp_arIN_0083	2091332	85.03	2.4	1	55732	d__Bacteria;p__Proteobacteria;c__Gammaproteobacteria;o__Pseudomonadales;f__Pseudomonadaceae;g__Thiopseudomonas;s__
MAG84	Pseudomonas_formosensis_arIN_0084	3059532	96.09	5.2	1	10147	d__Bacteria;p__Proteobacteria;c__Gammaproteobacteria;o__Pseudomonadales;f__Pseudomonadaceae;g__Pseudomonas;s__Pseudomonas formosensis
MAG85	Rikenellaceae_sp_arIN_0085	2160366	93.48	6.68	0		d__Bacteria;p__Bacteroidetes;c__Bacteroidia;o__Bacteroidales;f__Rikenellaceae;g__;s__
MAG86	Bacteroidales_sp_arIN_0086	1883994	93.71	0.95	0		d__Bacteria;p__Bacteroidetes;c__Bacteroidia;o__Bacteroidales;f__;g__;s__
MAG87	Acholeplasmatales_sp_arIN_0087	1461162	96	2.67	1	1706	d__Bacteria;p__Tenericutes;c__Mollicutes;o__Acholeplasmatales;f__;g__;s__
MAG88	Firmicutes_sp_arIN_0088	2179229	98.39	1.21	0		d__Bacteria;p__Firmicutes;c__;o__;f__;g__;s__
MAG89	Verrucomicrobia_sp_arIN_0089	1792625	50.03	2.77	1	26751	d__Bacteria;p__Verrucomicrobia;c__;o__;f__;g__;s__
MAG9	Bacillales_sp_arIN_0009	1218334	84.92	1.45	0		d__Bacteria;p__Firmicutes;c__Bacilli;o__Bacillales;f__;g__;s__
MAG90	Bacillales_sp_arIN_0090	1007772	94.38	1.12	1	8572	d__Bacteria;p__Firmicutes;c__Bacilli;o__Bacillales;f__;g__;s__
MAG91	Actinomyces_oricola_arIN_0091	2711054	99.58	1.18	0		d__Bacteria;p__Actinobacteria;c__Actinobacteria;o__Actinomycetales;f__Actinomycetaceae;g__Actinomyces;s__Actinomyces oricola
MAG92	Peptostreptococcaceae_sp_arIN_0092	1937887	97.2	0.37	0		d__Bacteria;p__Firmicutes;c__Clostridia;o__Clostridiales;f__Peptostreptococcaceae;g__;s__
MAG93	Firmicutes_sp_arIN_0093	2248970	95.1	1.18	0		d__Bacteria;p__Firmicutes;c__;o__;f__;g__;s__
MAG94	Firmicutes_sp_arIN_0094	2067655	93.22	1.69	1	9803	d__Bacteria;p__Firmicutes;c__;o__;f__;g__;s__
MAG95	Fermentimonas_caenicola_arIN_0095	2709180	98.28	7.13	1	1779	d__Bacteria;p__Bacteroidetes;c__Bacteroidia;o__Bacteroidales;f__Porphyromonadaceae;g__Fermentimonas;s__Fermentimonas caenicola
MAG96	Bacteroidales_sp_arIN_0096	4094232	98.39	6.72	1	32933	d__Bacteria;p__Bacteroidetes;c__Bacteroidia;o__Bacteroidales;f__;g__;s__
MAG97	Paracandidimonas_sp_arIN_0097	3268755	97.91	7.63	1	49328	d__Bacteria;p__Proteobacteria;c__Betaproteobacteria;o__Burkholderiales;f__Alcaligenaceae;g__Paracandidimonas;s__
MAG98	Hungateiclostridiaceae_sp_arIN_0098	1906563	79.7	1.95	1	11066	d__Bacteria;p__Firmicutes;c__Clostridia;o__Clostridiales;f__Hungateiclostridiaceae;g__;s__
MAG99	Bacteroidales_sp_arIN_0099	1932334	86	5.08	0		d__Bacteria;p__Bacteroidetes;c__Bacteroidia;o__Bacteroidales;f__;g__;s__

## Sheet: virMAGs
virMAG ID	virMAG name	Length	Family	Species	CheckV completeness	CheckV contamination	Lowest taxonomy
virMAG1	Siphoviridae_sp__0001	36109	Siphoviridae	unassigned	35.66	0	family
virMAG2	Siphoviridae_sp__0002	39518	Siphoviridae	unassigned	46.95	0	family
virMAG3	Siphoviridae_sp__0003	39938	Siphoviridae	unassigned	56.08	0	family
virMAG4	Myoviridae_sp__0004	36334	Myoviridae	unassigned	38.38	0	family
virMAG5	Siphoviridae_sp__0005	39373	Siphoviridae	unassigned	64.34	0	family
virMAG6	Siphoviridae_sp__0006	20193	Siphoviridae	unassigned	33.07	0	family
virMAG7	Myoviridae_sp__0007	4416	Myoviridae	Achromobacter phage 83-24,Achromobacter phage JWX,Edwardsiella phage eiAU,Edwardsiella phage eiAU-183,Enterobacteria phage EK99P-1,Enterobacteria phage JL1,Enterobacteria phage SSL2009a,Escherichia phage HK578,Escherichia phage YD-2008.s,Escherichia phage slur05,Escherichia phage slur06,Rhizobium phage vB_RglS_P106B,Shigella phage EP23,Sodalis phage SO1	not calculated	not calculated	family
virMAG8	Siphoviridae_sp__0008	29006	Siphoviridae	unassigned	73.83	0	family
virMAG9	Siphoviridae_sp__0009	87731	Siphoviridae	unassigned	100	0	family
virMAG10	Siphoviridae_sp__0010	16667	Siphoviridae	unassigned	25.12	0	family
virMAG11	Myoviridae_sp__0011	23237	Myoviridae	unassigned	26.29	0	family
virMAG12	Myoviridae_sp__0012	13603	Myoviridae	unassigned	29.14	0	family
virMAG13	Siphoviridae_sp__0013	1873	Siphoviridae	unassigned	not calculated	not calculated	family
virMAG14	Siphoviridae_sp__0014	50920	Siphoviridae	unassigned	43.51	0	family
virMAG15	Virus_sp__0015	1611	unassigned	unassigned	not calculated	not calculated	domain
virMAG16	Myoviridae_sp__0016	22321	Myoviridae	unassigned	15.44	0	family
virMAG17	Siphoviridae_sp__0017	36389	Siphoviridae	unassigned	55.69	0	family
virMAG18	Virus_sp__0018	1995	unassigned	unassigned	not calculated	not calculated	domain
virMAG19	Myoviridae_sp__0019	14727	Myoviridae	unassigned	3.93	0	family
virMAG20	Siphoviridae_sp__0020	44482	Siphoviridae	unassigned	94.16	0	family
virMAG21	Myoviridae_sp__0021	6832	Myoviridae	Cronobacter phage vB_CsaM_GAP32,Ralstonia phage RSP15,Staphylococcus phage SPbeta-like	4.06	0	family
virMAG22	Myoviridae_sp__0022	8826	Myoviridae	Burkholderia phage AH2,Enterobacter phage Enc34,Loktanella phage pCB2051-A,Proteus phage pPM_01,Ruegeria phage DSS3-P1,Salmonella phage iEPS5,Xylella phage Salvo,Xylella phage Sano	12.21	0	family
virMAG23	Siphoviridae_sp__0023	20819	Siphoviridae	unassigned	13.98	0	family
virMAG24	Siphoviridae_sp__0024	22327	Siphoviridae	unassigned	32.15	0	family
virMAG25	Siphoviridae_sp__0025	135075	Siphoviridae	unassigned	100	0	family
virMAG26	Virus_sp__0026	11339	unassigned	unassigned	20.26	0	domain
virMAG27	Myoviridae_sp__0027	11045	Myoviridae	unassigned	5.67	0	family
virMAG28	Siphoviridae_sp__0028	15411	Siphoviridae	unassigned	32.1	0	family
virMAG29	Siphoviridae_sp__0029	13349	Siphoviridae	unassigned	23.66	0	family
virMAG30	Myoviridae_sp__0030	36737	Myoviridae	unassigned	70.53	0	family
virMAG31	Virus_sp__0031	3559	unassigned	unassigned	not calculated	not calculated	domain
virMAG32	Siphoviridae_sp__0032	11766	Siphoviridae	unassigned	8.48	0	family
virMAG33	Podoviridae_sp__0033	18219	Podoviridae	unassigned	31.44	0	family
virMAG34	Myoviridae_sp__0034	11288	Myoviridae	unassigned	20.08	0	family
virMAG35	Myoviridae_sp__0035	7516	Myoviridae	Bacillus phage BalMu-1,Lactobacillus phage LBR48,Vibrio phage VHML,Vibrio phage VP58.5	16.73	0	family
virMAG36	Siphoviridae_sp__0036	2184	Siphoviridae	unassigned	not calculated	not calculated	family
virMAG37	Siphoviridae_sp__0037	17428	Siphoviridae	unassigned	30.16	0	family
virMAG38	Siphoviridae_sp__0038	33535	Siphoviridae	unassigned	50.89	0	family
virMAG39	Siphoviridae_sp__0039	30077	Siphoviridae	unassigned	43.48	0	family
virMAG40	Siphoviridae_sp__0040	3876	Siphoviridae	unassigned	not calculated	not calculated	family
virMAG41	Podoviridae_sp__0041	34113	Podoviridae	Pseudomonas phage H66,Pseudomonas phage LKA5	53.26	0	family
virMAG42	Siphoviridae_sp__0042	19755	Siphoviridae	unassigned	19.36	0	family
virMAG43	Siphoviridae_sp__0043	3996	Siphoviridae	unassigned	not calculated	not calculated	family
virMAG44	Siphoviridae_sp__0044	20518	Siphoviridae	unassigned	31.38	0	family
virMAG45	Siphoviridae_sp__0045	6446	Siphoviridae	unassigned	11.05	0	family
virMAG46	Myoviridae_sp__0046	9748	Myoviridae	Acinetobacter phage YMC-13-01-C62,Acinetobacter phage YMC11/12/R1215,Acinetobacter phage YMC11/12/R2315,Bacteriophage APSE-2,Endosymbiont phage APSE-1,Enterobacteria phage CUS-3,Enterobacteria phage IME10,Enterobacteria phage P22,Enterobacteria phage ST104,Pseudoalteromonas Phage H103,Salicola phage CGphi29,Salmonella phage 34,Salmonella phage SE1,Salmonella phage SEN22,Salmonella phage SPN9CC,Sa…	24.74	0	family
virMAG47	Siphoviridae_sp__0047	19473	Siphoviridae	unassigned	34.55	0	family
virMAG48	Podoviridae_sp__0048	2700	Podoviridae	unassigned	not calculated	not calculated	family
virMAG49	Siphoviridae_sp__0049	1954	Siphoviridae	unassigned	not calculated	not calculated	family
virMAG50	Myoviridae_sp__0050	2768	Myoviridae	unassigned	not calculated	not calculated	family
virMAG51	Siphoviridae_sp__0051	41300	Siphoviridae	unassigned	76.2	0	family
virMAG52	Siphoviridae_sp__0052	10332	Siphoviridae	unassigned	22.25	0	family
virMAG53	Siphoviridae_sp__0053	18383	Siphoviridae	unassigned	47.51	0	family
virMAG54	Myoviridae_sp__0054	4383	Myoviridae	unassigned	not calculated	not calculated	family
virMAG55	Siphoviridae_sp__0055	21637	Siphoviridae	unassigned	28.13	0	family
virMAG56	Podoviridae_sp__0056	39615	Podoviridae	unassigned	52.25	0	family
virMAG57	Siphoviridae_sp__0057	4849	Siphoviridae	unassigned	not calculated	not calculated	family
virMAG58	Myoviridae_sp__0058	11733	Myoviridae	unassigned	5.04	0	family
virMAG59	Siphoviridae_sp__0059	9479	Siphoviridae	unassigned	20.16	0	family
virMAG60	Myoviridae_sp__0060	8623	Myoviridae	unassigned	17.65	0	family
virMAG61	Siphoviridae_sp__0061	51167	Siphoviridae	unassigned	92.51	0	family
virMAG62	Myoviridae_sp__0062	14665	Myoviridae	unassigned	7.03	0	family
virMAG63	Siphoviridae_sp__0063	11424	Siphoviridae	unassigned	35.75	0	family
virMAG64	Myoviridae_sp__0064	35011	Myoviridae	unassigned	20.85	0	family
virMAG65	Siphoviridae_sp__0065	13694	Siphoviridae	unassigned	13.54	0	family
virMAG66	Myoviridae_sp__0066	6784	Myoviridae	unassigned	14.98	0	family
virMAG67	Siphoviridae_sp__0067	2238	Siphoviridae	Campylobacter phage CP30A,Campylobacter phage CP8,Campylobacter phage CP81,Campylobacter phage CPX,Campylobacter phage NCTC12673,Citrobacter phage Stevie,Clostridium phage phiCD211,Cronobacter phage ESP2949-1,Enterobacteria phage EK99P-1,Enterobacteria phage JL1,Enterobacteria phage SSL2009a,Enterobacteria phage T1,Enterobacteria phage vB_KleM-RaK2,Escherichia phage ADB-2,Escherichia phage HK578,…	not calculated	not calculated	family
virMAG68	Siphoviridae_sp__0068	66100	Siphoviridae	unassigned	100	0	family
virMAG69	Siphoviridae_sp__0069	17798	Siphoviridae	unassigned	41.47	0	family
virMAG70	Siphoviridae_sp__0070	18074	Siphoviridae	unassigned	44.74	0	family
virMAG71	Virus_sp__0071	7797	unassigned	unassigned	5.55	13.49	domain
virMAG72	Siphoviridae_sp__0072	11432	Siphoviridae	unassigned	17.2	0	family
virMAG73	Myoviridae_sp__0073	5759	Myoviridae	Bacillus phage Grass,Bacillus phage SP-10,Bacillus phage Shbh1,Bacillus phage phiNIT1,Listeria phage A511,Listeria phage LMSP-25,Listeria phage LMTA-148,Listeria phage LMTA-34,Listeria phage LMTA-57,Listeria phage LMTA-94,Listeria phage LP-048,Listeria phage LP-064,Listeria phage LP-083-2,Listeria phage LP-124,Listeria phage LP-125,Listeria phage List-36,Listeria phage P100,Listeria phage WIL-1,L…	14.16	0	family
virMAG74	Virus_sp__0074	4663	unassigned	unassigned	not calculated	not calculated	domain
virMAG75	Myoviridae_sp__0075	10977	Myoviridae	unassigned	16.77	0	family
virMAG76	Myoviridae_sp__0076	21506	Myoviridae	unassigned	48.46	0	family
virMAG77	Siphoviridae_sp__0077	22422	Siphoviridae	unassigned	49.66	0	family
virMAG78	Siphoviridae_sp__0078	28861	Siphoviridae	unassigned	71.12	0	family
virMAG79	Siphoviridae_sp__0079	9197	Siphoviridae	unassigned	24.64	0	family
virMAG80	Siphoviridae_sp__0080	25517	Siphoviridae	unassigned	8.32	75.38	family
virMAG81	Siphoviridae_sp__0081	33450	Siphoviridae	unassigned	32.6	0	family
virMAG82	Siphoviridae_sp__0082	2439	Siphoviridae	unassigned	not calculated	not calculated	family
virMAG83	Podoviridae_sp__0083	3401	Podoviridae	unassigned	not calculated	not calculated	family
virMAG84	Siphoviridae_sp__0084	4627	Siphoviridae	unassigned	not calculated	not calculated	family
virMAG85	Siphoviridae_sp__0085	15205	Siphoviridae	Bacillus phage 250,Bacillus phage IEBH,Clostridium phage vB_CpeS-CP51	38.17	0	family
virMAG86	Siphoviridae_sp__0086	25676	Siphoviridae	unassigned	16.75	0	family
virMAG87	Siphoviridae_sp__0087	13682	Siphoviridae	unassigned	32.09	0	family
virMAG88	Siphoviridae_sp__0088	41445	Siphoviridae	unassigned	69.86	0	family
virMAG89	Myoviridae_sp__0089	28843	Myoviridae	unassigned	62.99	0	family
virMAG90	Podoviridae_sp__0090	18933	Podoviridae	Clostridium phage phi24R,Clostridium phage phiCP7R,Clostridium phage phiCPV4,Clostridium phage phiZP2	81.54	0	family
virMAG91	Siphoviridae_sp__0091	8789	Siphoviridae	unassigned	14.25	0	family
virMAG92	Siphoviridae_sp__0092	49860	Siphoviridae	unassigned	100	0	family
virMAG93	Myoviridae_sp__0093	54122	Myoviridae	unassigned	77.03	0	family
virMAG94	Myoviridae_sp__0094	21658	Myoviridae	unassigned	28.6	0	family
virMAG95	Siphoviridae_sp__0095	38635	Siphoviridae	unassigned	81.18	0	family
virMAG96	Siphoviridae_sp__0096	18689	Siphoviridae	unassigned	37.14	0	family
virMAG97	Myoviridae_sp__0097	22345	Myoviridae	unassigned	19.1	11.84	family
virMAG98	Siphoviridae_sp__0098	14146	Siphoviridae	unassigned	20.15	0	family
virMAG99	Siphoviridae_sp__0099	11751	Siphoviridae	unassigned	23.5	0	family
virMAG100	Podoviridae_sp__0100	11485	Podoviridae	unassigned	27.85	0	family
virMAG101	Siphoviridae_sp__0101	25862	Siphoviridae	unassigned	41.47	0	family
virMAG102	Siphoviridae_sp__0102	10542	Siphoviridae	unassigned	13.31	0	family
virMAG103	Siphoviridae_sp__0103	31697	Siphoviridae	unassigned	37.55	0	family
virMAG104	Siphoviridae_sp__0104	4974	Siphoviridae	unassigned	not calculated	not calculated	family
virMAG105	Myoviridae_sp__0105	8388	Myoviridae	unassigned	NA	0	family
virMAG106	Siphoviridae_sp__0106	58753	Siphoviridae	unassigned	73.38	0	family
virMAG107	Myoviridae_sp__0107	23760	Myoviridae	unassigned	39.1	0	family
virMAG108	Geobacillus_virus_E3__0108	9219	Myoviridae	Geobacillus virus E3	7.88	0	species
virMAG109	Siphoviridae_sp__0109	9656	Siphoviridae	unassigned	4.14	0	family
virMAG110	Siphoviridae_sp__0110	62407	Siphoviridae	unassigned	78.01	0	family
virMAG111	Myoviridae_sp__0111	166195	Myoviridae	unassigned	60.93	0	family
virMAG112	Podoviridae_sp__0112	31117	Podoviridae	unassigned	55.97	0	family
virMAG113	Myoviridae_sp__0113	28632	Myoviridae	unassigned	15.22	0	family
virMAG114	Myoviridae_sp__0114	18622	Myoviridae	unassigned	33.18	0	family
virMAG115	Myoviridae_sp__0115	42284	Myoviridae	unassigned	81.56	0	family
virMAG116	Myoviridae_sp__0116	88751	Myoviridae	unassigned	57.3	0	family
virMAG117	Virus_sp__0117	25674	unassigned	unassigned	29.81	0	domain
virMAG118	Myoviridae_sp__0118	3549	Myoviridae	unassigned	not calculated	not calculated	family
virMAG119	Myoviridae_sp__0119	2814	Myoviridae	unassigned	not calculated	not calculated	family
virMAG120	Podoviridae_sp__0120	25241	Podoviridae	unassigned	37.83	0	family
virMAG121	Siphoviridae_sp__0121	23253	Siphoviridae	unassigned	33.11	0	family
virMAG122	Siphoviridae_sp__0122	16685	Siphoviridae	unassigned	16.44	0	family
virMAG123	Myoviridae_sp__0123	13999	Myoviridae	unassigned	35.5	0	family
virMAG124	Siphoviridae_sp__0124	4132	Siphoviridae	unassigned	not calculated	not calculated	family
virMAG125	Siphoviridae_sp__0125	5298	Siphoviridae	unassigned	14.27	0	family
virMAG126	Siphoviridae_sp__0126	12210	Siphoviridae	unassigned	25.01	0	family
virMAG127	Siphoviridae_sp__0127	11003	Siphoviridae	unassigned	23.53	0	family
virMAG128	Myoviridae_sp__0128	5320	Myoviridae	Arthrobacter phage Galaxy,Bacillus phage BM5,Bacillus phage Cherry,Bacillus phage Fah,Bacillus phage Gamma,Bacillus phage Gamma isolate d'Herelle,Bacillus phage WBeta,Bacillus phage phi105,Bacillus virus 1,Burkholderia phage phi1026b,Clostridium phage PhiS63,Clostridium phage phi3626,Enterobacteria phage SfI,Enterobacteria phage SfV,Enterobacteria phage phiP27,Enterococcus phage EFAP-1,Enterococc…	15.33	0	family
virMAG129	Siphoviridae_sp__0129	4218	Siphoviridae	unassigned	not calculated	not calculated	family
virMAG130	Siphoviridae_sp__0130	44803	Siphoviridae	unassigned	100	0	family
virMAG131	Myoviridae_sp__0131	9333	Myoviridae	unassigned	10.62	0	family
virMAG132	Siphoviridae_sp__0132	32721	Siphoviridae	unassigned	96.47	0	family
virMAG133	Siphoviridae_sp__0133	44810	Siphoviridae	unassigned	94.2	0	family
virMAG134	Siphoviridae_sp__0134	5564	Siphoviridae	unassigned	7.18	0	family
virMAG135	Siphoviridae_sp__0135	4080	Siphoviridae	unassigned	not calculated	not calculated	family
virMAG136	Myoviridae_sp__0136	30665	Myoviridae	unassigned	82.9	0	family
virMAG137	Siphoviridae_sp__0137	18287	Siphoviridae	unassigned	39.5	0	family
virMAG138	Podoviridae_sp__0138	2656	Podoviridae	Lactococcus phage 936 group phage PhiM1127,Lactococcus phage phi93,Moraxella phage Mcat14,Moraxella phage Mcat19,Moraxella phage Mcat20,Moraxella phage Mcat22,Moraxella phage Mcat23,Mycobacterium phage Brusacoram,Mycobacterium phage Daenerys,Mycobacterium phage Donovan,Mycobacterium phage Seagreen	not calculated	not calculated	family
virMAG139	Siphoviridae_sp__0139	8231	Siphoviridae	unassigned	16.67	0	family
virMAG140	Myoviridae_sp__0140	26514	Myoviridae	unassigned	55.68	0	family
virMAG141	Siphoviridae_sp__0141	10270	Siphoviridae	unassigned	22.24	0	family
virMAG142	Siphoviridae_sp__0142	59850	Siphoviridae	unassigned	64.19	0	family
virMAG143	Siphoviridae_sp__0143	30398	Siphoviridae	unassigned	60.65	0	family
virMAG144	Siphoviridae_sp__0144	14003	Siphoviridae	unassigned	36.04	0	family
virMAG145	Siphoviridae_sp__0145	195329	Siphoviridae	unassigned	100	0	family
virMAG146	Siphoviridae_sp__0146	18005	Siphoviridae	unassigned	26.6	0	family
virMAG147	Siphoviridae_sp__0147	14310	Siphoviridae	unassigned	39.75	0	family
virMAG148	Myoviridae_sp__0148	5327	Myoviridae	unassigned	7.71	0	family
virMAG149	Siphoviridae_sp__0149	5807	Siphoviridae	unassigned	7.42	0	family
virMAG150	Siphoviridae_sp__0150	118981	Siphoviridae	unassigned	57.62	0	family
virMAG151	Siphoviridae_sp__0151	22786	Siphoviridae	unassigned	59.39	0	family
virMAG152	Myoviridae_sp__0152	81449	Myoviridae	unassigned	84.79	0	family
virMAG153	Siphoviridae_sp__0153	19719	Siphoviridae	unassigned	53.11	0	family
virMAG154	Virus_sp__0154	2386	unassigned	unassigned	not calculated	not calculated	domain
virMAG155	Siphoviridae_sp__0155	68493	Siphoviridae	unassigned	57.23	0	family
virMAG156	Siphoviridae_sp__0156	6949	Siphoviridae	unassigned	3.84	0	family
virMAG157	Siphoviridae_sp__0157	34988	Siphoviridae	unassigned	36.25	0	family
virMAG158	Siphoviridae_sp__0158	55696	Siphoviridae	unassigned	56.34	0	family
virMAG159	Siphoviridae_sp__0159	8365	Siphoviridae	unassigned	6.85	0	family
virMAG160	Siphoviridae_sp__0160	95463	Siphoviridae	unassigned	70.11	0	family
virMAG161	Virus_sp__0161	9117	unassigned	unassigned	not calculated	not calculated	domain
virMAG162	Siphoviridae_sp__0162	26576	Siphoviridae	unassigned	64.91	0	family
virMAG163	Siphoviridae_sp__0163	34289	Siphoviridae	unassigned	54.92	0	family
virMAG164	Myoviridae_sp__0164	7224	Myoviridae	unassigned	10.83	0	family
virMAG165	Siphoviridae_sp__0165	58709	Siphoviridae	unassigned	42.33	0	family
virMAG166	Myoviridae_sp__0166	8569	Myoviridae	unassigned	9.32	0	family
virMAG167	Myoviridae_sp__0167	6603	Myoviridae	unassigned	11	0	family
virMAG168	Siphoviridae_sp__0168	74343	Siphoviridae	unassigned	100	0	family
virMAG169	Siphoviridae_sp__0169	5712	Siphoviridae	unassigned	6.41	0	family
virMAG170	Virus_sp__0170	18262	unassigned	unassigned	38.32	0	domain
virMAG171	Siphoviridae_sp__0171	9205	Siphoviridae	unassigned	22.36	0	family
virMAG172	Siphoviridae_sp__0172	2756	Siphoviridae	unassigned	not calculated	not calculated	family
virMAG173	Siphoviridae_sp__0173	32318	Siphoviridae	unassigned	82.77	0	family
virMAG174	Siphoviridae_sp__0174	48752	Siphoviridae	unassigned	64.7	0	family
virMAG175	Siphoviridae_sp__0175	16572	Siphoviridae	unassigned	22.11	0	family
virMAG176	Siphoviridae_sp__0176	14338	Siphoviridae	unassigned	33.79	0	family
virMAG177	Siphoviridae_sp__0177	12025	Siphoviridae	unassigned	33.85	0	family
virMAG178	Brevibacillus_phage_Sundance__0178	28231	Myoviridae	Brevibacillus phage Sundance	11.54	0	species
virMAG179	Siphoviridae_sp__0179	32784	Siphoviridae	unassigned	78.79	0	family
virMAG180	Myoviridae_sp__0180	17733	Myoviridae	unassigned	14.58	43.17	family
virMAG181	Podoviridae_sp__0181	2918	Podoviridae	Bacillus phage BCD7,Bacillus phage BM5,Bacillus phage G,Bacillus phage Mgbh1,Brevibacillus phage Jenst,Brevibacillus phage SecTim467,Cellulophaga phage phi13	not calculated	not calculated	family
virMAG182	Siphoviridae_sp__0182	23500	Siphoviridae	unassigned	47.24	0	family
virMAG183	Siphoviridae_sp__0183	20562	Siphoviridae	unassigned	55.83	0	family
virMAG184	Siphoviridae_sp__0184	23993	Siphoviridae	unassigned	26.62	0	family
virMAG185	Podoviridae_sp__0185	11167	Podoviridae	Bacillus phage 250,Bacillus phage IEBH,Clostridium phage vB_CpeS-CP51,Lactobacillus phage LL-H,Lactobacillus phage phiJB,Streptococcus phage PH15	23.81	0	family
virMAG186	Siphoviridae_sp__0186	28132	Siphoviridae	unassigned	60.34	0	family
virMAG187	Siphoviridae_sp__0187	5402	Siphoviridae	unassigned	12.08	0	family
virMAG188	Virus_sp__0188	1809	unassigned	unassigned	not calculated	not calculated	domain
virMAG189	Myoviridae_sp__0189	140417	Myoviridae	unassigned	64.13	0	family
virMAG190	Siphoviridae_sp__0190	49608	Siphoviridae	unassigned	58.74	0	family
virMAG191	Siphoviridae_sp__0191	28220	Siphoviridae	unassigned	47.73	0	family
virMAG192	Siphoviridae_sp__0192	10543	Siphoviridae	unassigned	9.85	0	family
virMAG193	Siphoviridae_sp__0193	35098	Siphoviridae	unassigned	74.26	0	family
virMAG194	Podoviridae_sp__0194	6383	Podoviridae	unassigned	10.23	0	family
virMAG195	Podoviridae_sp__0195	16539	Podoviridae	Bordetella phage BIP-1,Bordetella phage BMP-1,Bordetella phage BPP-1,Burkholderia phage BcepC6B,Escherichia coli O157 typing phage 10,Escherichia phage TL-2011b,Escherichia phage phiV10,Pseudomonas phage AF,Pseudomonas phage vB_PaeP_Tr60_Ab31,Salmonella phage SPN1S,Salmonella phage epsilon15,Xanthomonas citri phage CP2	37.16	0	family
virMAG196	Myoviridae_sp__0196	25016	Myoviridae	unassigned	50.97	0	family
virMAG197	Siphoviridae_sp__0197	2109	Siphoviridae	Staphylococcus phage 3A,Staphylococcus phage 42E,Staphylococcus phage 47,Staphylococcus phage Ipla35,Staphylococcus phage SMSAP5,Staphylococcus phage Slt,Staphylococcus phage StB20,Staphylococcus phage StB20-like,Staphylococcus phage StauST398-2,Staphylococcus phage YMC/09/04/R1988,Staphylococcus phage phi2958PVL,Staphylococcus phage phi7401PVL,Staphylococcus phage vB_SauS_phi2	not calculated	not calculated	family
virMAG198	Myoviridae_sp__0198	100781	Myoviridae	unassigned	100	0	family
virMAG199	Myoviridae_sp__0199	8417	Myoviridae	unassigned	10.21	0	family
virMAG200	Myoviridae_sp__0200	9287	Myoviridae	unassigned	7.12	0	family
virMAG201	Myoviridae_sp__0201	3276	Myoviridae	Aeromonas phage pAh6-C,Enterobacteria phage phiEcoM-GJ1,Erwinia phage vB_EamM-Y2,Pectobacterium phage PM1,Shewanella phage Spp001	not calculated	not calculated	family
virMAG202	Siphoviridae_sp__0202	7699	Siphoviridae	unassigned	13.1	0	family
virMAG203	Myoviridae_sp__0203	11684	Myoviridae	Listeria phage B025,Listeria phage LP-101	8.74	0	family
virMAG204	Siphoviridae_sp__0204	29228	Siphoviridae	unassigned	65.14	0	family
virMAG205	Siphoviridae_sp__0205	2679	Siphoviridae	unassigned	not calculated	not calculated	family
virMAG206	Siphoviridae_sp__0206	44147	Siphoviridae	unassigned	58.71	0	family
virMAG207	Siphoviridae_sp__0207	7755	Siphoviridae	Methanobacterium phage psiM2,Streptomyces phage Jay2Jay	7.19	0	family
virMAG208	Myoviridae_sp__0208	85675	Myoviridae	unassigned	93.95	0	family
virMAG209	Myoviridae_sp__0209	11247	Myoviridae	unassigned	7.46	0	family
virMAG210	Myoviridae_sp__0210	4257	Myoviridae	unassigned	not calculated	not calculated	family
virMAG211	Myoviridae_sp__0211	7230	Myoviridae	unassigned	13.76	0	family
virMAG212	Virus_sp__0212	18044	unassigned	unassigned	not calculated	not calculated	domain
virMAG213	Siphoviridae_sp__0213	54214	Siphoviridae	unassigned	69.69	0	family
virMAG214	Siphoviridae_sp__0214	11707	Siphoviridae	unassigned	24	0	family
virMAG215	Siphoviridae_sp__0215	8048	Siphoviridae	unassigned	11.84	0	family
virMAG216	Myoviridae_sp__0216	5315	Myoviridae	Bacillus phage BMBtpLA,Clostridium phage phiCT9441A	9.21	0	family
virMAG217	Siphoviridae_sp__0217	10484	Siphoviridae	unassigned	14.35	0	family
virMAG218	Myoviridae_sp__0218	4272	Myoviridae	unassigned	not calculated	not calculated	family
virMAG219	Siphoviridae_sp__0219	12767	Siphoviridae	unassigned	26.87	0	family
virMAG220	Siphoviridae_sp__0220	1502	Siphoviridae	unassigned	not calculated	not calculated	family
virMAG221	Virus_sp__0221	2019	unassigned	unassigned	not calculated	not calculated	domain
virMAG222	Siphoviridae_sp__0222	14409	Siphoviridae	unassigned	23.11	0	family
virMAG223	Siphoviridae_sp__0223	36006	Siphoviridae	unassigned	80.09	0	family
virMAG224	Siphoviridae_sp__0224	55253	Siphoviridae	unassigned	85.02	0	family
virMAG225	Siphoviridae_sp__0225	11702	Siphoviridae	unassigned	30.61	0	family
virMAG226	Podoviridae_sp__0226	6318	Podoviridae	unassigned	6.73	0	family
virMAG227	Myoviridae_sp__0227	9967	Myoviridae	unassigned	22.16	0	family
virMAG228	Siphoviridae_sp__0228	19950	Siphoviridae	unassigned	29.7	0	family
virMAG229	Myoviridae_sp__0229	9429	Myoviridae	unassigned	NA	0	family
virMAG230	Bicaudaviridae_sp__0230	7807	Bicaudaviridae	Acidianus filamentous virus 1,Acidianus filamentous virus 2,Acidianus filamentous virus 3,Acidianus filamentous virus 6,Acidianus filamentous virus 7,Acidianus filamentous virus 8,Acidianus filamentous virus 9,Acidianus rod-shaped virus 1,Acidianus rod-shaped virus 2,Acidianus tailed spindle virus,Streptomyces phage Jay2Jay,Stygiolobus rod-shaped virus,Sulfolobales Mexican rudivirus 1,Sulfolobus …	7.21	0	family
virMAG231	Siphoviridae_sp__0231	30059	Siphoviridae	unassigned	36.78	0	family
virMAG232	Siphoviridae_sp__0232	20514	Siphoviridae	unassigned	51.72	0	family
virMAG233	Siphoviridae_sp__0233	64049	Siphoviridae	unassigned	71.89	18.34	family
virMAG234	Siphoviridae_sp__0234	9117	Siphoviridae	Salmonella phage 37,Salmonella phage SE2,Salmonella phage SS3e,Streptococcus phage phiD12	15.4	0	family
virMAG235	Siphoviridae_sp__0235	24961	Siphoviridae	unassigned	52.59	0	family
virMAG236	Siphoviridae_sp__0236	56628	Siphoviridae	unassigned	84.51	0	family
virMAG237	Siphoviridae_sp__0237	42316	Siphoviridae	unassigned	100	0	family
virMAG238	Siphoviridae_sp__0238	3581	Siphoviridae	unassigned	not calculated	not calculated	family
virMAG239	Myoviridae_sp__0239	86512	Myoviridae	unassigned	56	0	family
virMAG240	Myoviridae_sp__0240	9778	Myoviridae	unassigned	NA	0	family
virMAG241	Siphoviridae_sp__0241	15376	Siphoviridae	unassigned	44.85	0	family
virMAG242	Myoviridae_sp__0242	3147	Myoviridae	unassigned	not calculated	not calculated	family
virMAG243	Siphoviridae_sp__0243	84767	Siphoviridae	unassigned	79.54	40.65	family
virMAG244	Myoviridae_sp__0244	14458	Myoviridae	unassigned	21.4	0	family
virMAG245	Podoviridae_sp__0245	22985	Podoviridae	unassigned	40.21	0	family
virMAG246	Myoviridae_sp__0246	2743	Myoviridae	Mannheimia phage phiMHaA1,Mannheimia phage phiMhaA1-BAA410,Mannheimia phage phiMhaA1-PHL101,Mannheimia phage vB_MhM_1127AP1,Mannheimia phage vB_MhM_1152AP,Mannheimia phage vB_MhM_2256AP1,Mannheimia phage vB_MhM_535AP1,Mannheimia phage vB_MhM_587AP1,Methanobacterium phage psiM2,Streptomyces phage Jay2Jay	not calculated	not calculated	family
virMAG247	Siphoviridae_sp__0247	12983	Siphoviridae	unassigned	30.71	0	family
virMAG248	Siphoviridae_sp__0248	9860	Siphoviridae	unassigned	15.25	0	family
virMAG249	Myoviridae_sp__0249	19646	Myoviridae	Corynebacterium phage BFK20,Salmonella phage 9NA	23.75	0	family
virMAG250	Myoviridae_sp__0250	10511	Myoviridae	Deftia phage phiW-14,Dickeya phage Limestone,Dickeya phage RC-2014,Dickeya phage phiD3,Erwinia phage phiEa2809,Escherichia phage Cba120,Escherichia phage ECML-4,Klebsiella phage 0507-KN2-1,Rhizobium phage vB_RleM_P10VF,Salmonella phage 38,Salmonella phage Det7,Salmonella phage Marshall,Salmonella phage Maynard,Salmonella phage PhiSH19,Salmonella phage SFP10,Salmonella phage SKML-39,Salmonella pha…	5.87	0	family
virMAG251	Bicaudaviridae_sp__0251	2132	Bicaudaviridae	Acidianus tailed spindle virus,Acidianus two-tailed virus,Bacillus phage 250,Bacillus phage G,Bacillus phage IEBH,Bacillus phage Mgbh1,Bacillus phage Shbh1,Bacillus phage phiNIT1,Brochothrix phage A9,Campylobacter phage CP21,Campylobacter phage CP220,Campylobacter phage CPt10,Clostridium phage c-st,Clostridium phage phiCD211,Enterobacteria phage If1,Escherichia phage RCS47,Geobacillus virus E3,He…	not calculated	not calculated	family
virMAG252	Podoviridae_sp__0252	33643	Podoviridae	unassigned	41.31	0	family
virMAG253	Siphoviridae_sp__0253	37085	Siphoviridae	unassigned	78.13	0	family
virMAG254	Siphoviridae_sp__0254	4068	Siphoviridae	Bacillus phage BM5,Bacillus phage Mgbh1,Brevibacillus phage Jenst,Brevibacillus phage SecTim467,Enterobacteria phage phiP27,Paenibacillus phage Tripp,Pseudomonas phage F10	not calculated	not calculated	family
virMAG255	Siphoviridae_sp__0255	32881	Siphoviridae	unassigned	45.34	0	family
virMAG256	Siphoviridae_sp__0256	12875	Siphoviridae	unassigned	27.33	0	family
virMAG257	Siphoviridae_sp__0257	16930	Siphoviridae	unassigned	45.01	0	family
virMAG258	Myoviridae_sp__0258	4610	Myoviridae	unassigned	not calculated	not calculated	family
virMAG259	Siphoviridae_sp__0259	1686	Siphoviridae	unassigned	not calculated	not calculated	family
virMAG260	Cellulophaga_phage_phi12__0260	7056	Siphoviridae	Cellulophaga phage phi12	7.98	0	species
virMAG261	Myoviridae_sp__0261	7390	Myoviridae	unassigned	18.96	0	family
virMAG262	Siphoviridae_sp__0262	16125	Siphoviridae	unassigned	33.91	0	family
virMAG263	Brevibacillus_phage_Sundance__0263	8021	Siphoviridae	Brevibacillus phage Sundance	5.33	0	species
virMAG264	Myoviridae_sp__0264	40999	Myoviridae	unassigned	99.2	0	family
virMAG265	Siphoviridae_sp__0265	5100	Siphoviridae	unassigned	4.66	0	family
virMAG266	Siphoviridae_sp__0266	21675	Siphoviridae	unassigned	26.9	0	family
virMAG267	Siphoviridae_sp__0267	33591	Siphoviridae	unassigned	55.6	0	family
virMAG268	Myoviridae_sp__0268	18526	Myoviridae	unassigned	35.57	0	family
virMAG269	Myoviridae_sp__0269	20465	Myoviridae	unassigned	12.17	0	family
virMAG270	Siphoviridae_sp__0270	10525	Siphoviridae	Bacillus virus 1,Clostridium phage phiCD6356,Exiguobacterium phage vB_EauS-123,Geobacillus phage GBSV1,Lactococcus phage bIL285,Streptococcus phage PH10,Streptococcus phage phiARI0131-2	27.95	0	family
virMAG271	Myoviridae_sp__0271	19038	Myoviridae	unassigned	16.33	0	family
virMAG272	Siphoviridae_sp__0272	6640	Siphoviridae	unassigned	13.12	0	family
virMAG273	Siphoviridae_sp__0273	35251	Siphoviridae	unassigned	82.25	0	family
virMAG274	Myoviridae_sp__0274	6941	Myoviridae	unassigned	13.37	0	family
virMAG275	Podoviridae_sp__0275	16968	Podoviridae	unassigned	28.23	0	family
virMAG276	Podoviridae_sp__0276	11483	Podoviridae	Cronobacter phage vB_CsaP_Ss1,Pseudomonas phage DL54,Pseudomonas phage LUZ24,Pseudomonas phage MR299-2,Pseudomonas phage PaP3,Pseudomonas phage PhiCHU,Pseudomonas phage TL,Pseudomonas phage UFV-P2,Pseudomonas phage phiIBB-PAA2,Pseudomonas phage tf,Pseudomonas phage vB_PaeP_C1-14_Or,Pseudomonas phage vB_PaeP_C2-10_Ab22,Pseudomonas phage vB_PaeP_p2-10_Or1,Salmonella phage 7-11,Vibrio phage VPp1	13.8	0	family
virMAG277	Siphoviridae_sp__0277	5277	Siphoviridae	unassigned	NA	0	family
virMAG278	Siphoviridae_sp__0278	10925	Siphoviridae	unassigned	15.78	0	family
virMAG279	Siphoviridae_sp__0279	12362	Siphoviridae	unassigned	16.28	0	family
virMAG280	Siphoviridae_sp__0280	15026	Siphoviridae	unassigned	28.61	0	family
virMAG281	Siphoviridae_sp__0281	11396	Siphoviridae	unassigned	6.02	0	family
virMAG282	Myoviridae_sp__0282	6658	Myoviridae	unassigned	1.97	32.07	family
virMAG283	Virus_sp__0283	24482	unassigned	unassigned	44.36	0	domain
virMAG284	Siphoviridae_sp__0284	47526	Siphoviridae	unassigned	54.01	0	family
virMAG285	Siphoviridae_sp__0285	26295	Siphoviridae	unassigned	49.21	0	family
virMAG286	Myoviridae_sp__0286	9106	Myoviridae	Enterobacteria phage P4,Lactococcus phage bIL310	NA	0	family
virMAG287	Siphoviridae_sp__0287	22046	Siphoviridae	unassigned	51.7	0	family
virMAG288	Podoviridae_sp__0288	11229	Podoviridae	unassigned	28.79	0	family
virMAG289	Siphoviridae_sp__0289	29909	Siphoviridae	unassigned	69.69	0	family
virMAG290	Myoviridae_sp__0290	13846	Myoviridae	unassigned	18.9	0	family
virMAG291	Virus_sp__0291	3458	unassigned	unassigned	not calculated	not calculated	domain
virMAG292	Myoviridae_sp__0292	11830	Myoviridae	unassigned	7.91	0	family
virMAG293	Siphoviridae_sp__0293	8783	Siphoviridae	unassigned	19.87	0	family
virMAG294	Siphoviridae_sp__0294	14546	Siphoviridae	unassigned	28.98	0	family
virMAG295	Siphoviridae_sp__0295	45571	Siphoviridae	unassigned	66.37	0	family
virMAG296	Siphoviridae_sp__0296	20793	Siphoviridae	unassigned	27.1	0	family
virMAG297	Myoviridae_sp__0297	2827	Myoviridae	Campylobacter phage CP30A,Campylobacter phage CP8,Campylobacter phage CP81,Campylobacter phage CPX,Campylobacter phage NCTC12673,Cronobacter phage vB_CsaM_GAP32,Gordonia phage Howe,Mycobacterium phage Anaya,Mycobacterium phage BarrelRoll,Mycobacterium phage Bipper,Mycobacterium phage Bongo,Mycobacterium phage Bricole,Mycobacterium phage Catdawg,Mycobacterium phage Corndog,Mycobacterium phage Crim…	not calculated	not calculated	family
virMAG298	Siphoviridae_sp__0298	11886	Siphoviridae	unassigned	27.51	0	family
virMAG299	Myoviridae_sp__0299	21626	Myoviridae	unassigned	49.24	0	family
virMAG300	Siphoviridae_sp__0300	10177	Siphoviridae	unassigned	12.4	0	family
virMAG301	Podoviridae_sp__0301	10443	Podoviridae	Brochothrix phage BL3,Enterococcus phage phiFL3A,Enterococcus phage phiFL3B,Oenococcus phage phi9805,Oenococcus phage phiS11,Oenococcus phage phiS13,Streptococcus phage Spn1,Streptococcus phage phiARI0004,Streptococcus phage phiARI0031,Streptococcus phage phiARI0131-1,Streptococcus phage phiARI0460-1,Streptococcus phage phiARI0462,Streptococcus phage phiARI0468-1,Streptococcus phage phiARI0468-2,…	15.61	0	family
virMAG302	Myoviridae_sp__0302	21785	Myoviridae	unassigned	18.02	0	family
virMAG303	Siphoviridae_sp__0303	11215	Siphoviridae	unassigned	20.05	0	family
virMAG304	Siphoviridae_sp__0304	13454	Siphoviridae	unassigned	18.8	0	family
virMAG305	Myoviridae_sp__0305	8184	Myoviridae	unassigned	15.61	0	family
virMAG306	Siphoviridae_sp__0306	4670	Siphoviridae	unassigned	not calculated	not calculated	family
virMAG307	Siphoviridae_sp__0307	19925	Siphoviridae	unassigned	27.51	0	family
virMAG308	Myoviridae_sp__0308	9900	Myoviridae	unassigned	15.04	0	family
virMAG309	Myoviridae_sp__0309	15292	Myoviridae	unassigned	21.26	0	family
virMAG310	Myoviridae_sp__0310	34265	Myoviridae	unassigned	68.39	0	family
virMAG311	Siphoviridae_sp__0311	5386	Siphoviridae	unassigned	8.05	0	family
virMAG312	Siphoviridae_sp__0312	10928	Siphoviridae	unassigned	19.33	0	family
virMAG313	Siphoviridae_sp__0313	42298	Siphoviridae	unassigned	76.38	0	family
virMAG314	Siphoviridae_sp__0314	12756	Siphoviridae	unassigned	30.56	0	family
virMAG315	Siphoviridae_sp__0315	26922	Siphoviridae	unassigned	35.18	0	family
virMAG316	Siphoviridae_sp__0316	10446	Siphoviridae	unassigned	27.18	0	family
virMAG317	Myoviridae_sp__0317	9204	Myoviridae	unassigned	14.42	0	family
virMAG318	Siphoviridae_sp__0318	31488	Siphoviridae	unassigned	33.4	0	family
virMAG319	Siphoviridae_sp__0319	51642	Siphoviridae	unassigned	100	0	family
virMAG320	Siphoviridae_sp__0320	29728	Siphoviridae	unassigned	70.41	0	family
virMAG321	Siphoviridae_sp__0321	25583	Siphoviridae	unassigned	31.57	0	family
virMAG322	Xanthomonas_citri_phage_CP2__0322	12500	Podoviridae	Xanthomonas citri phage CP2	31.49	0	species
virMAG323	Podoviridae_sp__0323	21981	Podoviridae	unassigned	33.09	0	family
virMAG324	Myoviridae_sp__0324	3821	Myoviridae	Bacillus phage vB_BanS-Tsamsa,Brevibacillus phage Sundance,Lactococcus phage 949,Lactococcus phage WRP3,Lactococcus phage phiL47,Staphylococcus phage SPbeta-like	not calculated	not calculated	family
virMAG325	Siphoviridae_sp__0325	32113	Siphoviridae	unassigned	47.46	0	family
virMAG326	Siphoviridae_sp__0326	34384	Siphoviridae	unassigned	73.31	0	family
virMAG327	Myoviridae_sp__0327	20559	Myoviridae	unassigned	34.14	0	family
virMAG328	Myoviridae_sp__0328	52570	Myoviridae	unassigned	48.45	0	family
virMAG329	Myoviridae_sp__0329	10502	Myoviridae	unassigned	25.36	0	family
virMAG330	Virus_sp__0330	47221	unassigned	unassigned	59.88	0	domain
virMAG331	Siphoviridae_sp__0331	49915	Siphoviridae	unassigned	24.7	63.39	family
virMAG332	Myoviridae_sp__0332	1785	Myoviridae	unassigned	not calculated	not calculated	family
virMAG333	Siphoviridae_sp__0333	23176	Siphoviridae	unassigned	45.7	0	family
virMAG334	Myoviridae_sp__0334	7639	Myoviridae	Bacillus phage AvesoBmore,Bacillus phage B4,Bacillus phage B5S,Bacillus phage BCP78,Bacillus phage BCP8-2,Bacillus phage BCU4,Bacillus phage BM15,Bacillus phage BPS10C,Bacillus phage BPS13,Bacillus phage Bastille,Bacillus phage Bcp1,Bacillus phage BigBertha,Bacillus phage Blue,Bacillus phage Bobb,Bacillus phage Bp8p-C,Bacillus phage Bp8p-T,Bacillus phage CAM003,Bacillus phage CP-51,Bacillus phage…	8.57	0	family
virMAG335	Virus_sp__0335	43696	unassigned	unassigned	43.45	0	domain
virMAG336	Siphoviridae_sp__0336	15549	Siphoviridae	unassigned	51.26	0	family
virMAG337	Siphoviridae_sp__0337	27685	Siphoviridae	unassigned	68.06	0	family
virMAG338	Myoviridae_sp__0338	20593	Myoviridae	unassigned	42.45	0	family
virMAG339	Siphoviridae_sp__0339	9198	Siphoviridae	unassigned	12.66	0	family
virMAG340	Siphoviridae_sp__0340	8008	Siphoviridae	unassigned	19.12	0	family
virMAG341	Siphoviridae_sp__0341	13433	Siphoviridae	unassigned	22.68	0	family
virMAG342	Virus_sp__0342	7769	unassigned	unassigned	not calculated	not calculated	domain
virMAG343	Siphoviridae_sp__0343	45124	Siphoviridae	unassigned	79.21	0	family
virMAG344	Siphoviridae_sp__0344	4962	Siphoviridae	unassigned	not calculated	not calculated	family
virMAG345	Siphoviridae_sp__0345	14681	Siphoviridae	unassigned	19.18	0	family
virMAG346	Virus_sp__0346	6288	unassigned	unassigned	9.08	0	domain
virMAG347	Podoviridae_sp__0347	29176	Podoviridae	unassigned	50.38	0	family
virMAG348	Siphoviridae_sp__0348	4627	Siphoviridae	Lactobacillus phage LLKu,Lactobacillus phage Ld17,Lactobacillus phage Ld25A,Lactobacillus phage Ld3,Lactobacillus phage c5	not calculated	not calculated	family
virMAG349	Myoviridae_sp__0349	11719	Myoviridae	unassigned	19.91	0	family
virMAG350	Myoviridae_sp__0350	7539	Myoviridae	unassigned	2.05	60.25	family
virMAG351	Siphoviridae_sp__0351	32296	Siphoviridae	unassigned	85.4	0	family
virMAG352	Podoviridae_sp__0352	22527	Podoviridae	unassigned	65.89	0	family
virMAG353	Podoviridae_sp__0353	19285	Podoviridae	unassigned	28.3	0	family
virMAG354	Siphoviridae_sp__0354	35938	Siphoviridae	unassigned	100	12.51	family
virMAG355	Siphoviridae_sp__0355	57335	Siphoviridae	unassigned	77.14	11.76	family
virMAG356	Siphoviridae_sp__0356	29480	Siphoviridae	unassigned	49.28	0	family
virMAG357	Siphoviridae_sp__0357	31121	Siphoviridae	unassigned	67.21	0	family
virMAG358	Myoviridae_sp__0358	15614	Myoviridae	unassigned	35.57	0	family
virMAG359	Siphoviridae_sp__0359	28110	Siphoviridae	unassigned	41.53	0	family
virMAG360	Siphoviridae_sp__0360	9424	Siphoviridae	unassigned	20.76	0	family
virMAG361	Myoviridae_sp__0361	3752	Myoviridae	unassigned	not calculated	not calculated	family
virMAG362	Siphoviridae_sp__0362	77176	Siphoviridae	unassigned	92.73	0	family
virMAG363	Podoviridae_sp__0363	13319	Podoviridae	unassigned	14.25	0	family
virMAG364	Siphoviridae_sp__0364	13743	Siphoviridae	unassigned	8.63	0	family
virMAG365	Siphoviridae_sp__0365	12668	Siphoviridae	unassigned	19.11	0	family
virMAG366	Siphoviridae_sp__0366	28106	Siphoviridae	unassigned	49.55	0	family
virMAG367	Siphoviridae_sp__0367	39925	Siphoviridae	unassigned	55.43	0	family
virMAG368	Siphoviridae_sp__0368	24936	Siphoviridae	unassigned	54.71	0	family
virMAG369	Siphoviridae_sp__0369	18351	Siphoviridae	Arthrobacter phage CapnMurica,Arthrobacter phage Gordon	31	0	family
virMAG370	Siphoviridae_sp__0370	10846	Siphoviridae	unassigned	22.76	0	family
virMAG371	Virus_sp__0371	9326	unassigned	unassigned	17.78	0	domain
virMAG372	Myoviridae_sp__0372	22443	Myoviridae	unassigned	38.59	0	family
virMAG373	Myoviridae_sp__0373	18577	Myoviridae	unassigned	50.39	0	family
virMAG374	Siphoviridae_sp__0374	52771	Siphoviridae	unassigned	61.92	0	family
virMAG375	Siphoviridae_sp__0375	14352	Siphoviridae	unassigned	13.45	0	family
phage1	Myoviridae_sp__0376	5413	Myoviridae	unassigned	3.12	0	family
phage2	Clostridium_phage_vB_CpeS-CP51__0377	6629	Siphoviridae	Clostridium phage vB_CpeS-CP51	17.06	0	species
phage3	Virus_sp__0378	5627	unassigned	unassigned	10.69	0	domain
phage4	Siphoviridae_sp__0379	5837	Siphoviridae	unassigned	18.72	0	family
phage5	Myoviridae_sp__0380	7890	Myoviridae	Bacillus virus 1,Clostridium phage phi3626,Clostridium phage vB_CpeS-CP51,Geobacillus phage GBSV1,Listeria phage B025,Paenibacillus phage Diane,Paenibacillus phage Hayley,Paenibacillus phage PG1,Paenibacillus phage Vadim,Paenibacillus phage Vegas,Streptococcus phage P9	15.02	0	family
phage6	Siphoviridae_sp__0381	5338	Siphoviridae	unassigned	9.2	0	family
phage7	Siphoviridae_sp__0382	9036	Siphoviridae	unassigned	10.75	0	family
phage8	Siphoviridae_sp__0383	8679	Siphoviridae	unassigned	21.01	0	family
phage9	Siphoviridae_sp__0384	6467	Siphoviridae	unassigned	4.01	0	family
phage10	Siphoviridae_sp__0385	6498	Siphoviridae	unassigned	4.56	0	family
phage11	Siphoviridae_sp__0386	6153	Siphoviridae	Bacillus phage BM5,Bacillus phage phi105,Marinomonas phage P12026,Moraxella phage Mcat21,Moraxella phage Mcat26,Moraxella phage Mcat27,Staphylococcus phage StB20,Staphylococcus phage StB20-like	17.36	0	family
phage12	Streptococcus_phage_7201__0387	5079	Myoviridae	Streptococcus phage 7201	11.68	0	species
phage13	Siphoviridae_sp__0388	5111	Siphoviridae	unassigned	12.34	0	family
phage14	Siphoviridae_sp__0389	5724	Siphoviridae	unassigned	11.99	0	family
phage15	Siphoviridae_sp__0390	11148	Siphoviridae	unassigned	16.22	0	family
phage16	Siphoviridae_sp__0391	11383	Siphoviridae	unassigned	18.26	0	family
phage17	Podoviridae_sp__0392	5976	Podoviridae	unassigned	15.26	0	family
phage18	Myoviridae_sp__0393	6012	Myoviridae	unassigned	6.12	0	family
phage19	Croceibacter_phage_P2559Y__0394	7009	Siphoviridae	Croceibacter phage P2559Y	17	0	species
phage20	Siphoviridae_sp__0395	6390	Siphoviridae	unassigned	18.16	0	family
phage21	Myoviridae_sp__0396	9145	Myoviridae	unassigned	4.07	0	family
phage22	Bacillus_phage_MG-B1__0397	6575	Podoviridae	Bacillus phage MG-B1	19.29	0	species
phage23	Myoviridae_sp__0398	5483	Myoviridae	Acidianus tailed spindle virus,Halorubrum phage CGphi46,Streptococcus phage EJ-1	7.46	0	family
phage24	Siphoviridae_sp__0399	6736	Siphoviridae	unassigned	17.28	0	family
phage25	Myoviridae_sp__0400	9296	Myoviridae	unassigned	14.05	0	family
phage26	Podoviridae_sp__0401	8669	Podoviridae	unassigned	14.45	0	family
phage27	Siphoviridae_sp__0402	7924	Siphoviridae	Lactobacillus phage LfeSau,Lactobacillus phage phiJB,Streptococcus phage PH15,Streptococcus phage Spn1,Streptococcus phage phiARI0131-1,Streptococcus phage phiARI0460-1,Streptococcus phage phiARI0468-2	17.35	0	family
phage28	Myoviridae_sp__0403	5233	Myoviridae	unassigned	10.28	0	family
phage29	Siphoviridae_sp__0404	5642	Siphoviridae	Arthrobacter phage Circum,Arthrobacter phage Mudcat	9.29	0	family
phage30	Myoviridae_sp__0405	5873	Myoviridae	unassigned	10.61	0	family
phage31	Siphoviridae_sp__0406	8900	Siphoviridae	unassigned	11.52	0	family
phage32	Siphoviridae_sp__0407	7395	Siphoviridae	Clostridium phage phiCP13O,Clostridium phage phiCP34O	16.22	0	family
phage33	Siphoviridae_sp__0408	6758	Siphoviridae	unassigned	9.17	0	family
phage34	Myoviridae_sp__0409	8556	Myoviridae	unassigned	19.01	0	family
phage35	Siphoviridae_sp__0410	6001	Siphoviridae	unassigned	8.01	0	family
phage36	Myoviridae_sp__0411	5884	Myoviridae	unassigned	7.99	0	family
phage37	Myoviridae_sp__0412	7407	Myoviridae	unassigned	9.17	27.77	family
phage38	Siphoviridae_sp__0413	6715	Siphoviridae	unassigned	12.31	0	family
phage39	Siphoviridae_sp__0414	5068	Siphoviridae	Streptomyce phage TG1,Streptomyces phage Aaronocolus,Streptomyces phage Amela,Streptomyces phage Caliburn,Streptomyces phage Danzina,Streptomyces phage Hydra,Streptomyces phage Izzy,Streptomyces phage Lannister,Streptomyces phage Lika,Streptomyces phage R4,Streptomyces phage Sujidade,Streptomyces phage Verse,Streptomyces phage Zemlya,Streptomyces phage phiBT1,Streptomyces phage phiC31,Streptomyce…	2.72	0	family
phage40	Siphoviridae_sp__0415	10435	Siphoviridae	unassigned	14.97	0	family
phage41	Virus_sp__0416	5479	unassigned	unassigned	9.73	0	domain
phage42	Siphoviridae_sp__0417	8298	Siphoviridae	unassigned	15.44	0	family
phage43	Siphoviridae_sp__0418	6203	Siphoviridae	unassigned	11.69	0	family
phage44	Siphoviridae_sp__0419	5756	Siphoviridae	unassigned	7.36	0	family
phage45	Podoviridae_sp__0420	6453	Podoviridae	Bordetella phage BIP-1,Bordetella phage BMP-1,Bordetella phage BPP-1,Escherichia coli O157 typing phage 10,Escherichia phage TL-2011b,Escherichia phage phiV10,Pseudomonas phage AF,Pseudomonas phage vB_PaeP_Tr60_Ab31,Salmonella phage SPN1S,Salmonella phage epsilon15,Xanthomonas citri phage CP2	13.26	0	family
phage46	Myoviridae_sp__0421	5335	Myoviridae	Staphylococcus phage GH15,Staphylococcus phage JD007,Staphylococcus phage MCE-2014,Staphylococcus phage P108,Staphylococcus phage S25-4,Staphylococcus phage phiIPLA-RODI	9.06	0	family
phage47	Siphoviridae_sp__0422	8152	Siphoviridae	unassigned	31.63	0	family
phage48	Myoviridae_sp__0423	5329	Myoviridae	unassigned	2.31	0	family
phage49	Siphoviridae_sp__0424	5999	Siphoviridae	unassigned	6.62	0	family
phage50	Podoviridae_sp__0425	5754	Podoviridae	unassigned	8.41	0	family
phage51	Myoviridae_sp__0426	10344	Myoviridae	unassigned	6.34	0	family
phage52	Siphoviridae_sp__0427	6436	Siphoviridae	unassigned	16.35	0	family
phage53	Siphoviridae_sp__0428	8473	Siphoviridae	unassigned	16.22	20.72	family
phage54	Enterobacteria_phage_ST104__0429	6272	Podoviridae	Enterobacteria phage ST104	4.8	0	species
phage55	Myoviridae_sp__0430	5662	Myoviridae	Enterobacteria phage ST104,Listeria phage LMSP-25,Listeria phage LMTA-34,Listeria phage LMTA-57,Listeria phage LMTA-94,Listeria phage List-36,Listeria phage WIL-1,Listeria phage vB_LmoM_AG20,Salmonella phage ST160,Salmonella phage ST64T,Salmonella phage epsilon34,Salmonella phage g341c	5.83	0	family
phage56	Siphoviridae_sp__0431	5666	Siphoviridae	unassigned	8.15	0	family
phage57	Siphoviridae_sp__0432	7147	Siphoviridae	unassigned	12.31	0	family
phage58	Siphoviridae_sp__0433	9550	Siphoviridae	unassigned	5.66	0	family
phage59	Siphoviridae_sp__0434	5781	Siphoviridae	unassigned	3.19	0	family
phage60	Virus_sp__0435	5519	unassigned	unassigned	7.97	0	domain
phage61	Siphoviridae_sp__0436	6587	Siphoviridae	unassigned	16.89	0	family
phage62	Siphoviridae_sp__0437	5785	Siphoviridae	unassigned	2.94	63.92	family
phage63	Myoviridae_sp__0438	5819	Myoviridae	unassigned	3.99	0	family
phage64	Siphoviridae_sp__0439	7119	Siphoviridae	unassigned	15.82	0	family
phage65	Siphoviridae_sp__0440	5841	Siphoviridae	Burkholderia phage Bcep176,Burkholderia phage KS9,Burkholderia phage phi1026b,Burkholderia phage phi6442,Burkholderia phage phiE125,Cronobacter phage ENT39118,Enterobacteria phage 2851,Enterobacteria phage BP-4795,Enterobacteria phage HK106,Enterobacteria phage HK446,Enterobacteria phage HK542,Enterobacteria phage HK544,Enterobacteria phage HK633,Enterobacteria phage HK97,Enterobacteria phage mEp…	8.29	0	family
phage66	Cellulophaga_phage_phi10__0441	5226	Siphoviridae	Cellulophaga phage phi10	7.82	0	species
phage67	Siphoviridae_sp__0442	5836	Siphoviridae	unassigned	14	0	family
phage68	Myoviridae_sp__0443	6045	Myoviridae	unassigned	5.74	0	family
phage69	Siphoviridae_sp__0444	6230	Siphoviridae	Arthrobacter phage Laroye,Arthrobacter phage Salgado	11.33	0	family
phage70	Virus_sp__0445	6261	unassigned	unassigned	10.57	0	domain
phage71	Siphoviridae_sp__0446	7623	Siphoviridae	unassigned	14.73	0	family
phage72	Siphoviridae_sp__0447	5915	Siphoviridae	unassigned	7.07	0	family
phage73	Siphoviridae_sp__0448	7830	Siphoviridae	unassigned	19.5	0	family
phage74	Myoviridae_sp__0449	5207	Myoviridae	unassigned	6.81	0	family
phage75	Siphoviridae_sp__0450	5248	Siphoviridae	unassigned	3.6	0	family
phage76	Siphoviridae_sp__0451	8040	Siphoviridae	unassigned	7.75	0	family
phage77	Siphoviridae_sp__0452	6587	Siphoviridae	unassigned	19.78	0	family
phage78	Siphoviridae_sp__0453	5353	Siphoviridae	unassigned	4.9	0	family
phage79	Siphoviridae_sp__0454	11992	Siphoviridae	unassigned	24.57	0	family
phage80	Myoviridae_sp__0455	6223	Myoviridae	unassigned	7.36	0	family
phage81	Siphoviridae_sp__0456	5140	Siphoviridae	unassigned	5.82	40.49	family
phage82	Myoviridae_sp__0457	7346	Myoviridae	unassigned	4.41	51.74	family
phage83	Siphoviridae_sp__0458	9917	Siphoviridae	unassigned	24.22	0	family
phage84	Siphoviridae_sp__0459	5539	Siphoviridae	unassigned	14.4	0	family
phage85	Siphoviridae_sp__0460	6259	Siphoviridae	unassigned	15.67	0	family
phage86	Myoviridae_sp__0461	5207	Myoviridae	unassigned	10.87	0	family
phage87	Siphoviridae_sp__0462	8538	Siphoviridae	unassigned	18.72	0	family
phage88	Myoviridae_sp__0463	6964	Myoviridae	unassigned	13.87	0	family
phage89	Bacillus_phage_PBC1__0464	5287	Siphoviridae	Bacillus phage PBC1	6.54	0	species
phage90	Virus_sp__0465	11603	unassigned	unassigned	6.32	0	domain
phage91	Podoviridae_sp__0466	6333	Podoviridae	unassigned	16.06	0	family
phage92	Siphoviridae_sp__0467	5695	Siphoviridae	Escherichia phage Akfv33,Escherichia phage T5,Salmonella phage Shivani,Yersinia phage phiR201	13.71	0	family
phage93	Cellulophaga_phage_phi10__0468	6414	Siphoviridae	Cellulophaga phage phi10	9.6	0	species
phage94	Siphoviridae_sp__0469	7663	Siphoviridae	Acinetobacter phage phiAC-1,Arthrobacter phage Laroye,Arthrobacter phage Salgado,Bacillus phage BM5,Bacillus phage Basilisk,Bacillus phage Stills,Burkholderia phage Bcep22,Burkholderia phage BcepB1A,Burkholderia phage BcepIL02,Burkholderia phage BcepMigl,Burkholderia phage DC1,Burkholderia phage phi6442,Burkholderia phage phiE125,Clostridium phage phiCD119,Croceibacter phage P2559Y,Enterobacteria…	16.98	0	family
phage95	Myoviridae_sp__0470	12559	Myoviridae	unassigned	26.82	0	family
phage96	Siphoviridae_sp__0471	5264	Siphoviridae	unassigned	15.47	0	family
phage97	Siphoviridae_sp__0472	7423	Siphoviridae	unassigned	6.77	0	family
phage98	Myoviridae_sp__0473	7512	Myoviridae	unassigned	8.87	0	family
phage99	Siphoviridae_sp__0474	11817	Siphoviridae	Vibrio phage SSP002,Vibrio phage vB_VpaS_MAR10	5.7	0	family
phage100	Myoviridae_sp__0475	5085	Myoviridae	Vibrio phage KVP40,Vibrio phage VH7D,Vibrio phage ValKK3,Vibrio phage nt-1,Vibrio phage phi-Grn1,Vibrio phage phi-ST2,Vibriophage phi-pp2	2.44	0	family
phage101	Clostridium_phage_c-st__0476	5045	Siphoviridae	Clostridium phage c-st	10.29	0	species
phage102	Myoviridae_sp__0477	6158	Myoviridae	unassigned	5.48	0	family
phage103	Siphoviridae_sp__0478	1532	Siphoviridae	Bacillus virus 1,Exiguobacterium phage vB_EauS-123,Geobacillus phage GBSV1,Geobacillus virus E2,Lactococcus phage bIL285,Streptococcus phage PH10,Streptococcus phage phi-SsUD.1,Streptococcus phage phi1207.3,Streptococcus phage phiARI0131-2,Streptococcus phage phiD12	not calculated	not calculated	family
phage104	Siphoviridae_sp__0479	8062	Siphoviridae	unassigned	11.96	0	family
phage105	Siphoviridae_sp__0480	6822	Siphoviridae	unassigned	14.53	0	family
phage106	Myoviridae_sp__0481	16211	Myoviridae	unassigned	27.33	0	family
phage107	Virus_sp__0482	3130	unassigned	unassigned	not calculated	not calculated	domain
phage108	Siphoviridae_sp__0483	1569	Siphoviridae	unassigned	not calculated	not calculated	family
phage109	Virus_sp__0484	1820	unassigned	unassigned	not calculated	not calculated	domain
phage110	Siphoviridae_sp__0485	36691	Siphoviridae	unassigned	66.51	0	family
phage111	Myoviridae_sp__0486	2323	Myoviridae	Campylobacter phage CP21,Campylobacter phage CP220,Campylobacter phage CP30A,Campylobacter phage CP8,Campylobacter phage CPX,Campylobacter phage CPt10,Campylobacter phage NCTC12673,Clostridium phage c-st,Clostridium phage phiCD211,Croceibacter phage P2559Y,Halorubrum phage HF2,Halovirus HCTV-1,Halovirus HCTV-5,Halovirus HF1,Halovirus HRTV-5,Halovirus HVTV-1,Peptoclostridium phage phiCDIF1296T,Pse…	not calculated	not calculated	family
phage112	Enterobacteria_phage_ST104__0487	1577	Podoviridae	Enterobacteria phage ST104	not calculated	not calculated	species
phage113	Siphoviridae_sp__0488	1701	Siphoviridae	unassigned	not calculated	not calculated	family
phage114	Myoviridae_sp__0489	2721	Myoviridae	Enterobacter phage phiEap-2,Escherichia phage HK578,Salmonella phage FSL SP-031,Serratia phage Eta	not calculated	not calculated	family
phage115	Virus_sp__0490	1621	unassigned	unassigned	not calculated	not calculated	domain
phage116	Siphoviridae_sp__0491	2047	Siphoviridae	unassigned	not calculated	not calculated	family
phage117	Myoviridae_sp__0492	1902	Myoviridae	unassigned	not calculated	not calculated	family
phage118	Siphoviridae_sp__0493	11516	Siphoviridae	unassigned	17.65	0	family
phage119	Virus_sp__0494	3741	unassigned	unassigned	not calculated	not calculated	domain
phage120	Myoviridae_sp__0495	1814	Myoviridae	Acinetobacter bacteriophage AP22,Acinetobacter phage AB1,Acinetobacter phage Ab105-1phi,Acinetobacter phage IME-AB2,Acinetobacter phage YMC-13-01-C62,Acinetobacter phage YMC11/12/R1215,Acinetobacter phage YMC11/12/R2315,Acinetobacter phage YMC13/03/R2096,Acinetobacter phage phiAC-1,Aeromonas phage vB_AsaM-56,Bdellovibrio phage phi1422,Burkholderia phage Bcep1,Burkholderia phage Bcep43,Burkholderi…	not calculated	not calculated	family
phage121	Myoviridae_sp__0496	2527	Myoviridae	unassigned	not calculated	not calculated	family
phage122	Virus_sp__0497	2136	unassigned	unassigned	not calculated	not calculated	domain
phage123	Virus_sp__0498	2597	unassigned	unassigned	not calculated	not calculated	domain
phage124	Virus_sp__0499	3570	unassigned	unassigned	not calculated	not calculated	domain
phage125	Siphoviridae_sp__0500	6801	Siphoviridae	Arthrobacter phage CapnMurica,Arthrobacter phage Circum,Arthrobacter phage Gordon,Arthrobacter phage Mudcat	11.18	0	family
phage126	Virus_sp__0501	10249	unassigned	unassigned	6.6	0	domain
phage127	Virus_sp__0502	2808	unassigned	unassigned	not calculated	not calculated	domain
phage128	Virus_sp__0503	3310	unassigned	unassigned	not calculated	not calculated	domain
phage129	Virus_sp__0504	6415	unassigned	unassigned	12.69	0	domain
phage130	Myoviridae_sp__0505	1997	Myoviridae	Clostridium phage phiC2,Clostridium phage phiCD27,Clostridium phage phiCD505,Clostridium phage phiCD506,Clostridium phage phiMMP02,Clostridium phage phiMMP03	not calculated	not calculated	family
phage131	Myoviridae_sp__0506	11052	Myoviridae	unassigned	5.83	0	family
phage132	Myoviridae_sp__0507	1617	Myoviridae	Erwinia phage PhiEaH1,Pseudomonas phage PhiPA3,Salmonella phage SPN3US	not calculated	not calculated	family
phage133	Myoviridae_sp__0508	3013	Myoviridae	unassigned	not calculated	not calculated	family
phage134	Myoviridae_sp__0509	4791	Myoviridae	unassigned	not calculated	not calculated	family
phage135	Virus_sp__0510	10467	unassigned	unassigned	20.31	0	domain
phage136	Siphoviridae_sp__0511	3937	Siphoviridae	unassigned	not calculated	not calculated	family
phage137	Myoviridae_sp__0512	9630	Myoviridae	Rhizobium phage RHEph04,Rhizobium phage RHEph05,Rhizobium phage RHEph06	9.21	35.06	family
phage138	Virus_sp__0513	2774	unassigned	unassigned	not calculated	not calculated	domain
phage139	Virus_sp__0514	2954	unassigned	unassigned	not calculated	not calculated	domain
phage140	Siphoviridae_sp__0515	3247	Siphoviridae	unassigned	not calculated	not calculated	family
phage141	Siphoviridae_sp__0516	3568	Siphoviridae	unassigned	not calculated	not calculated	family
phage142	Siphoviridae_sp__0517	8490	Siphoviridae	Acinetobacter phage 133,Acinetobacter phage Ac42,Acinetobacter phage Acj61,Acinetobacter phage Acj9,Acinetobacter phage ZZ1,Aeromonas phage 25,Aeromonas phage 31,Aeromonas phage 44RR2.8t,Aeromonas phage 65,Aeromonas phage Aeh1,Aeromonas phage Aes012,Aeromonas phage Aes508,Aeromonas phage CC2,Aeromonas phage PX29,Aeromonas phage phiAS4,Aeromonas phage phiAS5,Campylobacter phage CP21,Campylobacter …	9.27	0	family
phage143	Xylella_phage_Sano__0518	2236	Siphoviridae	Xylella phage Sano	not calculated	not calculated	species
phage144	Myoviridae_sp__0519	2067	Myoviridae	unassigned	not calculated	not calculated	family
phage145	Podoviridae_sp__0520	3269	Podoviridae	unassigned	not calculated	not calculated	family
phage146	Myoviridae_sp__0521	3755	Myoviridae	unassigned	not calculated	not calculated	family
phage147	Siphoviridae_sp__0522	1890	Siphoviridae	unassigned	not calculated	not calculated	family
phage148	Myoviridae_sp__0523	23384	Myoviridae	unassigned	34.19	0	family
phage149	Myoviridae_sp__0524	3393	Myoviridae	unassigned	not calculated	not calculated	family
phage150	Myoviridae_sp__0525	12469	Myoviridae	Cronobacter phage vB_CsaM_GAP32,Escherichia phage 121Q,Escherichia phage PBECO 4	10.73	0	family
phage151	Virus_sp__0526	2779	unassigned	unassigned	not calculated	not calculated	domain
phage152	Siphoviridae_sp__0527	8917	Siphoviridae	unassigned	19.06	0	family
phage153	Siphoviridae_sp__0528	7977	Siphoviridae	Bacillus phage vB_BanS-Tsamsa,Brevibacillus phage Sundance,Lactococcus phage 949,Lactococcus phage WRP3,Lactococcus phage phiL47	6.77	0	family
phage154	Myoviridae_sp__0529	2276	Myoviridae	unassigned	not calculated	not calculated	family
phage155	Pseudoalteromonas_phage_Pq0__0530	1739	Siphoviridae	Pseudoalteromonas phage Pq0	not calculated	not calculated	species
phage156	Myoviridae_sp__0531	8510	Myoviridae	unassigned	3.87	0	family
phage157	Microviridae_Fen7940_21__0532	1734	Microviridae	Microviridae Fen7940_21	not calculated	not calculated	species
phage158	Virus_sp__0533	5841	unassigned	unassigned	8.69	0	domain
phage159	Myoviridae_sp__0534	12589	Myoviridae	unassigned	29.07	0	family
phage160	Siphoviridae_sp__0535	4135	Siphoviridae	unassigned	not calculated	not calculated	family
phage161	Virus_sp__0536	2364	unassigned	unassigned	not calculated	not calculated	domain
phage162	Siphoviridae_sp__0537	10572	Siphoviridae	unassigned	9.23	0	family
phage163	Myoviridae_sp__0538	14076	Myoviridae	unassigned	9.48	0	family
phage164	Podoviridae_sp__0539	1749	Podoviridae	unassigned	not calculated	not calculated	family
phage165	Virus_sp__0540	1633	unassigned	unassigned	not calculated	not calculated	domain
phage166	Siphoviridae_sp__0541	3257	Siphoviridae	unassigned	not calculated	not calculated	family
phage167	Podoviridae_sp__0542	9201	Podoviridae	Burkholderia phage Bcep22,Burkholderia phage BcepIL02,Burkholderia phage BcepMigl,Burkholderia phage DC1,Enterobacteria phage 933W,Enterobacteria phage Min27,Enterobacteria phage VT2-Sakai,Erwinia phage PEp14,Escherichia phage P13353,Escherichia phage P13357,Escherichia phage P13363,Escherichia phage P13368,Escherichia phage P13374,Escherichia phage P13803,Escherichia phage PA2,Escherichia phage …	14.35	0	family
phage168	Salicola_phage_CGphi29__0543	2310	Siphoviridae	Salicola phage CGphi29	not calculated	not calculated	species
phage169	Myoviridae_sp__0544	7052	Myoviridae	unassigned	5.72	0	family
phage170	Myoviridae_sp__0545	4030	Myoviridae	unassigned	not calculated	not calculated	family
phage171	Siphoviridae_sp__0546	5277	Siphoviridae	unassigned	6.65	0	family
phage172	Virus_sp__0547	2083	unassigned	unassigned	not calculated	not calculated	domain
phage173	Virus_sp__0548	1853	unassigned	unassigned	not calculated	not calculated	domain
phage174	Myoviridae_sp__0549	2009	Myoviridae	Rhizobium phage RHEph04,Rhizobium phage RHEph05,Rhizobium phage RHEph06	not calculated	not calculated	family
phage175	Podoviridae_sp__0550	2207	Podoviridae	unassigned	not calculated	not calculated	family
phage176	Siphoviridae_sp__0551	3309	Siphoviridae	unassigned	not calculated	not calculated	family
phage177	Siphoviridae_sp__0552	2942	Siphoviridae	Bacillus phage 250,Bacillus phage BCJA1c,Bacillus phage IEBH,Bacillus phage PBC1,Clostridium phage phiCD111,Clostridium phage phiCD146,Clostridium phage phiCD38-2,Clostridium phage vB_CpeS-CP51,Enterococcus phage BC611,Enterococcus phage VD13,Lactobacillus phage LL-H,Lactobacillus phage phiJB,Lactobacillus phage phig1e,Listeria phage A118,Listeria phage A500,Listeria phage LP-030-3,Listeria phage…	not calculated	not calculated	family
phage178	Deep-sea_thermophilic_phage_D6E__0553	2328	Myoviridae	Deep-sea thermophilic phage D6E	not calculated	not calculated	species
phage179	Myoviridae_sp__0554	2213	Myoviridae	unassigned	not calculated	not calculated	family
phage180	Myoviridae_sp__0555	5746	Myoviridae	unassigned	4.47	38.24	family
phage181	Arthrobacter_phage_vB_ArS-ArV2__0556	2067	Siphoviridae	Arthrobacter phage vB_ArS-ArV2	not calculated	not calculated	species
phage182	Virus_sp__0557	4295	unassigned	unassigned	not calculated	not calculated	domain
phage183	Siphoviridae_sp__0558	4740	Siphoviridae	unassigned	not calculated	not calculated	family
phage184	Siphoviridae_sp__0559	3943	Siphoviridae	unassigned	not calculated	not calculated	family
phage185	Myoviridae_sp__0560	5571	Myoviridae	Achromobacter phage JWAlpha,Achromobacter phage JWDelta,Achromobacter phage phiAxp-3,Caulobacter phage CcrColossus,Caulobacter phage karma,Caulobacter phage magneto,Caulobacter phage phiCbK,Caulobacter phage rogue,Caulobacter phage swift,Enterobacter phage IME11,Enterobacteria phage Bp4,Erwinia phage Ea9-2,Escherichia phage EC1-UPM,Escherichia phage ECBP1,Escherichia phage N4,Escherichia phage vB…	11.03	0	family
phage186	Siphoviridae_sp__0561	3843	Siphoviridae	unassigned	not calculated	not calculated	family
phage187	Myoviridae_sp__0562	2183	Myoviridae	Bacillus phage SPbeta,Lactobacillus phage ATCC 8014-B2,Lactobacillus phage Ldl1,Staphylococcus phage 6ec,Staphylococcus phage SPbeta-like,Staphylococcus phage vB_SepS_SEP9	not calculated	not calculated	family
phage188	Virus_sp__0563	1552	unassigned	unassigned	not calculated	not calculated	domain
phage189	Myoviridae_sp__0564	3901	Myoviridae	Bacillus phage SP-15,Escherichia phage 121Q,Escherichia phage PBECO 4	not calculated	not calculated	family
phage190	Siphoviridae_sp__0565	1584	Siphoviridae	unassigned	not calculated	not calculated	family
phage191	Myoviridae_sp__0566	9297	Myoviridae	unassigned	6.38	0	family
phage192	Siphoviridae_sp__0567	8986	Siphoviridae	unassigned	16.56	0	family
phage193	Siphoviridae_sp__0568	1807	Siphoviridae	unassigned	not calculated	not calculated	family
phage194	Siphoviridae_sp__0569	1686	Siphoviridae	unassigned	not calculated	not calculated	family
phage195	Virus_sp__0570	11928	unassigned	unassigned	12.68	0	domain
phage196	Staphylococcus_phage_2638A__0571	2667	Myoviridae	Staphylococcus phage 2638A	not calculated	not calculated	species
phage197	Virus_sp__0572	2511	unassigned	unassigned	not calculated	not calculated	domain
phage198	Siphoviridae_sp__0573	2527	Siphoviridae	unassigned	not calculated	not calculated	family
phage199	Siphoviridae_sp__0574	1541	Siphoviridae	unassigned	not calculated	not calculated	family
phage200	Siphoviridae_sp__0575	1628	Siphoviridae	Enterococcus phage BC611,Enterococcus phage VD13,Enterococcus phage phiFL3A	not calculated	not calculated	family
phage201	Siphoviridae_sp__0576	3893	Siphoviridae	unassigned	not calculated	not calculated	family
phage202	Virus_sp__0577	7108	unassigned	unassigned	7.73	0	domain
phage203	Siphoviridae_sp__0578	2936	Siphoviridae	Lactococcus phage phiLC3,Lactococcus phage r1t,Mycobacterium phage Anaya,Mycobacterium phage BarrelRoll,Mycobacterium phage Bongo,Mycobacterium phage Bricole,Mycobacterium phage CrimD,Mycobacterium phage Emerson,Mycobacterium phage JoeDirt,Mycobacterium phage Kratio,Mycobacterium phage Larva,Mycobacterium phage OkiRoe,Mycobacterium phage Omnicron,Mycobacterium phage PegLeg,Mycobacterium phage Val…	not calculated	not calculated	family
phage204	Virus_sp__0579	2429	unassigned	unassigned	not calculated	not calculated	domain
phage205	Siphoviridae_sp__0580	1585	Siphoviridae	unassigned	not calculated	not calculated	family
phage206	Siphoviridae_sp__0581	6919	Siphoviridae	unassigned	8.53	0	family
phage207	Myoviridae_sp__0582	1583	Myoviridae	unassigned	not calculated	not calculated	family
phage208	Virus_sp__0583	1683	unassigned	unassigned	not calculated	not calculated	domain
phage209	Siphoviridae_sp__0584	1578	Siphoviridae	unassigned	not calculated	not calculated	family
phage210	Virus_sp__0585	2109	unassigned	unassigned	not calculated	not calculated	domain
phage211	Myoviridae_sp__0586	3280	Myoviridae	unassigned	not calculated	not calculated	family
phage212	Myoviridae_sp__0587	3142	Myoviridae	Bacteroides phage B124-14,Bacteroides phage B40-8,Clavibacter phage CMP1,Clavibacter phage CN1A,Mycobacterium phage 244,Mycobacterium phage ABCat,Mycobacterium phage Archie,Mycobacterium phage Bask21,Mycobacterium phage Bongo,Mycobacterium phage Bricole,Mycobacterium phage Bruin,Mycobacterium phage Cjw1,Mycobacterium phage Contagion,Mycobacterium phage Cosmo,Mycobacterium phage Crossroads,Mycobac…	not calculated	not calculated	family
phage213	Myoviridae_sp__0588	3403	Myoviridae	unassigned	not calculated	not calculated	family
phage214	Myoviridae_sp__0589	2027	Myoviridae	unassigned	not calculated	not calculated	family
phage215	Siphoviridae_sp__0590	8945	Siphoviridae	unassigned	7.67	0	family
phage216	Podoviridae_sp__0591	4260	Podoviridae	Streptococcus phage APCM01,Streptococcus phage LYGO9,Streptococcus phage phi5218,Streptococcus phage phiARI0468-1	not calculated	not calculated	family
phage217	Podoviridae_sp__0592	2480	Podoviridae	Listeria phage A118,Listeria phage vB_LmoS_293	not calculated	not calculated	family
phage218	Virus_sp__0593	2148	unassigned	unassigned	not calculated	not calculated	domain
phage219	Siphoviridae_sp__0594	3268	Siphoviridae	unassigned	not calculated	not calculated	family
phage220	Virus_sp__0595	3776	unassigned	unassigned	not calculated	not calculated	domain
phage221	Siphoviridae_sp__0596	2202	Siphoviridae	Bacillus phage SPbeta,Lactobacillus phage ATCC 8014-B2,Staphylococcus phage 6ec,Staphylococcus phage SPbeta-like,Staphylococcus phage vB_SepS_SEP9	not calculated	not calculated	family
phage222	Myoviridae_sp__0597	1910	Myoviridae	unassigned	not calculated	not calculated	family
phage223	Siphoviridae_sp__0598	1834	Siphoviridae	unassigned	not calculated	not calculated	family
phage224	Virus_sp__0599	1861	unassigned	unassigned	not calculated	not calculated	domain
phage225	Siphoviridae_sp__0600	2908	Siphoviridae	unassigned	not calculated	not calculated	family
phage226	Virus_sp__0601	1555	unassigned	unassigned	not calculated	not calculated	domain
phage227	Siphoviridae_sp__0602	4666	Siphoviridae	unassigned	not calculated	not calculated	family
phage228	Virus_sp__0603	2705	unassigned	unassigned	not calculated	not calculated	domain
phage229	Virus_sp__0604	2894	unassigned	unassigned	not calculated	not calculated	domain
phage230	Siphoviridae_sp__0605	2477	Siphoviridae	unassigned	not calculated	not calculated	family
phage231	Podoviridae_sp__0606	12358	Podoviridae	Bordetella phage BIP-1,Bordetella phage BMP-1,Bordetella phage BPP-1,Burkholderia phage BcepC6B,Escherichia coli O157 typing phage 10,Escherichia phage TL-2011b,Escherichia phage phiV10,Liberibacter phage FP2,Liberibacter phage SC1,Liberibacter phage SC2,Pelagibacter phage HTVC010P,Pseudomonas phage AF,Pseudomonas phage vB_PaeP_Tr60_Ab31,Salmonella phage SPC32H,Salmonella phage SPC32N,Salmonella …	25.53	0	family
phage232	Siphoviridae_sp__0607	2832	Siphoviridae	unassigned	not calculated	not calculated	family
phage233	Siphoviridae_sp__0608	5933	Siphoviridae	unassigned	12.97	0	family
phage234	Siphoviridae_sp__0609	1521	Siphoviridae	unassigned	not calculated	not calculated	family
phage235	Myoviridae_sp__0610	3258	Myoviridae	unassigned	not calculated	not calculated	family
phage236	Myoviridae_sp__0611	2018	Myoviridae	Clostridium phage phiCT19406B,Clostridium phage phiCTC2B	not calculated	not calculated	family
phage237	Siphoviridae_sp__0612	12868	Siphoviridae	unassigned	13.39	0	family
phage238	Myoviridae_sp__0613	3259	Myoviridae	Achromobacter phage 83-24,Achromobacter phage JWX,Achromobacter phage phiAxp-1,Acinetobacter phage Bphi-B1251,Acinetobacter phage IME_AB3,Acinetobacter phage YMC11/11/R3177,Burkholderia phage BcepGomr,Burkholderia phage KL1,Cronobacter phage phiES15,Edwardsiella phage eiAU,Edwardsiella phage eiAU-183,Enterobacter phage phiEap-2,Enterobacteria phage EK99P-1,Enterobacteria phage JL1,Enterobacteria …	not calculated	not calculated	family
phage239	Myoviridae_sp__0614	3016	Myoviridae	unassigned	not calculated	not calculated	family
phage240	Siphoviridae_sp__0615	12791	Siphoviridae	unassigned	10.28	0	family
phage241	Myoviridae_sp__0616	2289	Myoviridae	Bacillus phage BCJA1c,Enterococcus phage EFC-1,Paenibacillus phage Diane,Paenibacillus phage Hayley,Paenibacillus phage Vadim,Paenibacillus phage Vegas	not calculated	not calculated	family
phage242	Virus_sp__0617	1553	unassigned	unassigned	not calculated	not calculated	domain
phage243	Myoviridae_sp__0618	2949	Myoviridae	unassigned	not calculated	not calculated	family
phage244	Siphoviridae_sp__0619	6130	Siphoviridae	unassigned	4.55	35.55	family
phage245	Virus_sp__0620	17939	unassigned	unassigned	28.18	0	domain
phage246	Siphoviridae_sp__0621	19085	Siphoviridae	unassigned	26.04	0	family
phage247	Brevibacillus_phage_Sundance__0622	2031	Siphoviridae	Brevibacillus phage Sundance	not calculated	not calculated	species
phage248	Myoviridae_sp__0623	2271	Myoviridae	Enterococcus phage phiEF24C,Enterococcus phage phiEF24C-P2	not calculated	not calculated	family
phage249	Virus_sp__0624	3049	unassigned	unassigned	not calculated	not calculated	domain
phage250	Siphoviridae_sp__0625	40846	Siphoviridae	unassigned	42.49	0	family
phage251	Siphoviridae_sp__0626	1983	Siphoviridae	Clostridium phage phiCD481-1,Clostridium phage phiCD506,Clostridium phage phiCDHM13,Clostridium phage phiMMP04,Lactobacillus phage iA2,Mycobacterium phage Archie,Mycobacterium phage Bongo,Mycobacterium phage Bricole,Mycobacterium phage Crossroads,Mycobacterium phage Fezzik,Mycobacterium phage JoeDirt,Mycobacterium phage Lolly9,Mycobacterium phage Lumos,Mycobacterium phage MkaliMitinis3,Mycobacter…	not calculated	not calculated	family
phage252	Siphoviridae_sp__0627	2638	Siphoviridae	Enterococcus phage phiFL3A,Enterococcus phage phiFL3B,Streptococcus phage Spn1,Streptococcus phage phiARI0004,Streptococcus phage phiARI0031,Streptococcus phage phiARI0131-1,Streptococcus phage phiARI0460-1,Streptococcus phage phiARI0462,Streptococcus phage phiARI0468-1,Streptococcus phage phiARI0468-2,Streptococcus phage phiARI0746,Streptococcus phage phiSS12	not calculated	not calculated	family
phage253	Enterococcus_phage_phiEf11__0628	2109	Myoviridae	Enterococcus phage phiEf11	not calculated	not calculated	species
phage254	Myoviridae_sp__0629	2344	Myoviridae	Salmonella phage SETP13,Salmonella phage vB_SenS_AG11	not calculated	not calculated	family
phage255	Virus_sp__0630	3588	unassigned	unassigned	not calculated	not calculated	domain
phage256	Virus_sp__0631	9122	unassigned	unassigned	15.83	0	domain
phage257	Virus_sp__0632	6116	unassigned	unassigned	7.1	0	domain
phage258	Myoviridae_sp__0633	1871	Myoviridae	Clostridium phage phiCD481-1,Clostridium phage phiCD506,Clostridium phage phiCDHM13,Clostridium phage phiMMP04,Lactobacillus phage iA2,Paenibacillus phage PG1,Staphylococcus phage 23MRA,Staphylococcus phage 77,Staphylococcus phage P954,Staphylococcus phage StauST398-4,Staphylococcus phage phi5967PVL,Staphylococcus phage phiBU01,Staphylococcus phage phiNM3,Staphylococcus phage phiSa119	not calculated	not calculated	family
phage259	Siphoviridae_sp__0634	2473	Siphoviridae	Clostridium phage phiCD481-1,Clostridium phage phiCD506,Clostridium phage phiCDHM13,Clostridium phage phiMMP04,Lactobacillus phage A2,Lactobacillus phage J-1,Lactobacillus phage LF1,Lactobacillus phage Lrm1,Lactobacillus phage PL-1,Lactobacillus phage iA2,Paenibacillus phage PG1,Staphylococcus phage 23MRA,Staphylococcus phage 77,Staphylococcus phage P954,Staphylococcus phage StauST398-4,Staphyloc…	not calculated	not calculated	family
phage260	Siphoviridae_sp__0635	3815	Siphoviridae	unassigned	not calculated	not calculated	family
phage261	Croceibacter_phage_P2559S__0636	4003	Siphoviridae	Croceibacter phage P2559S	not calculated	not calculated	species
phage262	Myoviridae_sp__0637	6012	Myoviridae	unassigned	4.29	0	family
phage263	Myoviridae_sp__0638	5493	Myoviridae	Bacillus phage SPbeta,Bacillus phage vB_BanS-Tsamsa,Brevibacillus phage Sundance,Clostridium phage c-st,Clostridium phage phiCD211,Geobacillus virus E3,Lactococcus phage 949,Lactococcus phage WRP3,Lactococcus phage phiL47,Peptoclostridium phage phiCDIF1296T,Staphylococcus phage SPbeta-like	4.6	0	family
phage264	Siphoviridae_sp__0639	3848	Siphoviridae	unassigned	not calculated	not calculated	family
phage265	Podoviridae_sp__0640	4125	Podoviridae	unassigned	not calculated	not calculated	family
phage266	Siphoviridae_sp__0641	5146	Siphoviridae	unassigned	1.68	0	family
phage267	Siphoviridae_sp__0642	2782	Siphoviridae	Mycobacterium phage Marvin,Mycobacterium phage MosMoris	not calculated	not calculated	family
phage268	Clostridium_phage_phiSM101__0643	5754	Siphoviridae	Clostridium phage phiSM101	7.73	0	species
phage269	Siphoviridae_sp__0644	7936	Siphoviridae	unassigned	17.25	0	family
phage270	Siphoviridae_sp__0645	2680	Siphoviridae	unassigned	not calculated	not calculated	family
phage271	Myoviridae_sp__0646	2554	Myoviridae	Cronobacter phage vB_CsaP_GAP52,Enterobacteria phage NJ01,Enterobacteria phage Phieco32,Escherichia phage 172-1,Escherichia phage ECBP2,Escherichia phage KBNP1711,Phage vB_EcoP_SU10,Pseudoalteromonas phage RIO-1,Pseudomonas phage DL54,Pseudomonas phage LUZ24,Pseudomonas phage MR299-2,Pseudomonas phage PaP3,Pseudomonas phage PhiCHU,Pseudomonas phage TL,Pseudomonas phage UFV-P2,Pseudomonas phage ph…	not calculated	not calculated	family
phage272	Siphoviridae_sp__0647	7175	Siphoviridae	unassigned	8.76	0	family
phage273	Virus_sp__0648	3318	unassigned	unassigned	not calculated	not calculated	domain
phage274	Siphoviridae_sp__0649	26023	Siphoviridae	unassigned	55.06	0	family
phage275	Myoviridae_sp__0650	8616	Myoviridae	unassigned	23.01	0	family
phage276	Siphoviridae_sp__0651	6664	Siphoviridae	unassigned	14.72	0	family
phage277	Synechococcus_phage_S-CBP4__0652	3088	Siphoviridae	Synechococcus phage S-CBP4	not calculated	not calculated	species
phage278	Podoviridae_sp__0653	5518	Podoviridae	unassigned	7.09	0	family
phage279	Siphoviridae_sp__0654	35769	Siphoviridae	unassigned	76.33	0	family
phage280	Siphoviridae_sp__0655	5057	Siphoviridae	Mycobacterium phage Marvin,Mycobacterium phage MosMoris	2.06	0	family
phage281	Siphoviridae_sp__0656	2063	Siphoviridae	unassigned	not calculated	not calculated	family
phage282	Siphoviridae_sp__0657	4325	Siphoviridae	unassigned	not calculated	not calculated	family
phage283	Virus_sp__0658	1567	unassigned	unassigned	not calculated	not calculated	domain
phage284	Myoviridae_sp__0659	2964	Myoviridae	Burkholderia phage AH2,Gordonia phage Gmala1,Gordonia phage GordDuk1,Gordonia phage GordTnk2	not calculated	not calculated	family
phage285	Siphoviridae_sp__0660	8055	Siphoviridae	unassigned	6.91	0	family
phage286	Myoviridae_sp__0661	2405	Myoviridae	Enterobacteria phage P1,Enterobacteria phage P7,Escherichia phage RCS47,Escherichia phage TL-2011c,Shigella phage 75/02 Stx,Shigella phage POCJ13,Shigella phage Ss-VASD,Staphylococcus phage phiBU01	not calculated	not calculated	family
phage287	Myoviridae_sp__0662	2263	Myoviridae	Bacillus phage AvesoBmore,Bacillus phage B4,Bacillus phage B5S,Bacillus phage BCP78,Bacillus phage BCP8-2,Bacillus phage BCU4,Bacillus phage BM15,Bacillus phage BPS10C,Bacillus phage BPS13,Bacillus phage Bastille,Bacillus phage Bcp1,Bacillus phage BigBertha,Bacillus phage Blue,Bacillus phage Bobb,Bacillus phage Bp8p-C,Bacillus phage Bp8p-T,Bacillus phage CAM003,Bacillus phage Eldridge,Bacillus ph…	not calculated	not calculated	family
phage288	Siphoviridae_sp__0663	1893	Siphoviridae	unassigned	not calculated	not calculated	family
phage289	Siphoviridae_sp__0664	2899	Siphoviridae	unassigned	not calculated	not calculated	family
phage290	Siphoviridae_sp__0665	3473	Siphoviridae	Lactobacillus phage LF1,Leuconostoc phage phiLN34,Leuconostoc phage phiLNTR2,Leuconostoc phage phiLNTR3	not calculated	not calculated	family
phage291	Myoviridae_sp__0666	2631	Myoviridae	Acinetobacter phage Ab105-2phi,Bacillus phage SPbeta,Bacillus phage vB_BanS-Tsamsa,Brevibacillus phage Sundance,Clostridium phage c-st,Enterobacteria phage HK629,Haemophilus phage Aaphi23,Lactobacillus phage ATCC 8014-B2,Lactobacillus phage Lc-Nu,Lactobacillus phage Ldl1,Lactococcus phage WRP3,Lactococcus phage phiL47,Salmonella phage HK620,Shewanella sp. phage 3/49,Staphylococcus phage 11,Staphy…	not calculated	not calculated	family
phage292	Siphoviridae_sp__0667	13279	Siphoviridae	unassigned	27.48	0	family
phage293	Myoviridae_sp__0668	4076	Myoviridae	unassigned	not calculated	not calculated	family
phage294	Myoviridae_sp__0669	2735	Myoviridae	Listeria phage B025,Staphylococcus phage StauST398-2,Streptococcus phage P9	not calculated	not calculated	family
phage295	Myoviridae_sp__0670	3433	Myoviridae	unassigned	not calculated	not calculated	family
phage296	Siphoviridae_sp__0671	5115	Siphoviridae	unassigned	8.78	0	family
phage297	Siphoviridae_sp__0672	3450	Siphoviridae	unassigned	not calculated	not calculated	family
phage298	Siphoviridae_sp__0673	13303	Siphoviridae	unassigned	28.12	0	family
phage299	Siphoviridae_sp__0674	1881	Siphoviridae	Arthrobacter phage Tank,Arthrobacter phage Wilde,Lactobacillus phage CL1,Lactobacillus phage Lc-Nu,Lactobacillus phage Ld3,Lactobacillus phage iLp1308,Lactobacillus phage phiLdb	not calculated	not calculated	family
phage300	Siphoviridae_sp__0675	3444	Siphoviridae	unassigned	not calculated	not calculated	family
phage301	Myoviridae_sp__0676	4000	Myoviridae	unassigned	not calculated	not calculated	family
phage302	Clostridium_phage_phiSM101__0677	2851	Siphoviridae	Clostridium phage phiSM101	not calculated	not calculated	species
phage303	Siphoviridae_sp__0678	9737	Siphoviridae	unassigned	3.96	0	family
phage304	Virus_sp__0679	1902	unassigned	unassigned	not calculated	not calculated	domain
phage305	Virus_sp__0680	3541	unassigned	unassigned	not calculated	not calculated	domain
phage306	Myoviridae_sp__0681	1531	Myoviridae	unassigned	not calculated	not calculated	family
phage307	Siphoviridae_sp__0682	6739	Siphoviridae	unassigned	11.63	0	family
phage308	Podoviridae_sp__0683	38493	Podoviridae	unassigned	94.27	0	family
phage309	Siphoviridae_sp__0684	3945	Siphoviridae	unassigned	not calculated	not calculated	family
phage310	Virus_sp__0685	5725	unassigned	unassigned	2.79	0	domain
phage311	Siphoviridae_sp__0686	3179	Siphoviridae	unassigned	not calculated	not calculated	family
phage312	Siphoviridae_sp__0687	1582	Siphoviridae	unassigned	not calculated	not calculated	family
phage313	Siphoviridae_sp__0688	8004	Siphoviridae	unassigned	10.22	0	family
phage314	Myoviridae_sp__0689	1888	Myoviridae	unassigned	not calculated	not calculated	family
phage315	Siphoviridae_sp__0690	2645	Siphoviridae	unassigned	not calculated	not calculated	family
phage316	Virus_sp__0691	1661	unassigned	unassigned	not calculated	not calculated	domain
phage317	Myoviridae_sp__0692	2442	Myoviridae	Paenibacillus phage Harrison,Paenibacillus phage Paisley	not calculated	not calculated	family
phage318	Siphoviridae_sp__0693	1510	Siphoviridae	unassigned	not calculated	not calculated	family
phage319	Myoviridae_sp__0694	3535	Myoviridae	unassigned	not calculated	not calculated	family
phage320	Virus_sp__0695	2399	unassigned	unassigned	not calculated	not calculated	domain
phage321	Siphoviridae_sp__0696	1598	Siphoviridae	unassigned	not calculated	not calculated	family
phage322	Siphoviridae_sp__0697	6248	Siphoviridae	unassigned	13.55	0	family
phage323	Siphoviridae_sp__0698	2991	Siphoviridae	unassigned	not calculated	not calculated	family
phage324	Virus_sp__0699	1769	unassigned	unassigned	not calculated	not calculated	domain
phage325	Bacillus_phage_BM5__0700	5733	Siphoviridae	Bacillus phage BM5	2.12	62.24	species
phage326	Siphoviridae_sp__0701	2076	Siphoviridae	unassigned	not calculated	not calculated	family
phage327	Myoviridae_sp__0702	5577	Myoviridae	unassigned	8.03	0	family
phage328	Myoviridae_sp__0703	4600	Myoviridae	unassigned	not calculated	not calculated	family
phage329	Myoviridae_sp__0704	3957	Myoviridae	Bacillus phage vB_BanS-Tsamsa,Brevibacillus phage Sundance,Clostridium phage phiCD211,Lactococcus phage 949,Lactococcus phage WRP3,Lactococcus phage phiL47,Peptoclostridium phage phiCDIF1296T,Staphylococcus phage SPbeta-like	not calculated	not calculated	family
phage330	Streptococcus_phage_7201__0705	4545	Podoviridae	Streptococcus phage 7201	not calculated	not calculated	species
phage331	Virus_sp__0706	3007	unassigned	unassigned	not calculated	not calculated	domain
phage332	Siphoviridae_sp__0707	2402	Siphoviridae	Salmonella phage SE2,Salmonella phage SS3e	not calculated	not calculated	family
phage333	Siphoviridae_sp__0708	10390	Siphoviridae	unassigned	19.67	0	family
phage334	Podoviridae_sp__0709	2615	Podoviridae	Aeromonas phage vB_AsaM-56,Arthrobacter phage BarretLemon,Arthrobacter phage Brent,Arthrobacter phage Galaxy,Arthrobacter phage Jawnski,Arthrobacter phage Martha,Arthrobacter phage PrincessTrina,Arthrobacter phage Sonny,Arthrobacter phage TaeYoung,Arthrobacter phage vB_ArtM-ArV1,Bacillus phage SPP1,Bacillus virus 1,Burkholderia phage Bcep22,Burkholderia phage BcepIL02,Burkholderia phage BcepMigl,…	not calculated	not calculated	family
phage335	Myoviridae_sp__0710	1634	Myoviridae	unassigned	not calculated	not calculated	family
phage336	Siphoviridae_sp__0711	3443	Siphoviridae	unassigned	not calculated	not calculated	family
phage337	Virus_sp__0712	1625	unassigned	unassigned	not calculated	not calculated	domain
phage338	Podoviridae_sp__0713	3840	Podoviridae	unassigned	not calculated	not calculated	family
phage339	Siphoviridae_sp__0714	3138	Siphoviridae	unassigned	not calculated	not calculated	family
phage340	Virus_sp__0715	1852	unassigned	unassigned	not calculated	not calculated	domain
phage341	Siphoviridae_sp__0716	2227	Siphoviridae	unassigned	not calculated	not calculated	family
phage342	Myoviridae_sp__0717	2703	Myoviridae	unassigned	not calculated	not calculated	family
phage343	Siphoviridae_sp__0718	2881	Siphoviridae	unassigned	not calculated	not calculated	family
phage344	Siphoviridae_sp__0719	21938	Siphoviridae	unassigned	58.7	0	family
phage345	Virus_sp__0720	1596	unassigned	unassigned	not calculated	not calculated	domain
phage346	Siphoviridae_sp__0721	6739	Siphoviridae	unassigned	2.92	0	family
phage347	Myoviridae_sp__0722	3025	Myoviridae	Lactococcus phage 936 group phage PhiM1127,Lactococcus phage phi93,Moraxella phage Mcat14,Moraxella phage Mcat19,Moraxella phage Mcat20,Moraxella phage Mcat22,Moraxella phage Mcat23,Mycobacterium phage Brusacoram,Mycobacterium phage Daenerys,Mycobacterium phage Donovan,Mycobacterium phage Seagreen,Streptococcus phage phi-SsUD.1,Streptococcus phage phi1207.3,Streptococcus phage phiD12	not calculated	not calculated	family
phage348	Siphoviridae_sp__0723	17924	Siphoviridae	unassigned	30.42	22.49	family
phage349	Myoviridae_sp__0724	3539	Myoviridae	unassigned	not calculated	not calculated	family
phage350	Siphoviridae_sp__0725	4795	Siphoviridae	unassigned	not calculated	not calculated	family
phage351	Podoviridae_sp__0726	1888	Podoviridae	unassigned	not calculated	not calculated	family
phage352	Cronobacter_phage_vB_CsaM_GAP32__0727	3800	Myoviridae	Cronobacter phage vB_CsaM_GAP32	not calculated	not calculated	species
phage353	Myoviridae_sp__0728	4444	Myoviridae	unassigned	not calculated	not calculated	family
phage354	Siphoviridae_sp__0729	2277	Siphoviridae	unassigned	not calculated	not calculated	family
phage355	Siphoviridae_sp__0730	9862	Siphoviridae	unassigned	7.48	0	family
phage356	Siphoviridae_sp__0731	7520	Siphoviridae	unassigned	6.31	0	family
phage357	Siphoviridae_sp__0732	3161	Siphoviridae	unassigned	not calculated	not calculated	family
phage358	Siphoviridae_sp__0733	4705	Siphoviridae	unassigned	not calculated	not calculated	family
phage359	Myoviridae_sp__0734	9202	Myoviridae	unassigned	17	0	family
phage360	Siphoviridae_sp__0735	4438	Siphoviridae	unassigned	not calculated	not calculated	family
phage361	Siphoviridae_sp__0736	28830	Siphoviridae	unassigned	61.44	0	family
phage362	Myoviridae_sp__0737	95208	Myoviridae	unassigned	100	0	family
phage363	Virus_sp__0738	1675	unassigned	unassigned	not calculated	not calculated	domain
phage364	Siphoviridae_sp__0739	4454	Siphoviridae	unassigned	not calculated	not calculated	family
phage365	Myoviridae_sp__0740	2946	Myoviridae	Citrobacter phage Michonne,Citrobacter phage Moogle,Citrobacter phage Mordin,Cronobacter phage CR3,Cronobacter phage CR8,Cronobacter phage CR9,Cronobacter phage PBES 02,Cronobacter phage vB_CsaM_GAP31,Enterobacteria phage 4MG,Enterobacteria phage ECGD1,Enterobacteria phage phi92,Enterobacteria phage vB_EcoM-FV3,Enterobacteriaphage UAB_Phi87,Erwinia phage phiEa104,Erwinia phage phiEa21-4,Erwinia p…	not calculated	not calculated	family
phage366	Siphoviridae_sp__0741	7650	Siphoviridae	unassigned	8.5	0	family
phage367	Siphoviridae_sp__0742	11612	Siphoviridae	unassigned	24.19	0	family
phage368	Siphoviridae_sp__0743	2944	Siphoviridae	unassigned	not calculated	not calculated	family
phage369	Myoviridae_sp__0744	4702	Myoviridae	unassigned	not calculated	not calculated	family
phage370	Myoviridae_sp__0745	1930	Myoviridae	Bacillus phage SPbeta,Lactobacillus phage ATCC 8014-B2,Lactobacillus phage Ldl1,Staphylococcus phage 6ec,Staphylococcus phage SPbeta-like,Staphylococcus phage vB_SepS_SEP9	not calculated	not calculated	family
phage371	Myoviridae_sp__0746	4420	Myoviridae	Bacillus phage BM5,Bacillus phage BtCS33,Bacillus phage Cherry,Bacillus phage Fah,Bacillus phage Gamma,Bacillus phage Gamma isolate d'Herelle,Bacillus phage WBeta,Bacillus phage phIS3501,Bacillus phage phi105,Bacillus phage phi4I1,Bacillus phage phiCM3,Bacillus virus 1,Clostridium phage PhiS63,Clostridium phage phi3626,Clostridium phage phiCD6356,Clostridium phage phiCT19406C,Enterococcus phage E…	not calculated	not calculated	family
phage372	Siphoviridae_sp__0747	3586	Siphoviridae	unassigned	not calculated	not calculated	family
phage373	Siphoviridae_sp__0748	2015	Siphoviridae	Bacillus phage BCJA1c,Enterococcus phage EFC-1,Paenibacillus phage Diane,Paenibacillus phage Hayley,Paenibacillus phage Vadim,Paenibacillus phage Vegas	not calculated	not calculated	family
phage374	Myoviridae_sp__0749	3970	Myoviridae	Bacillus phage 250,Bacillus phage Andromeda,Bacillus phage Blastoid,Bacillus phage Curly,Bacillus phage Eoghan,Bacillus phage Finn,Bacillus phage Gemini,Bacillus phage Glittering,Bacillus phage IEBH,Bacillus phage Riggi,Bacillus phage Taylor,Pseudomonas phage F116,Vibrio phage KVP40,Vibrio phage phi-Grn1,Vibriophage phi-pp2	not calculated	not calculated	family
phage375	Myoviridae_sp__0750	10683	Myoviridae	unassigned	18.37	0	family
phage376	Myoviridae_sp__0751	3159	Myoviridae	unassigned	not calculated	not calculated	family
phage377	Myoviridae_sp__0752	3247	Myoviridae	unassigned	not calculated	not calculated	family
phage378	Virus_sp__0753	2516	unassigned	unassigned	not calculated	not calculated	domain
phage379	Virus_sp__0754	1882	unassigned	unassigned	not calculated	not calculated	domain
phage380	Virus_sp__0755	4619	unassigned	unassigned	not calculated	not calculated	domain
phage381	Myoviridae_sp__0756	5860	Myoviridae	unassigned	15.39	0	family
phage382	Myoviridae_sp__0757	3281	Myoviridae	unassigned	not calculated	not calculated	family
phage383	Siphoviridae_sp__0758	4544	Siphoviridae	Bacillus phage BM5,Bacillus virus 1,Exiguobacterium phage vB_EauS-123,Geobacillus phage GBSV1,Lactococcus phage bIL285,Staphylococcus phage StB20,Staphylococcus phage StB20-like,Streptococcus phage PH10,Streptococcus phage phiARI0131-2	not calculated	not calculated	family
phage384	Siphoviridae_sp__0759	4712	Siphoviridae	unassigned	not calculated	not calculated	family
phage385	Siphoviridae_sp__0760	1828	Siphoviridae	unassigned	not calculated	not calculated	family
phage386	Siphoviridae_sp__0761	2593	Siphoviridae	unassigned	not calculated	not calculated	family
phage387	Siphoviridae_sp__0762	3080	Siphoviridae	unassigned	not calculated	not calculated	family
phage388	Myoviridae_sp__0763	10494	Myoviridae	unassigned	9.08	0	family
phage389	Siphoviridae_sp__0764	3392	Siphoviridae	unassigned	not calculated	not calculated	family
phage390	Myoviridae_sp__0765	1713	Myoviridae	Bacillus phage BCP78,Bacillus phage BCU4,Bacillus phage BM15,Bacillus phage Blue	not calculated	not calculated	family
phage391	Podoviridae_sp__0766	2072	Podoviridae	unassigned	not calculated	not calculated	family
phage392	Siphoviridae_sp__0767	9752	Siphoviridae	Bacillus virus 1,Exiguobacterium phage vB_EauS-123,Geobacillus phage GBSV1,Geobacillus virus E2,Lactococcus phage bIL285,Streptococcus phage PH10,Streptococcus phage phi-SsUD.1,Streptococcus phage phi1207.3,Streptococcus phage phiARI0131-2,Streptococcus phage phiD12	20.62	0	family
phage393	Virus_sp__0768	2226	unassigned	unassigned	not calculated	not calculated	domain
phage394	Siphoviridae_sp__0769	14255	Siphoviridae	unassigned	16.9	0	family
phage395	Virus_sp__0770	2350	unassigned	unassigned	not calculated	not calculated	domain
phage396	Virus_sp__0771	2371	unassigned	unassigned	not calculated	not calculated	domain
phage397	Virus_sp__0772	3139	unassigned	unassigned	not calculated	not calculated	domain
phage398	Virus_sp__0773	2336	unassigned	unassigned	not calculated	not calculated	domain
phage399	Virus_sp__0774	1965	unassigned	unassigned	not calculated	not calculated	domain
phage400	Caulobacter_phage_Cr30__0775	7984	Myoviridae	Caulobacter phage Cr30	NA	0	species
phage401	Brevibacillus_phage_Sundance__0776	3198	Siphoviridae	Brevibacillus phage Sundance	not calculated	not calculated	species
phage402	Virus_sp__0777	3406	unassigned	unassigned	not calculated	not calculated	domain
phage403	Siphoviridae_sp__0778	2345	Siphoviridae	unassigned	not calculated	not calculated	family
phage404	Siphoviridae_sp__0779	3888	Siphoviridae	unassigned	not calculated	not calculated	family
phage405	Myoviridae_sp__0780	2461	Myoviridae	Escherichia coli O157 typing phage 5,Escherichia phage 2 JES-2013,Escherichia phage APCEc02,Escherichia phage slur12,Escherichia phage slur16,Shewanella sp. phage 1/40,Vibrio phage helene 12B3	not calculated	not calculated	family
phage406	Myoviridae_sp__0781	3679	Myoviridae	unassigned	not calculated	not calculated	family
phage407	Virus_sp__0782	2156	unassigned	unassigned	not calculated	not calculated	domain
phage408	Virus_sp__0783	1715	unassigned	unassigned	not calculated	not calculated	domain
phage409	Myoviridae_sp__0784	7715	Myoviridae	unassigned	8.43	0	family
phage410	Siphoviridae_sp__0785	3404	Siphoviridae	Caulobacter phage karma,Caulobacter phage rogue,Caulobacter phage swift	not calculated	not calculated	family
phage411	Siphoviridae_sp__0786	14336	Siphoviridae	unassigned	35.78	0	family
phage412	Virus_sp__0787	1831	unassigned	unassigned	not calculated	not calculated	domain
phage413	Siphoviridae_sp__0788	1759	Siphoviridae	unassigned	not calculated	not calculated	family
phage414	Myoviridae_sp__0789	2236	Myoviridae	Bacillus phage PM1,Brevibacillus phage Abouo,Brevibacillus phage Davies,Brevibacillus phage Jimmer1,Brevibacillus phage Osiris,Clostridium phage phiCD505,Clostridium phage phiMMP01,Clostridium phage phiMMP02,Lactobacillus phage LBR48,Listeria phage A500,Listeria phage LP-030-3,Staphylococcus phage 92,Staphylococcus phage SA13,Staphylococcus phage StB12,Staphylococcus phage StauST398-3	not calculated	not calculated	family
phage415	Siphoviridae_sp__0790	2988	Siphoviridae	unassigned	not calculated	not calculated	family
phage416	Siphoviridae_sp__0791	15842	Siphoviridae	unassigned	9.97	0	family
phage417	Myoviridae_sp__0792	2247	Myoviridae	Acinetobacter phage AB3,Acinetobacter phage Abp1,Acinetobacter phage Fri1,Acinetobacter phage IME-200,Acinetobacter phage Petty,Acinetobacter phage phiAB1,Acinetobacter phage vB_AbaM_Acibel004,Acinetobacter phage vB_AbaM_phiAbaA1,Acinetobacter phage vB_AbaP_Acibel007,Acinetobacter phage vB_AbaP_PD-6A3,Acinetobacter phage vB_AbaP_PD-AB9,Aeromonas phage pAh6-C,Aeromonas phage phiAS7,Alteromonas pha…	not calculated	not calculated	family
phage418	Siphoviridae_sp__0793	1745	Siphoviridae	unassigned	not calculated	not calculated	family
phage419	Myoviridae_sp__0794	1705	Myoviridae	unassigned	not calculated	not calculated	family
phage420	Virus_sp__0795	13347	unassigned	unassigned	10.11	0	domain
phage421	Streptococcus_phage_phiARI0131-2__0796	13976	Siphoviridae	Streptococcus phage phiARI0131-2	28.76	0	species
phage422	Virus_sp__0797	3424	unassigned	unassigned	not calculated	not calculated	domain
phage423	Virus_sp__0798	3663	unassigned	unassigned	not calculated	not calculated	domain
phage424	Virus_sp__0799	4906	unassigned	unassigned	not calculated	not calculated	domain
phage425	Myoviridae_sp__0800	35125	Myoviridae	unassigned	16.39	0	family
phage426	Myoviridae_sp__0801	15328	Myoviridae	unassigned	16.12	0	family
phage427	Myoviridae_sp__0802	21818	Myoviridae	unassigned	39.84	0	family
phage428	Myoviridae_sp__0803	20866	Myoviridae	Enterobacteria phage RB43,Vibrio phage vB_VmeM-32	13.85	0	family
phage429	Siphoviridae_sp__0804	4504	Siphoviridae	unassigned	not calculated	not calculated	family
phage430	Siphoviridae_sp__0805	1932	Siphoviridae	unassigned	not calculated	not calculated	family
phage431	Myoviridae_sp__0806	3183	Myoviridae	Clostridium phage phiCD481-1,Clostridium phage phiCD506,Clostridium phage phiCDHM13,Clostridium phage phiMMP04,Lactobacillus phage iA2,Paenibacillus phage PG1,Staphylococcus phage 23MRA,Staphylococcus phage 77,Staphylococcus phage P954,Staphylococcus phage StauST398-4,Staphylococcus phage phi5967PVL,Staphylococcus phage phiBU01,Staphylococcus phage phiNM3,Staphylococcus phage phiSa119,Streptococc…	not calculated	not calculated	family
phage432	Virus_sp__0807	3357	unassigned	unassigned	not calculated	not calculated	domain
phage433	Virus_sp__0808	2008	unassigned	unassigned	not calculated	not calculated	domain
phage434	Virus_sp__0809	1654	unassigned	unassigned	not calculated	not calculated	domain
phage435	Myoviridae_sp__0810	15779	Myoviridae	unassigned	12.69	0	family
phage436	Myoviridae_sp__0811	1896	Myoviridae	Acinetobacter phage 133,Acinetobacter phage Ac42,Acinetobacter phage Acj61,Acinetobacter phage Acj9,Acinetobacter phage ZZ1,Aeromonas phage 25,Aeromonas phage 31,Aeromonas phage 44RR2.8t,Aeromonas phage 65,Aeromonas phage Aeh1,Aeromonas phage CC2,Aeromonas phage PX29,Aeromonas phage phiAS4,Aeromonas phage phiAS5,Campylobacter phage CP21,Campylobacter phage CP220,Campylobacter phage CPt10,Caulobac…	not calculated	not calculated	family
phage437	Virus_sp__0812	2039	unassigned	unassigned	not calculated	not calculated	domain
phage438	Myoviridae_sp__0813	4767	Myoviridae	Acinetobacter phage Ab105-2phi,Brevibacillus phage Jimmer1,Brevibacillus phage Jimmer2,Clostridium phage phiC2,Clostridium phage phiMMP03	not calculated	not calculated	family
phage439	Siphoviridae_sp__0814	2420	Siphoviridae	unassigned	not calculated	not calculated	family
phage440	Siphoviridae_sp__0815	3064	Siphoviridae	unassigned	not calculated	not calculated	family
phage441	Myoviridae_sp__0816	6071	Myoviridae	Aeromonas phage 44RR2.8t,Aeromonas phage phiAS4,Cronobacter phage vB_CsaM_GAP32,Edwardsiella phage PEi20,Edwardsiella phage PEi26,Enterobacteria phage vB_EcoM-VR7,Enterobacteria phage vB_EcoM_VR26,Escherichia phage 121Q,Escherichia phage PBECO 4,Serratia phage PS2,Sinorhizobium phage phiM12,Sinorhizobium phage phiM19,Sinorhizobium phage phiN3,Stenotrophomonas phage IME13	0.34	84.35	family
phage442	Virus_sp__0817	2341	unassigned	unassigned	not calculated	not calculated	domain
phage443	Virus_sp__0818	11617	unassigned	unassigned	13.04	0	domain
phage444	Virus_sp__0819	1638	unassigned	unassigned	not calculated	not calculated	domain
phage445	Siphoviridae_sp__0820	5034	Siphoviridae	unassigned	12.36	0	family
phage446	Myoviridae_sp__0821	2741	Myoviridae	unassigned	not calculated	not calculated	family
phage447	Virus_sp__0822	2160	unassigned	unassigned	not calculated	not calculated	domain
phage448	Myoviridae_sp__0823	6482	Myoviridae	unassigned	2.56	0	family
phage449	Virus_sp__0824	1741	unassigned	unassigned	not calculated	not calculated	domain
phage450	Bacillus_phage_SP-15__0825	1678	Myoviridae	Bacillus phage SP-15	not calculated	not calculated	species
phage451	Siphoviridae_sp__0826	2707	Siphoviridae	unassigned	not calculated	not calculated	family
phage452	Myoviridae_sp__0827	2023	Myoviridae	Acinetobacter phage 133,Acinetobacter phage Ac42,Acinetobacter phage Acj61,Acinetobacter phage Acj9,Acinetobacter phage ZZ1,Aeromonas phage 31,Aeromonas phage 44RR2.8t,Aeromonas phage 65,Aeromonas phage Aeh1,Aeromonas phage Aes012,Aeromonas phage Aes508,Aeromonas phage CC2,Aeromonas phage PX29,Aeromonas phage phiAS4,Aeromonas phage phiAS5,Campylobacter phage CP220,Campylobacter phage CP30A,Campyl…	not calculated	not calculated	family
phage453	Microviridae_Fen7940_21__0828	1859	Microviridae	Microviridae Fen7940_21	not calculated	not calculated	species
phage454	Virus_sp__0829	5062	unassigned	unassigned	15.04	0	domain
phage455	Siphoviridae_sp__0830	2275	Siphoviridae	Bacillus virus 1,Exiguobacterium phage vB_EauS-123,Geobacillus phage GBSV1,Geobacillus virus E2,Lactococcus phage GE1,Lactococcus phage bIL285,Streptococcus phage PH10,Streptococcus phage phi-SsUD.1,Streptococcus phage phi1207.3,Streptococcus phage phiARI0131-2,Streptococcus phage phiD12	not calculated	not calculated	family
phage456	Bacillus_phage_G__0831	1771	Myoviridae	Bacillus phage G	not calculated	not calculated	species
phage457	Virus_sp__0832	1639	unassigned	unassigned	not calculated	not calculated	domain
phage458	Siphoviridae_sp__0833	3789	Siphoviridae	unassigned	not calculated	not calculated	family
phage459	Siphoviridae_sp__0834	8647	Siphoviridae	unassigned	3.19	0	family
phage460	Myoviridae_sp__0835	5587	Myoviridae	Alteromonas phage vB_AmaP_AD45-P1,Alteromonas phage vB_AmaP_AD45-P2,Alteromonas phage vB_AmaP_AD45-P3,Alteromonas phage vB_AmaP_AD45-P4,Bacillus phage G,Cronobacter phage vB_CsaM_GAP31,Cronobacter phage vB_CsaM_GAP32,Enterobacteria phage 4MG,Erwinia phage vB_EamP-S6,Escherichia phage N4,Klebsiella phage vB_KpnM_KB57,Salmonella phage PVP-SE1,Salmonella phage SSE-121	NA	0	family
phage461	Myoviridae_sp__0836	2540	Myoviridae	Arthrobacter phage PrincessTrina,Arthrobacter phage vB_ArtM-ArV1,Bacillus phage Page,Bacillus phage Palmer,Bacillus phage Pascal,Bacillus phage Pavlov,Bacillus phage Pony,Bacillus phage Pookie,Bacillus phage poppyseed,Bacteriophage Diva,Bacteriophage Lily,Bacteriophage Rani,Bacteriophage Shelly,Bacteriophage Sitara,Brochothrix phage NF5,Caulobacter phage Sansa,Cellulophaga phage phi13	not calculated	not calculated	family
phage462	Siphoviridae_sp__0837	8510	Siphoviridae	Bacillus phage vB_BanS-Tsamsa,Brevibacillus phage Sundance,Lactococcus phage 949,Lactococcus phage WRP3,Lactococcus phage phiL47	6.22	0	family
phage463	Myoviridae_sp__0838	2202	Myoviridae	unassigned	not calculated	not calculated	family
phage464	Myoviridae_sp__0839	2068	Myoviridae	Campylobacter phage CP21,Campylobacter phage CP220,Campylobacter phage CPt10,Cellulophaga phage phi13	not calculated	not calculated	family
phage465	Siphoviridae_sp__0840	2305	Siphoviridae	Paenibacillus phage Diane,Paenibacillus phage Hayley,Paenibacillus phage Vadim,Paenibacillus phage Vegas	not calculated	not calculated	family
phage466	Virus_sp__0841	3332	unassigned	unassigned	not calculated	not calculated	domain
phage467	Virus_sp__0842	1847	unassigned	unassigned	not calculated	not calculated	domain
phage468	Myoviridae_sp__0843	11904	Myoviridae	unassigned	9.35	0	family
phage469	Siphoviridae_sp__0844	1741	Siphoviridae	unassigned	not calculated	not calculated	family
phage470	Myoviridae_sp__0845	1824	Myoviridae	unassigned	not calculated	not calculated	family
phage471	Myoviridae_sp__0846	1730	Myoviridae	unassigned	not calculated	not calculated	family
phage472	Virus_sp__0847	3224	unassigned	unassigned	not calculated	not calculated	domain
phage473	Virus_sp__0848	1675	unassigned	unassigned	not calculated	not calculated	domain
phage474	Myoviridae_sp__0849	4471	Myoviridae	Cronobacter phage vB_CsaM_GAP32,Enterobacter phage phiEap-3,Enterobacteria phage RB43,Klebsiella phage KP15,Klebsiella phage Matisse	not calculated	not calculated	family
phage475	Myoviridae_sp__0850	19096	Myoviridae	unassigned	18.27	0	family
phage476	Myoviridae_sp__0851	8887	Myoviridae	unassigned	2.62	0	family
phage477	Siphoviridae_sp__0852	4094	Siphoviridae	Bacillus phage B4,Bacillus phage B5S,Brevibacillus phage Jenst,Brevibacillus phage SecTim467,Brochothrix phage A9,Staphylococcus phage Team1,Staphylococcus phage phiIPLA-C1C	not calculated	not calculated	family
phage478	Myoviridae_sp__0853	9672	Myoviridae	Bacillus phage SPbeta,Bacillus phage vB_BanS-Tsamsa,Brevibacillus phage Sundance,Clostridium phage c-st,Clostridium phage phiCD211,Geobacillus virus E3,Peptoclostridium phage phiCDIF1296T,Staphylococcus phage SPbeta-like	23.87	0	family
phage479	Virus_sp__0854	2824	unassigned	unassigned	not calculated	not calculated	domain
phage480	Siphoviridae_sp__0855	3139	Siphoviridae	Aeromonas phage 65,Aeromonas phage Aeh1,Aeromonas phage CC2,Aeromonas phage PX29,Aeromonas phage phiAS5,Citrobacter phage IME-CF2,Citrobacter phage Margaery,Citrobacter phage Merlin,Citrobacter phage Miller,Citrobacter phage Moon,Cronobacter phage vB_CsaM_GAP161,Cronobacter phage vB_CsaM_GAP32,Enterobacter phage PG7,Enterobacter phage phiEap-3,Enterobacteria phage AR1,Enterobacteria phage CC31,En…	not calculated	not calculated	family
phage481	Virus_sp__0856	3048	unassigned	unassigned	not calculated	not calculated	domain
phage482	Myoviridae_sp__0857	8019	Myoviridae	unassigned	6.92	0	family
phage483	Virus_sp__0858	4508	unassigned	unassigned	not calculated	not calculated	domain
phage484	Siphoviridae_sp__0859	7078	Siphoviridae	unassigned	13.98	0	family
phage485	Myoviridae_sp__0860	16022	Myoviridae	unassigned	13.24	0	family
phage486	Siphoviridae_sp__0861	2808	Siphoviridae	unassigned	not calculated	not calculated	family
phage487	Myoviridae_sp__0862	10339	Myoviridae	unassigned	26.36	0	family
phage488	Myoviridae_sp__0863	3576	Myoviridae	Bacillus phage BM5,Clostridium phage phiCD27,Clostridium phage phiCT9441A	not calculated	not calculated	family
phage489	Siphoviridae_sp__0864	1765	Siphoviridae	unassigned	not calculated	not calculated	family
phage490	Siphoviridae_sp__0865	2452	Siphoviridae	unassigned	not calculated	not calculated	family
phage491	Siphoviridae_sp__0866	3903	Siphoviridae	unassigned	not calculated	not calculated	family
phage492	Virus_sp__0867	10799	unassigned	unassigned	27.16	0	domain
phage493	Myoviridae_sp__0868	10836	Myoviridae	unassigned	31.01	0	family
phage494	Siphoviridae_sp__0869	17412	Siphoviridae	unassigned	14.71	0	family
phage495	Myoviridae_sp__0870	1608	Myoviridae	Clostridium phage phiCD481-1,Clostridium phage phiCD506,Clostridium phage phiCDHM13,Clostridium phage phiMMP04,Lactobacillus phage iA2,Paenibacillus phage PG1,Staphylococcus phage 23MRA,Staphylococcus phage 77,Staphylococcus phage P954,Staphylococcus phage StauST398-4,Staphylococcus phage phi5967PVL,Staphylococcus phage phiBU01,Staphylococcus phage phiNM3,Staphylococcus phage phiSa119	not calculated	not calculated	family
phage496	Siphoviridae_sp__0871	1768	Siphoviridae	unassigned	not calculated	not calculated	family
phage497	Gordonia_phage_Howe__0872	3451	Myoviridae	Gordonia phage Howe	not calculated	not calculated	species
phage498	Myoviridae_sp__0873	2592	Myoviridae	Arthrobacter phage Laroye,Arthrobacter phage Salgado	not calculated	not calculated	family
phage499	Myoviridae_sp__0874	1575	Myoviridae	unassigned	not calculated	not calculated	family
phage500	Siphoviridae_sp__0875	2055	Siphoviridae	unassigned	not calculated	not calculated	family
phage501	Myoviridae_sp__0876	2825	Myoviridae	Bacillus phage CP-51,Bacillus phage CampHawk,Bacillus phage JL,Bacillus phage SPO1,Bacillus phage Shanette,Bacillus phage vB_BanS-Tsamsa,Streptococcus phage A25,Streptococcus phage MM1,Streptococcus phage MM1 1998,Streptococcus phage phiARI0131-2,Streptococcus phage phiARI0460-1,Streptococcus phage phiARI0923	not calculated	not calculated	family
phage502	Virus_sp__0877	2197	unassigned	unassigned	not calculated	not calculated	domain
phage503	Virus_sp__0878	3935	unassigned	unassigned	not calculated	not calculated	domain
phage504	Virus_sp__0879	1574	unassigned	unassigned	not calculated	not calculated	domain
phage505	Virus_sp__0880	2723	unassigned	unassigned	not calculated	not calculated	domain
phage506	Virus_sp__0881	1573	unassigned	unassigned	not calculated	not calculated	domain
phage507	Myoviridae_sp__0882	3126	Myoviridae	Clostridium phage phiCD211,Peptoclostridium phage phiCDIF1296T	not calculated	not calculated	family
phage508	Virus_sp__0883	3508	unassigned	unassigned	not calculated	not calculated	domain
phage509	Myoviridae_sp__0884	4326	Myoviridae	Bacillus phage SPbeta,Bacillus phage vB_BanS-Tsamsa,Brevibacillus phage Sundance,Clostridium phage phiCD211,Geobacillus virus E3,Lactococcus phage 949,Lactococcus phage WRP3,Lactococcus phage phiL47,Peptoclostridium phage phiCDIF1296T,Staphylococcus phage SPbeta-like	not calculated	not calculated	family
phage510	Mycobacterium_phage_Omega__0885	13062	Myoviridae	Mycobacterium phage Omega	NA	0	species
phage511	Virus_sp__0886	6433	unassigned	unassigned	3.82	0	domain
phage512	Myoviridae_sp__0887	2082	Myoviridae	Halovirus HCTV-5,Halovirus HVTV-1,Rhizobium phage vB_RleM_P10VF	not calculated	not calculated	family
phage513	Siphoviridae_sp__0888	2053	Siphoviridae	unassigned	not calculated	not calculated	family
phage514	Streptococcus_phage_7201__0889	3080	Myoviridae	Streptococcus phage 7201	not calculated	not calculated	species
phage515	Siphoviridae_sp__0890	1542	Siphoviridae	unassigned	not calculated	not calculated	family
phage516	Virus_sp__0891	2085	unassigned	unassigned	not calculated	not calculated	domain
phage517	Myoviridae_sp__0892	1571	Myoviridae	Clostridium phage phiCD481-1,Clostridium phage phiCD506,Clostridium phage phiCDHM13,Clostridium phage phiMMP04,Lactobacillus phage iA2,Paenibacillus phage PG1,Staphylococcus phage 23MRA,Staphylococcus phage 77,Staphylococcus phage P954,Staphylococcus phage StauST398-4,Staphylococcus phage phi5967PVL,Staphylococcus phage phiBU01,Staphylococcus phage phiNM3,Staphylococcus phage phiSa119	not calculated	not calculated	family
phage518	Virus_sp__0893	4480	unassigned	unassigned	not calculated	not calculated	domain
phage519	Virus_sp__0894	3514	unassigned	unassigned	not calculated	not calculated	domain
phage520	Myoviridae_sp__0895	3490	Myoviridae	Clostridium phage phiCD481-1,Clostridium phage phiCD506,Clostridium phage phiCDHM13,Clostridium phage phiMMP04,Lactobacillus phage iA2,Paenibacillus phage PG1,Staphylococcus phage 23MRA,Staphylococcus phage 77,Staphylococcus phage P954,Staphylococcus phage StauST398-4,Staphylococcus phage phi5967PVL,Staphylococcus phage phiBU01,Staphylococcus phage phiNM3,Staphylococcus phage phiSa119,Streptococc…	not calculated	not calculated	family
phage521	Siphoviridae_sp__0896	2056	Siphoviridae	Bacteroides phage B124-14,Bacteroides phage B40-8	not calculated	not calculated	family
phage522	Myoviridae_sp__0897	3118	Myoviridae	unassigned	not calculated	not calculated	family
phage523	Virus_sp__0898	1616	unassigned	unassigned	not calculated	not calculated	domain
phage524	Siphoviridae_sp__0899	4907	Siphoviridae	Citrobacter phage Margaery,Cronobacter phage vB_CsaM_GAP161	not calculated	not calculated	family
phage525	Myoviridae_sp__0900	2585	Myoviridae	Cronobacter phage vB_CsaM_GAP32,Salmonella phage PVP-SE1,Salmonella phage SSE-121,Vibrio phage KVP40,Vibrio phage VH7D,Vibrio phage ValKK3,Vibrio phage nt-1,Vibrio phage phi-Grn1,Vibrio phage phi-ST2,Vibrio phage vB_VmeM-32,Vibriophage phi-pp2	not calculated	not calculated	family
phage526	Virus_sp__0901	1980	unassigned	unassigned	not calculated	not calculated	domain
phage527	Siphoviridae_sp__0902	3416	Siphoviridae	unassigned	not calculated	not calculated	family
phage528	Virus_sp__0903	2712	unassigned	unassigned	not calculated	not calculated	domain
phage529	Virus_sp__0904	1708	unassigned	unassigned	not calculated	not calculated	domain
phage530	Myoviridae_sp__0905	11012	Myoviridae	unassigned	8.62	0	family
phage531	Siphoviridae_sp__0906	4275	Siphoviridae	Bacillus phage Andromeda,Bacillus phage Blastoid,Bacillus phage Curly,Bacillus phage Eoghan,Bacillus phage Finn,Bacillus phage G,Bacillus phage Gemini,Bacillus phage Glittering,Bacillus phage Riggi,Bacillus phage Taylor,Clostridium phage c-st,Clostridium phage phiCD211,Mycobacteriophage ElTiger69,Mycobacterium phage 20ES,Mycobacterium phage Abrogate,Mycobacterium phage Adzzy,Mycobacterium phage A…	not calculated	not calculated	family
phage532	Myoviridae_sp__0907	3128	Myoviridae	Bacillus phage SP-10,Bacillus phage SPbeta,Campylobacter phage CP21,Campylobacter phage CP30A,Campylobacter phage CP8,Campylobacter phage CP81,Campylobacter phage CPX,Campylobacter phage CPt10,Campylobacter phage NCTC12673,Geobacillus virus E3,Shewanella sp. phage 1/4,Shewanella sp. phage 1/40,Staphylococcus phage SPbeta-like	not calculated	not calculated	family
phage533	Siphoviridae_sp__0908	2059	Siphoviridae	unassigned	not calculated	not calculated	family
phage534	Virus_sp__0909	3173	unassigned	unassigned	not calculated	not calculated	domain
phage535	Pseudomonas_phage_KPP23__0910	2243	Myoviridae	Pseudomonas phage KPP23	not calculated	not calculated	species
phage536	Siphoviridae_sp__0911	4587	Siphoviridae	Bacillus phage BM5,Bacillus virus 1,Exiguobacterium phage vB_EauS-123,Geobacillus phage GBSV1,Lactococcus phage bIL285,Staphylococcus phage StB20,Staphylococcus phage StB20-like,Streptococcus phage PH10,Streptococcus phage phiARI0131-2	not calculated	not calculated	family
phage537	Virus_sp__0912	2484	unassigned	unassigned	not calculated	not calculated	domain
phage538	Siphoviridae_sp__0913	2703	Siphoviridae	unassigned	not calculated	not calculated	family
phage539	Myoviridae_sp__0914	5327	Myoviridae	Bacillus phage CampHawk,Bacillus phage SPO1	3.87	0	family
phage540	Bacillus_phage_Mgbh1__0915	2729	Myoviridae	Bacillus phage Mgbh1	not calculated	not calculated	species
phage541	Siphoviridae_sp__0916	1706	Siphoviridae	unassigned	not calculated	not calculated	family
phage542	Siphoviridae_sp__0917	2218	Siphoviridae	unassigned	not calculated	not calculated	family
phage543	Siphoviridae_sp__0918	3009	Siphoviridae	unassigned	not calculated	not calculated	family
phage544	Myoviridae_sp__0919	2155	Myoviridae	Campylobacter phage CP21,Campylobacter phage CP220,Campylobacter phage CPt10	not calculated	not calculated	family
phage545	Virus_sp__0920	3885	unassigned	unassigned	not calculated	not calculated	domain
phage546	Virus_sp__0921	1881	unassigned	unassigned	not calculated	not calculated	domain
phage547	Siphoviridae_sp__0922	3211	Siphoviridae	Bacillus phage SPbeta,Bacillus phage vB_BanS-Tsamsa,Brevibacillus phage Sundance,Clostridium phage phiCD211,Escherichia phage Jk06,Geobacillus virus E3,Lactococcus phage 949,Lactococcus phage WRP3,Lactococcus phage phiL47,Peptoclostridium phage phiCDIF1296T,Roseobacter phage RDJL Phi 1,Staphylococcus phage SPbeta-like	not calculated	not calculated	family
phage548	Myoviridae_sp__0923	1666	Myoviridae	Acinetobacter phage 133,Acinetobacter phage Ac42,Acinetobacter phage Acj61,Acinetobacter phage Acj9,Acinetobacter phage ZZ1,Aeromonas phage 25,Aeromonas phage 31,Aeromonas phage 44RR2.8t,Aeromonas phage 65,Aeromonas phage Aeh1,Aeromonas phage Aes012,Aeromonas phage Aes508,Aeromonas phage CC2,Aeromonas phage PX29,Aeromonas phage phiAS4,Aeromonas phage phiAS5,Aeromonas phage phiAS7,Bacillus phage B…	not calculated	not calculated	family
phage549	Myoviridae_sp__0924	8806	Myoviridae	Acinetobacter phage 133,Acinetobacter phage Ac42,Acinetobacter phage Acj61,Acinetobacter phage Acj9,Acinetobacter phage ZZ1,Aeromonas phage 25,Aeromonas phage 31,Aeromonas phage 44RR2.8t,Aeromonas phage 65,Aeromonas phage Aeh1,Aeromonas phage Aes012,Aeromonas phage Aes508,Aeromonas phage CC2,Aeromonas phage PX29,Aeromonas phage phiAS5,Bacillus phage BCD7,Campylobacter phage CP30A,Campylobacter ph…	4.01	0	family
phage550	Myoviridae_sp__0925	2343	Myoviridae	unassigned	not calculated	not calculated	family
phage551	Siphoviridae_sp__0926	2784	Siphoviridae	unassigned	not calculated	not calculated	family
phage552	Myoviridae_sp__0927	2113	Myoviridae	Clostridium phage phiCD481-1,Clostridium phage phiCD506,Clostridium phage phiCDHM13,Clostridium phage phiMMP04,Lactobacillus phage iA2,Paenibacillus phage PG1,Staphylococcus phage 23MRA,Staphylococcus phage 77,Staphylococcus phage P954,Staphylococcus phage StauST398-4,Staphylococcus phage phi5967PVL,Staphylococcus phage phiBU01,Staphylococcus phage phiNM3,Staphylococcus phage phiSa119	not calculated	not calculated	family
phage553	Myoviridae_sp__0928	4114	Myoviridae	unassigned	not calculated	not calculated	family
phage554	Myoviridae_sp__0929	6174	Myoviridae	unassigned	NA	0	family
phage555	Virus_sp__0930	2530	unassigned	unassigned	not calculated	not calculated	domain
phage556	Siphoviridae_sp__0931	3305	Siphoviridae	unassigned	not calculated	not calculated	family
phage557	Myoviridae_sp__0932	3248	Myoviridae	unassigned	not calculated	not calculated	family
phage558	Virus_sp__0933	4661	unassigned	unassigned	not calculated	not calculated	domain
phage559	Myoviridae_sp__0934	2627	Myoviridae	Campylobacter phage CP30A,Campylobacter phage CP8,Campylobacter phage CP81,Campylobacter phage CPX,Campylobacter phage NCTC12673	not calculated	not calculated	family
phage560	Myoviridae_sp__0935	3452	Myoviridae	unassigned	not calculated	not calculated	family
phage561	Virus_sp__0936	3090	unassigned	unassigned	not calculated	not calculated	domain
phage562	Virus_sp__0937	2200	unassigned	unassigned	not calculated	not calculated	domain
phage563	Siphoviridae_sp__0938	1694	Siphoviridae	unassigned	not calculated	not calculated	family
phage564	Myoviridae_sp__0939	2040	Myoviridae	Aeromonas phage 65,Aeromonas phage Aeh1,Aeromonas phage CC2,Aeromonas phage PX29,Aeromonas phage phiAS5,Bacillus phage CP-51,Bacillus phage CampHawk,Bacillus phage JL,Bacillus phage SP-10,Bacillus phage SPO1,Bacillus phage SPbeta,Bacillus phage Shanette,Bacillus phage vB_BanS-Tsamsa,Brevibacillus phage Sundance,Campylobacter phage CP21,Campylobacter phage CP220,Campylobacter phage CP30A,Campyloba…	not calculated	not calculated	family
phage565	Myoviridae_sp__0940	2990	Myoviridae	Clostridium phage phiCD211,Peptoclostridium phage phiCDIF1296T,Vibrio phage KVP40,Vibrio phage nt-1,Vibrio phage phi 3,Vibrio phage phi-Grn1,Vibrio phage phi-ST2,Vibriophage phi-pp2	not calculated	not calculated	family
phage566	Virus_sp__0941	2350	unassigned	unassigned	not calculated	not calculated	domain
phage567	Myoviridae_sp__0942	1897	Myoviridae	Clostridium phage c-st,Staphylococcus phage SPbeta-like	not calculated	not calculated	family
phage568	Siphoviridae_sp__0943	4739	Siphoviridae	unassigned	not calculated	not calculated	family
phage569	Siphoviridae_sp__0944	4428	Siphoviridae	unassigned	not calculated	not calculated	family
phage570	Myoviridae_sp__0945	11826	Myoviridae	unassigned	17.8	0	family
phage571	Myoviridae_sp__0946	3092	Myoviridae	Arthrobacter phage Bennie,Arthrobacter phage DrRobert,Arthrobacter phage Galaxy,Arthrobacter phage Glenn,Arthrobacter phage HunterDalle,Arthrobacter phage Immaculata,Arthrobacter phage Joann,Arthrobacter phage Korra,Arthrobacter phage Preamble,Arthrobacter phage Pumancara,Arthrobacter phage RAP15,Arthrobacter phage Vulture,Arthrobacter phage Wayne,Azospirillum phage Cd,Bacillus phage AvesoBmore,B…	not calculated	not calculated	family
phage572	Virus_sp__0947	5028	unassigned	unassigned	2.99	0	domain
phage573	Virus_sp__0948	1552	unassigned	unassigned	not calculated	not calculated	domain
phage574	Virus_sp__0949	1768	unassigned	unassigned	not calculated	not calculated	domain
phage575	Myoviridae_sp__0950	4102	Myoviridae	unassigned	not calculated	not calculated	family
phage576	Myoviridae_sp__0951	8268	Myoviridae	Aeromonas phage 31,Aeromonas phage 44RR2.8t,Aeromonas phage Aes012,Aeromonas phage Aes508,Aeromonas phage phiAS4,Ralstonia phage RSP15,Stenotrophomonas phage IME13,Stenotrophomonas phage vB_SmaS-DLP_6,Vibrio phage KVP40,Vibrio phage VH7D,Vibrio phage ValKK3,Vibrio phage nt-1,Vibrio phage phi-Grn1,Vibrio phage phi-ST2,Vibriophage phi-pp2	3.07	0	family
phage577	Myoviridae_sp__0952	3461	Myoviridae	Bacillus phage SPbeta,Bacillus phage vB_BanS-Tsamsa,Brevibacillus phage Sundance,Cellulophaga phage phi14	not calculated	not calculated	family
phage578	Myoviridae_sp__0953	4932	Myoviridae	Acinetobacter phage Ab105-1phi,Edwardsiella phage MSW-3,Edwardsiella phage PEi21,Erwinia phage phiEt88,Haemophilus phage Aaphi23,Iodobacteriophage phiPLPE,Klebsiella phage JD001,Lactobacillus phage LBR48,Listeria phage B054,Pectobacterium phage ZF40,Pseudomonas phage POR1,Psychrobacter phage pOW20-A,Rhizobium phage RHEph04,Rhizobium phage RHEph05,Rhizobium phage RHEph06,Salmonella phage SEN34,Vib…	not calculated	not calculated	family
phage579	Siphoviridae_sp__0954	2869	Siphoviridae	Bacillus virus 1,Exiguobacterium phage vB_EauS-123,Geobacillus phage GBSV1,Geobacillus virus E2,Lactococcus phage bIL285,Streptococcus phage phi1207.3,Streptococcus phage phiARI0131-2,Streptococcus phage phiD12	not calculated	not calculated	family
phage580	Virus_sp__0955	2636	unassigned	unassigned	not calculated	not calculated	domain
phage581	Siphoviridae_sp__0956	1746	Siphoviridae	unassigned	not calculated	not calculated	family
phage582	Myoviridae_sp__0957	2622	Myoviridae	unassigned	not calculated	not calculated	family
phage583	Myoviridae_sp__0958	1539	Myoviridae	Clostridium phage phiCD481-1,Clostridium phage phiCD506,Clostridium phage phiCDHM13,Clostridium phage phiMMP04,Lactobacillus phage iA2,Paenibacillus phage PG1,Staphylococcus phage 23MRA,Staphylococcus phage 77,Staphylococcus phage P954,Staphylococcus phage StauST398-4,Staphylococcus phage phi5967PVL,Staphylococcus phage phiBU01,Staphylococcus phage phiNM3,Staphylococcus phage phiSa119	not calculated	not calculated	family
phage584	Virus_sp__0959	5104	unassigned	unassigned	6.95	59.84	domain
phage585	Myoviridae_sp__0960	5928	Myoviridae	unassigned	3.3	0	family
phage586	Myoviridae_sp__0961	2596	Myoviridae	unassigned	not calculated	not calculated	family
phage587	Siphoviridae_sp__0962	4374	Siphoviridae	Bacillus phage BM5,Bacillus virus 1,Exiguobacterium phage vB_EauS-123,Geobacillus phage GBSV1,Lactococcus phage bIL285,Staphylococcus phage StB20,Staphylococcus phage StB20-like,Streptococcus phage PH10,Streptococcus phage phiARI0131-2	not calculated	not calculated	family
phage588	Myoviridae_sp__0963	3160	Myoviridae	unassigned	not calculated	not calculated	family
phage589	Podoviridae_sp__0964	1891	Podoviridae	Actinomyces phage Av-1,Bacillus phage B103,Bacillus phage GA-1,Bacillus phage MG-B1,Bacillus phage Nf,Bacillus phage PZA,Bacillus phage VMY22,Bacillus phage phi29,Clostridium phage phi24R,Clostridium phage phiCP7R,Clostridium phage phiCPV4,Clostridium phage phiZP2,Enterococcus phage EF62phi,Weissella phage phiYS61	not calculated	not calculated	family
phage590	Myoviridae_sp__0965	2789	Myoviridae	Brevibacillus phage Jenst,Brevibacillus phage SecTim467,Enterobacteria phage vB_KleM-RaK2,Geobacillus virus E3,Klebsiella phage K64-1,Klebsiella phage vB_KpnM_KB57,Listeria phage A511,Listeria phage LMSP-25,Listeria phage LMTA-148,Listeria phage LMTA-34,Listeria phage LMTA-57,Listeria phage LMTA-94,Listeria phage LP-048,Listeria phage LP-064,Listeria phage LP-083-2,Listeria phage LP-124,Listeria …	not calculated	not calculated	family
phage591	Virus_sp__0966	1788	unassigned	unassigned	not calculated	not calculated	domain
phage592	Virus_sp__0967	2031	unassigned	unassigned	not calculated	not calculated	domain
phage593	Siphoviridae_sp__0968	1501	Siphoviridae	unassigned	not calculated	not calculated	family
phage594	Virus_sp__0969	5688	unassigned	unassigned	NA	0	domain
phage595	Virus_sp__0970	1888	unassigned	unassigned	not calculated	not calculated	domain
phage596	Virus_sp__0971	1884	unassigned	unassigned	not calculated	not calculated	domain
phage597	Cellulophaga_phage_phi10__0972	1799	Myoviridae	Cellulophaga phage phi10	not calculated	not calculated	species
phage598	Virus_sp__0973	2624	unassigned	unassigned	not calculated	not calculated	domain
phage599	Virus_sp__0974	6609	unassigned	unassigned	4.58	0	domain
phage600	Siphoviridae_sp__0975	2333	Siphoviridae	Bacillus phage Page,Bacillus phage Palmer,Bacillus phage Pascal,Bacillus phage Pavlov,Bacillus phage Pony,Bacillus phage Pookie,Bacillus phage poppyseed,Staphylococcus phage SPbeta-like	not calculated	not calculated	family
phage601	Myoviridae_sp__0976	2937	Myoviridae	unassigned	not calculated	not calculated	family
phage602	Siphoviridae_sp__0977	2662	Siphoviridae	unassigned	not calculated	not calculated	family
phage603	Siphoviridae_sp__0978	1546	Siphoviridae	unassigned	not calculated	not calculated	family
phage604	Myoviridae_sp__0979	32876	Myoviridae	unassigned	26.17	58.39	family
phage605	Siphoviridae_sp__0980	5149	Siphoviridae	unassigned	7.7	0	family
phage606	Podoviridae_sp__0981	1836	Podoviridae	Actinomyces phage Av-1,Bacillus phage B103,Bacillus phage GA-1,Bacillus phage MG-B1,Bacillus phage Nf,Bacillus phage PZA,Bacillus phage VMY22,Bacillus phage phi29,Clostridium phage phi24R,Clostridium phage phiCP7R,Clostridium phage phiCPV4,Clostridium phage phiZP2,Enterococcus phage EF62phi,Enterococcus phage vB_Efae230P-4,Enterococcus phage vB_IME195,Enterococcus phage vB_IME199,Lactoccocus phag…	not calculated	not calculated	family
phage607	Myoviridae_sp__0982	43999	Myoviridae	unassigned	46.58	0	family
phage608	Clostridium_phage_c-st__0983	5232	Myoviridae	Clostridium phage c-st	3.58	0	species
phage609	Myoviridae_sp__0984	2448	Myoviridae	unassigned	not calculated	not calculated	family
phage610	Siphoviridae_sp__0985	164586	Siphoviridae	unassigned	88.97	0	family
phage611	Cellulophaga_phage_phi19__0986	3885	Myoviridae	Cellulophaga phage phi19	not calculated	not calculated	species
phage612	Myoviridae_sp__0987	3325	Myoviridae	unassigned	not calculated	not calculated	family
phage613	Virus_sp__0988	2881	unassigned	unassigned	not calculated	not calculated	domain
phage614	Myoviridae_sp__0989	4155	Myoviridae	unassigned	not calculated	not calculated	family
phage615	Siphoviridae_sp__0990	2034	Siphoviridae	unassigned	not calculated	not calculated	family
phage616	Siphoviridae_sp__0991	2492	Siphoviridae	unassigned	not calculated	not calculated	family
phage617	Myoviridae_sp__0992	13076	Myoviridae	Bacillus phage G,Cronobacter phage vB_CsaM_GAP32	24.1	0	family
phage618	Myoviridae_sp__0993	1522	Myoviridae	Acinetobacter phage phiAC-1,Paracoccus phage Shpa,Persicivirga phage P12024L,Persicivirga phage P12024S,Pseudomonas phage AF,Pseudomonas phage D3,Pseudomonas phage JBD44,Pseudomonas phage PAJU2,Sinorhizobium phage phiLM21,Tetrasphaera phage TJE1,Vibrio phage PVA1,Xanthomonas citri phage CP2	not calculated	not calculated	family
phage619	Siphoviridae_sp__0994	6508	Siphoviridae	unassigned	8.84	0	family
phage620	Virus_sp__0995	2545	unassigned	unassigned	not calculated	not calculated	domain
phage621	Myoviridae_sp__0996	6691	Myoviridae	unassigned	NA	0	family
phage622	Siphoviridae_sp__0997	1584	Siphoviridae	unassigned	not calculated	not calculated	family
phage623	Siphoviridae_sp__0998	2303	Siphoviridae	Streptococcus phage 5093,Streptococcus phage O1205,Streptococcus phage Sfi11,Streptococcus phage Sfi19,Streptococcus phage Sfi21,Streptococcus phage TP-J34	not calculated	not calculated	family
phage624	Myoviridae_sp__0999	5541	Myoviridae	unassigned	2.17	0	family
phage625	Podoviridae_sp__1000	3344	Podoviridae	unassigned	not calculated	not calculated	family
phage626	Siphoviridae_sp__1001	1961	Siphoviridae	unassigned	not calculated	not calculated	family
phage627	Siphoviridae_sp__1002	6709	Siphoviridae	unassigned	4.93	0	family
phage628	Myoviridae_sp__1003	2469	Myoviridae	Cronobacter phage vB_CsaM_GAP32,Enterobacteria phage vB_EcoM-FV3,Escherichia coli O157 typing phage 5,Escherichia phage 2 JES-2013,Escherichia phage APCEc02,Escherichia phage Murica,Escherichia phage phAPEC8,Escherichia phage rv5,Escherichia phage slur12,Escherichia phage slur16,Escherichia phage vB_EcoM_FFH2,Prochlorococcus phage P-SSM2	not calculated	not calculated	family
phage629	Siphoviridae_sp__1004	2167	Siphoviridae	unassigned	not calculated	not calculated	family
phage630	Myoviridae_sp__1005	3164	Myoviridae	Arthrobacter phage Bennie,Arthrobacter phage DrRobert,Arthrobacter phage Galaxy,Arthrobacter phage Glenn,Arthrobacter phage HunterDalle,Arthrobacter phage Immaculata,Arthrobacter phage Joann,Arthrobacter phage Korra,Arthrobacter phage Preamble,Arthrobacter phage Pumancara,Arthrobacter phage RAP15,Arthrobacter phage Vulture,Arthrobacter phage Wayne,Azospirillum phage Cd,Bacillus phage BM5,Bacillus…	not calculated	not calculated	family
phage631	Myoviridae_sp__1006	11637	Myoviridae	unassigned	3.31	0	family
phage632	Myoviridae_sp__1007	2492	Myoviridae	unassigned	not calculated	not calculated	family
phage633	Podoviridae_sp__1008	3569	Podoviridae	unassigned	not calculated	not calculated	family
phage634	Virus_sp__1009	1930	unassigned	unassigned	not calculated	not calculated	domain
phage635	Virus_sp__1010	2720	unassigned	unassigned	not calculated	not calculated	domain
phage636	Siphoviridae_sp__1011	1918	Siphoviridae	unassigned	not calculated	not calculated	family
phage637	Siphoviridae_sp__1012	17871	Siphoviridae	unassigned	97.43	0	family
phage638	Podoviridae_sp__1013	1539	Podoviridae	Actinomyces phage Av-1,Bacillus phage B103,Bacillus phage GA-1,Bacillus phage MG-B1,Bacillus phage Nf,Bacillus phage PZA,Bacillus phage VMY22,Bacillus phage phi29,Clostridium phage phi24R,Clostridium phage phiCP7R,Clostridium phage phiCPV4,Clostridium phage phiZP2,Enterococcus phage EF62phi,Enterococcus phage vB_Efae230P-4,Enterococcus phage vB_IME195,Enterococcus phage vB_IME199,Lactoccocus phag…	not calculated	not calculated	family
phage639	Siphoviridae_sp__1014	6832	Siphoviridae	unassigned	16.78	0	family
phage640	Myoviridae_sp__1015	7349	Myoviridae	Mycobacterium phage Evanesce,Mycobacterium phage Giles,Mycobacterium phage HH92,Mycobacterium phage Kinbote,Mycobacterium phage OBUpride	NA	0	family
phage641	Vibrio_phage_VP585__1016	2259	Siphoviridae	Vibrio phage VP58.5	not calculated	not calculated	species
phage642	unassigned_sp__1017	2494	unassigned	Streptococcus phage phi-SsUD.1,Streptococcus phage phi1207.3,Streptococcus phage phiD12	not calculated	not calculated	family
phage643	Myoviridae_sp__1018	9202	Myoviridae	unassigned	5.49	0	family
phage644	Siphoviridae_sp__1019	1640	Siphoviridae	unassigned	not calculated	not calculated	family
phage645	Virus_sp__1020	1554	unassigned	unassigned	not calculated	not calculated	domain
phage646	Virus_sp__1021	1575	unassigned	unassigned	not calculated	not calculated	domain
phage647	Virus_sp__1022	1638	unassigned	unassigned	not calculated	not calculated	domain
phage648	Myoviridae_sp__1023	4423	Myoviridae	Acinetobacter phage 133,Acinetobacter phage Ac42,Acinetobacter phage Acj61,Acinetobacter phage Acj9,Acinetobacter phage ZZ1,Aeromonas phage 25,Aeromonas phage 31,Aeromonas phage 44RR2.8t,Aeromonas phage 65,Aeromonas phage Aeh1,Aeromonas phage Aes012,Aeromonas phage Aes508,Aeromonas phage CC2,Aeromonas phage PX29,Aeromonas phage phiAS4,Aeromonas phage phiAS5,Citrobacter phage IME-CF2,Citrobacter p…	not calculated	not calculated	family
phage649	Siphoviridae_sp__1024	4204	Siphoviridae	Mycobacterium phage Ariel,Mycobacterium phage Courthouse,Mycobacterium phage LittleE,Mycobacterium phage MiaZeal,Mycobacterium phage Minerva,Mycobacterium phage Omega,Mycobacterium phage Optimus,Mycobacterium phage Redno2,Mycobacterium phage Thibault,Mycobacterium phage Wanda,Riemerella phage RAP44	not calculated	not calculated	family
phage650	Virus_sp__1025	3625	unassigned	unassigned	not calculated	not calculated	domain
phage651	Virus_sp__1026	2019	unassigned	unassigned	not calculated	not calculated	domain
phage652	Virus_sp__1027	1896	unassigned	unassigned	not calculated	not calculated	domain
phage653	Podoviridae_sp__1028	3256	Podoviridae	Microbacterium phage vB_MoxS-ISF9,Mycobacterium phage Anaya,Mycobacterium phage Archie,Mycobacterium phage Crossroads,Mycobacterium phage Enkosi,Mycobacterium phage Fezzik,Mycobacterium phage JoeDirt,Mycobacterium phage Lolly9,Mycobacterium phage Lumos,Mycobacterium phage Rumpelstiltskin,Mycobacterium phage Snenia,Mycobacterium phage UPIE,Mycobacterium phage Whirlwind,Mycobacterium phage bron,Sil…	not calculated	not calculated	family
phage654	Virus_sp__1029	1741	unassigned	unassigned	not calculated	not calculated	domain
phage655	Virus_sp__1030	1928	unassigned	unassigned	not calculated	not calculated	domain
phage656	Siphoviridae_sp__1031	2035	Siphoviridae	unassigned	not calculated	not calculated	family
phage657	Myoviridae_sp__1032	4841	Myoviridae	unassigned	not calculated	not calculated	family
phage658	Myoviridae_sp__1033	2963	Myoviridae	unassigned	not calculated	not calculated	family
phage659	Siphoviridae_sp__1034	1707	Siphoviridae	Bacillus phage BM5,Listeria phage B025,Listeria phage LP-101,Staphylococcus phage 23MRA,Staphylococcus phage 2638A,Staphylococcus phage 3A,Staphylococcus phage 42E,Staphylococcus phage 47,Staphylococcus phage 77,Staphylococcus phage Ipla35,Staphylococcus phage P954,Staphylococcus phage SMSAP5,Staphylococcus phage Slt,Staphylococcus phage StB20,Staphylococcus phage StB20-like,Staphylococcus phage …	not calculated	not calculated	family
phage660	Virus_sp__1035	3406	unassigned	unassigned	not calculated	not calculated	domain
phage661	Virus_sp__1036	4967	unassigned	unassigned	not calculated	not calculated	domain
phage662	Virus_sp__1037	1578	unassigned	unassigned	not calculated	not calculated	domain
phage663	Myoviridae_sp__1038	2958	Myoviridae	unassigned	not calculated	not calculated	family
phage664	Myoviridae_sp__1039	2197	Myoviridae	unassigned	not calculated	not calculated	family
phage665	Myoviridae_sp__1040	3219	Myoviridae	unassigned	not calculated	not calculated	family
phage666	Synechococcus_phage_S-CRM01__1041	2657	Myoviridae	Synechococcus phage S-CRM01	not calculated	not calculated	species
phage667	Myoviridae_sp__1042	7157	Myoviridae	Arthrobacter phage Bennie,Arthrobacter phage DrRobert,Arthrobacter phage Galaxy,Arthrobacter phage Glenn,Arthrobacter phage HunterDalle,Arthrobacter phage Immaculata,Arthrobacter phage Joann,Arthrobacter phage Korra,Arthrobacter phage Preamble,Arthrobacter phage Pumancara,Arthrobacter phage RAP15,Arthrobacter phage Vulture,Arthrobacter phage Wayne,Azospirillum phage Cd,Bacillus phage BM5,Bacillus…	21.42	0	family
phage668	Siphoviridae_sp__1043	7559	Siphoviridae	unassigned	5.3	0	family
phage669	Siphoviridae_sp__1044	5555	Siphoviridae	Bacillus phage BtCS33,Bacillus phage Eldridge,Bacillus phage Slash,Bacillus phage Stahl,Bacillus phage Staley,Bacillus phage Stills,Bacillus phage phIS3501,Bacillus phage phi4I1,Bacillus phage phiCM3,Geobacillus virus E2,Paenibacillus phage Diane,Paenibacillus phage Hayley,Paenibacillus phage Vadim,Paenibacillus phage Vegas	NA	0	family
phage670	Myoviridae_sp__1045	27214	Myoviridae	unassigned	50.15	0	family
phage671	Virus_sp__1046	2374	unassigned	unassigned	not calculated	not calculated	domain
phage672	Virus_sp__1047	5639	unassigned	unassigned	8.44	0	domain
phage673	Inoviridae_sp__1048	1853	Inoviridae	unassigned	not calculated	not calculated	family
phage674	Siphoviridae_sp__1049	6380	Siphoviridae	unassigned	10.69	0	family
phage675	Virus_sp__1050	1508	unassigned	unassigned	not calculated	not calculated	domain
phage676	Myoviridae_sp__1051	1508	Myoviridae	Bacillus phage G,Bacillus phage vB_BanS-Tsamsa	not calculated	not calculated	family
phage677	Virus_sp__1052	1574	unassigned	unassigned	not calculated	not calculated	domain
phage678	Siphoviridae_sp__1053	5142	Siphoviridae	unassigned	2.52	0	family
phage679	Siphoviridae_sp__1054	32589	Siphoviridae	unassigned	63.59	0	family
phage680	Myoviridae_sp__1055	10638	Myoviridae	unassigned	5.25	0	family
phage681	Siphoviridae_sp__1056	5265	Siphoviridae	unassigned	12.01	0	family
phage682	Siphoviridae_sp__1057	29832	Siphoviridae	unassigned	25.13	0	family
phage683	Virus_sp__1058	3013	unassigned	unassigned	not calculated	not calculated	domain
phage684	Myoviridae_sp__1059	1718	Myoviridae	Acaryochloris phage A-HIS1,Bacteriophage Lily,Caulobacter phage CcrColossus,Caulobacter phage Sansa,Caulobacter phage karma,Caulobacter phage magneto,Caulobacter phage phiCbK,Caulobacter phage rogue,Caulobacter phage swift,Cellulophaga phage phi17	not calculated	not calculated	family
phage685	Inoviridae_sp__1060	3263	Inoviridae	Ralstonia phage RS603,Ralstonia phage RSM1,Ralstonia phage RSM3,Ralstonia phage RSMSuper,Ralstonia phage p12J	not calculated	not calculated	family
phage686	Myoviridae_sp__1061	3472	Myoviridae	Acinetobacter phage YMC11/11/R3177,Enterobacteria phage HK629,Haemophilus phage Aaphi23,Moraxella phage Mcat8,Pseudomonas phage phiPSA1,Salmonella phage HK620	not calculated	not calculated	family
phage687	Brevibacillus_phage_Sundance__1062	2536	Siphoviridae	Brevibacillus phage Sundance	not calculated	not calculated	species
phage688	Caulobacter_phage_CcrColossus__1063	3372	Siphoviridae	Caulobacter phage CcrColossus	not calculated	not calculated	species
phage689	Myoviridae_sp__1064	1544	Myoviridae	Acinetobacter phage phiAC-1,Arthrobacter phage Laroye,Arthrobacter phage Salgado,Burkholderia phage BcepB1A,Burkholderia phage DC1,Croceibacter phage P2559Y,Lactobacillus phage phiAQ113,Salmonella phage 37,Salmonella phage BP12C,Salmonella phage Chi,Salmonella phage FSL SP-031,Salmonella phage FSL SP-039,Salmonella phage FSL SP-124,Salmonella phage FSLSP030,Salmonella phage FSLSP088,Staphylococcu…	not calculated	not calculated	family
phage690	Myoviridae_sp__1065	4453	Myoviridae	unassigned	not calculated	not calculated	family
phage691	Virus_sp__1066	1568	unassigned	unassigned	not calculated	not calculated	domain
phage692	Virus_sp__1067	1614	unassigned	unassigned	not calculated	not calculated	domain
phage693	Siphoviridae_sp__1068	8714	Siphoviridae	unassigned	17.93	0	family
phage694	Myoviridae_sp__1069	3669	Myoviridae	unassigned	not calculated	not calculated	family
phage695	Siphoviridae_sp__1070	5134	Siphoviridae	Bacillus virus 1,Exiguobacterium phage vB_EauS-123,Geobacillus phage GBSV1,Lactococcus phage bIL285,Streptococcus phage PH10,Streptococcus phage phiARI0131-2	10.86	0	family
phage696	Podoviridae_sp__1071	2636	Podoviridae	Burkholderia phage phiE125,Cellulophaga phage phi10	not calculated	not calculated	family
phage697	Myoviridae_sp__1072	10130	Myoviridae	Acinetobacter phage 133,Acinetobacter phage Acj9,Acinetobacter phage ZZ1,Acinetobacter phage vB_AbaM_Acibel004,Acinetobacter phage vB_AbaM_phiAbaA1,Bacillus phage AvesoBmore,Bacillus phage B4,Bacillus phage B5S,Bacillus phage BigBertha,Bacillus phage Spock,Caulobacter phage CcrColossus,Cronobacter phage vB_CsaM_GAP31,Cronobacter phage vB_CsaM_GAP32,Deftia phage phiW-14,Enterobacteria phage 4MG,Kl…	4.98	0	family
phage698	Rhodococcus_phage_REQ3__1073	3237	Myoviridae	Rhodococcus phage REQ3	not calculated	not calculated	species
phage699	Virus_sp__1074	1551	unassigned	unassigned	not calculated	not calculated	domain
phage700	Virus_sp__1075	1581	unassigned	unassigned	not calculated	not calculated	domain
phage701	Myoviridae_sp__1076	2031	Myoviridae	unassigned	not calculated	not calculated	family
phage702	Myoviridae_sp__1077	6339	Myoviridae	Bacillus phage G,Caulobacter phage Cr30,Deftia phage phiW-14,Dickeya phage Limestone,Dickeya phage RC-2014,Dickeya phage phiD3,Erwinia phage phiEa2809,Klebsiella phage 0507-KN2-1,Ralstonia phage RSP15,Rhizobium phage RHEph10,Rhizobium phage vB_RleM_P10VF,Salmonella phage Det7,Salmonella phage Marshall,Salmonella phage Maynard,Salmonella phage SKML-39,Salmonella phage SSU5,Salmonella phage vB_SalM…	3.24	0	family
phage703	Siphoviridae_sp__1078	2344	Siphoviridae	Brevibacillus phage Sundance,Geobacillus virus E3,Staphylococcus phage SPbeta-like	not calculated	not calculated	family
phage704	Streptococcus_phage_7201__1079	2309	Myoviridae	Streptococcus phage 7201	not calculated	not calculated	species
phage705	Silicibacter_phage_DSS3phi2__1080	1755	Podoviridae	Silicibacter phage DSS3phi2	not calculated	not calculated	species
phage706	Bacillus_phage_Mgbh1__1081	2223	Myoviridae	Bacillus phage Mgbh1	not calculated	not calculated	species
phage707	Siphoviridae_sp__1082	2333	Siphoviridae	unassigned	not calculated	not calculated	family
phage708	Siphoviridae_sp__1083	1541	Siphoviridae	Corynebacterium phage P1201,Mycobacterium phage Abrogate,Mycobacterium phage Aeneas,Mycobacterium phage HanShotFirst,Mycobacterium phage Museum,Mycobacterium phage PattyP,Mycobacterium phage Violet,Staphylococcus phage SA11,Staphylococcus phage Stau2,Staphylococcus phage vB_SauM_Remus,Staphylococcus phage vB_SauM_Romulus	not calculated	not calculated	family
phage709	Myoviridae_sp__1084	2014	Myoviridae	Campylobacter phage CP21,Campylobacter phage CPt10	not calculated	not calculated	family
phage710	Siphoviridae_sp__1085	4734	Siphoviridae	unassigned	not calculated	not calculated	family
phage711	Virus_sp__1086	11265	unassigned	unassigned	8.85	0	domain
phage712	Myoviridae_sp__1087	7736	Myoviridae	Bacillus phage 0305phi8-36,Bacillus phage G,Bacillus phage SPbeta,Bacillus phage vB_BanS-Tsamsa,Brevibacillus phage Sundance,Geobacillus virus E3,Lactobacillus phage ATCC 8014-B2,Lactobacillus phage Ldl1,Lactococcus phage 949,Lactococcus phage WRP3,Lactococcus phage phiL47,Staphylococcus phage 6ec,Staphylococcus phage SPbeta-like,Staphylococcus phage vB_SepS_SEP9	5.85	0	family
phage713	Podoviridae_sp__1088	1727	Podoviridae	unassigned	not calculated	not calculated	family
phage714	Podoviridae_sp__1089	3484	Podoviridae	Clostridium phage phi24R,Clostridium phage phiCP7R,Clostridium phage phiCPV4,Clostridium phage phiZP2	not calculated	not calculated	family
phage715	Staphylococcus_phage_P954__1090	1604	Myoviridae	Staphylococcus phage P954	not calculated	not calculated	species
phage716	Virus_sp__1091	1912	unassigned	unassigned	not calculated	not calculated	domain
phage717	Myoviridae_sp__1092	6446	Myoviridae	unassigned	14.83	0	family

## Sheet: Integrated viruses
Provirus ID	MAG ID	MAG name	Provirus length	Family	Species
provirus_Bacteroidetes_sp_0001	MAG1	Bacteroidetes_sp_arIN_0001	7776	Microviridae	unassigned
provirus_Bacillales_sp_0104	MAG104	Bacillales_sp_arIN_0104	47401	Siphoviridae	unassigned
provirus_Candidatus_Saccharibacteria_sp_0105	MAG105	Candidatus_Saccharibacteria_sp_arIN_0105	4928	Myoviridae	Escherichia phage 121Q,Escherichia phage PBECO 4
provirus_Bacteroidales_sp_0108	MAG108	Bacteroidales_sp_arIN_0108	16546	unassigned	unassigned
provirus_Planctomycetales_sp_0109	MAG109	Planctomycetales_sp_arIN_0109	7470	Siphoviridae	Caulobacter phage karma,Caulobacter phage rogue,Caulobacter phage swift
provirus_Clostridiales_sp_0110	MAG110	Clostridiales_sp_arIN_0110	1666	Siphoviridae	unassigned
provirus_Clostridiales_sp_0111	MAG111	Clostridiales_sp_arIN_0111	2360	Siphoviridae	unassigned
provirus_Catabacter_sp_0112	MAG112	Catabacter_sp_arIN_0112	2010	Myoviridae	unassigned
provirus_Marinilabiliaceae_sp_0113	MAG113	Marinilabiliaceae_sp_arIN_0113	19738	Siphoviridae	unassigned
provirus_Methanosarcina_flavescens_0114	MAG114	Methanosarcina_flavescens_arIN_0114	22631	Siphoviridae	unassigned
provirus_Bacillales_sp_0117	MAG117	Bacillales_sp_arIN_0117	27508	Siphoviridae	unassigned
provirus_Peptococcaceae_sp_0118	MAG118	Peptococcaceae_sp_arIN_0118	5594	Myoviridae	unassigned
provirus_Acholeplasmataceae_sp_0119	MAG119	Acholeplasmataceae_sp_arIN_0119	5013	Myoviridae	unassigned
provirus_Clostridiales_Family_XIII_Incertae_Sedis_sp_0013	MAG13	Clostridiales_Family_XIII_Incertae_Sedis_sp_arIN_0013	56279	Siphoviridae	unassigned
provirus_Candidatus_Saccharibacteria_sp_0015	MAG15	Candidatus_Saccharibacteria_sp_arIN_0015	16634	Siphoviridae	unassigned
provirus_Synergistaceae_sp_0019	MAG19	Synergistaceae_sp_arIN_0019	18442	Myoviridae	unassigned
provirus_Proteiniphilum_sp_0021	MAG21	Proteiniphilum_sp_arIN_0021	3954	Myoviridae	Vibrio phage 11895-B1
provirus_Clostridiales_sp_0025	MAG25	Clostridiales_sp_arIN_0025	38749	Siphoviridae	unassigned
provirus_Candidatus_Hydrogenedentes_sp_0026	MAG26	Candidatus_Hydrogenedentes_sp_arIN_0026	122676	Siphoviridae	unassigned
provirus_Clostridiales_sp_0030	MAG30	Clostridiales_sp_arIN_0030	15407	Siphoviridae	unassigned
provirus_Bacillus_ginsengihumi_0031	MAG31	Bacillus_ginsengihumi_arIN_0031	165662	Siphoviridae	unassigned
provirus_Clostridiales_sp_0035	MAG35	Clostridiales_sp_arIN_0035	5489	Siphoviridae	unassigned
provirus_Clostridiales_sp_0036	MAG36	Clostridiales_sp_arIN_0036	14741	Siphoviridae	unassigned
provirus_Bacteroidales_sp_0037	MAG37	Bacteroidales_sp_arIN_0037	7967	Myoviridae	unassigned
provirus_Paludibacter_sp_0038	MAG38	Paludibacter_sp_arIN_0038	30007	Myoviridae	unassigned
provirus_Bacteroidales_sp_0004	MAG4	Bacteroidales_sp_arIN_0004	7765	Podoviridae	unassigned
provirus_Catabacter_sp_0042	MAG42	Catabacter_sp_arIN_0042	30626	Siphoviridae	unassigned
provirus_Firmicutes_sp_0043	MAG43	Firmicutes_sp_arIN_0043	5863	Siphoviridae	unassigned
provirus_Clostridiales_sp_0044	MAG44	Clostridiales_sp_arIN_0044	32439	Siphoviridae	unassigned
provirus_Bacteroidales_sp_0047	MAG47	Bacteroidales_sp_arIN_0047	28996	Siphoviridae	unassigned
provirus_Methanosarcina_mazei_0049	MAG49	Methanosarcina_mazei_arIN_0049	11205	Siphoviridae	unassigned
provirus_Spirochaetes_sp_0005	MAG5	Spirochaetes_sp_arIN_0005	40807	Myoviridae	unassigned
provirus_Armatimonadetes_sp_0050	MAG50	Armatimonadetes_sp_arIN_0050	5473	Siphoviridae	unassigned
provirus_Clostridiales_sp_0051	MAG51	Clostridiales_sp_arIN_0051	15543	Siphoviridae	unassigned
provirus_Clostridiaceae_sp_0052	MAG52	Clostridiaceae_sp_arIN_0052	1820	Siphoviridae	unassigned
provirus_Bacillales_sp_0054	MAG54	Bacillales_sp_arIN_0054	2730	Podoviridae	unassigned
provirus_Clostridiales_sp_0045	MAG55	Clostridiales_sp_arIN_0045	36867	Siphoviridae	unassigned
provirus_Anaerolineae_sp_0055	MAG56	Anaerolineae_sp_arIN_0055	39890	Siphoviridae	unassigned
provirus_Candidatus_Cloacimonetes_sp_0057	MAG57	Candidatus_Cloacimonetes_sp_arIN_0057	16728	Myoviridae	unassigned
provirus_Synergistales_sp_0059	MAG59	Synergistales_sp_arIN_0059	6812	Myoviridae	Bacillus phage Mgbh1
provirus_Deltaproteobacteria_sp_0006	MAG6	Deltaproteobacteria_sp_arIN_0006	15157	Myoviridae	unassigned
provirus_Firmicutes_sp_0060	MAG60	Firmicutes_sp_arIN_0060	20761	Siphoviridae	unassigned
provirus_Phycisphaerales_sp_0062	MAG62	Phycisphaerales_sp_arIN_0062	131859	Siphoviridae	unassigned
provirus_Candidatus_Hydrogenedentes_sp_0066	MAG66	Candidatus_Hydrogenedentes_sp_arIN_0066	34136	Siphoviridae	unassigned
provirus_Verrucomicrobia_sp_0067	MAG67	Verrucomicrobia_sp_arIN_0067	8031	unassigned	unassigned
provirus_Bacteroidales_sp_0068	MAG68	Bacteroidales_sp_arIN_0068	19170	Siphoviridae	unassigned
provirus_Firmicutes_sp_0070	MAG70	Firmicutes_sp_arIN_0070	15963	Siphoviridae	unassigned
provirus_Bacteroidales_sp_0072	MAG72	Bacteroidales_sp_arIN_0072	1651	unassigned	unassigned
provirus_Candidatus_Cloacimonetes_sp_0073	MAG73	Candidatus_Cloacimonetes_sp_arIN_0073	7023	unassigned	unassigned
provirus_Bacteroidales_sp_0074	MAG74	Bacteroidales_sp_arIN_0074	3659	Myoviridae	unassigned
provirus_Propionibacteriaceae_sp_0078	MAG78	Propionibacteriaceae_sp_arIN_0078	36418	Siphoviridae	unassigned
provirus_Acholeplasmatales_sp_0079	MAG79	Acholeplasmatales_sp_arIN_0079	42540	Myoviridae	unassigned
provirus_Firmicutes_sp_0080	MAG80	Firmicutes_sp_arIN_0080	14392	Siphoviridae	unassigned
provirus_Propionibacterium_sp_0081	MAG81	Propionibacterium_sp_arIN_0081	26368	Myoviridae	unassigned
provirus_Thiopseudomonas_sp_0083	MAG83	Thiopseudomonas_sp_arIN_0083	55732	Siphoviridae	unassigned
provirus_Pseudomonas_formosensis_0084	MAG84	Pseudomonas_formosensis_arIN_0084	10147	Myoviridae	unassigned
provirus_Acholeplasmatales_sp_0087	MAG87	Acholeplasmatales_sp_arIN_0087	1706	Myoviridae	Bacillus phage CAM003,Bacillus phage Evoli,Bacillus phage Hoody T
provirus_Verrucomicrobia_sp_0089	MAG89	Verrucomicrobia_sp_arIN_0089	26751	Siphoviridae	unassigned
provirus_Bacillales_sp_0090	MAG90	Bacillales_sp_arIN_0090	8572	Myoviridae	unassigned
provirus_Firmicutes_sp_0094	MAG94	Firmicutes_sp_arIN_0094	9803	Myoviridae	unassigned
provirus_Fermentimonas_caenicola_0095	MAG95	Fermentimonas_caenicola_arIN_0095	1779	Siphoviridae	unassigned
provirus_Bacteroidales_sp_0096	MAG96	Bacteroidales_sp_arIN_0096	32933	Siphoviridae	unassigned
provirus_Paracandidimonas_sp_0097	MAG97	Paracandidimonas_sp_arIN_0097	49328	Siphoviridae	unassigned
provirus_Hungateiclostridiaceae_sp_0098	MAG98	Hungateiclostridiaceae_sp_arIN_0098	11066	Myoviridae	unassigned

## Sheet: Relative abundance - Viruses
virMAG ID	virMAG length	Overload (supernatant)	Microaeration (supernatant)	pH 8.5 (supernatant)	H2O2 3mM (supernatant)	Microaeration (pellet)	pH 8.5 (pellet)	Overload (pellet)	H2O2 3mM (pellet)
Siphoviridae_sp__0001	36109	1357.86001855805	828.59577775806	827.991844851296	1011.58955532279	2110.23924927542	1358.37968517842	1703.26647625532	1629.30649988171
Siphoviridae_sp__0002	39518	2546.32434674021	3226.21079922764	2635.29539783028	2808.0365184984	1735.12974726612	2173.40885963034	2623.35586401364	2009.65876132684
Siphoviridae_sp__0003	39938	387.159603519104	287.323096980774	246.583333693745	291.727399099331	724.464912917011	422.337446063208	602.867867805796	639.509506973928
Myoviridae_sp__0004	36334	4112.29881282355	2638.96203827933	2251.11048329904	2761.17776995561	6010.61894943332	3950.22239495971	4765.70762498904	4990.54552387397
Siphoviridae_sp__0005	39373	150.574785429431	221.713646852301	290.560640605228	278.318801613928	65.4328232018108	157.692501004214	82.3807955920353	177.501261114217
Siphoviridae_sp__0006	20193	2451.92211008941	4350.93892687962	5052.18004437868	4166.74974173444	1398.5076057556	3028.62102679559	1803.98593369142	2108.05152689255
Myoviridae_sp__0007	4416	562.408232435193	446.37330471752	240.368194669213	556.19534095174	628.275008203535	749.858314255908	904.007543156411	1352.40277598383
Siphoviridae_sp__0008	29006	370.114411361088	303.383122954944	219.568216436443	353.908966650393	925.76821571087	570.808507852528	602.131480858507	893.674950878758
Siphoviridae_sp__0009	87731	330.578443822609	365.113225046212	326.675640159119	372.568456405831	347.871183486965	384.523439169105	450.772406366283	328.783517782967
Siphoviridae_sp__0010	16667	81.7166446839608	135.164234792966	152.140409689632	290.954510409026	850.157557664062	533.948429446758	531.437325724277	952.993279295784
Myoviridae_sp__0011	23237	14101.4018877489	14578.5660178655	9844.03803075128	11602.644187461	4528.61370608585	9146.99999537227	7779.2811612791	12052.2683393534
Myoviridae_sp__0012	13603	141.349925434882	222.537397439116	177.738994886868	245.376504728544	203.959599810837	167.357924140332	119.222931149203	233.529941719074
Siphoviridae_sp__0013	1873	213.870688255327	338.278175247752	314.844262816411	336.243600098962	105.80666753973	276.242518332395	66.6060015779951	67.8421312803965
Siphoviridae_sp__0014	50920	171.497243134889	194.939552534923	519.985827986168	309.202799973171	132.324827224374	298.735776963773	110.249152454857	239.563196018569
Virus_sp__0015	1611	646.497503206575	349.593777357909	36.6047985260793	312.742030036179	1107.12786760846	128.467346203992	309.75305016905	236.626279121383
Myoviridae_sp__0016	22321	2867.82186714466	1731.52172199191	1706.6813070598	2025.82814758965	4741.09243999922	3147.85286333081	3862.02908921236	4753.46267759655
Siphoviridae_sp__0017	36389	1569.77876149324	2257.71949078922	1605.96876670653	1614.74268972859	487.420429333628	1214.27219835235	1059.35006884706	1250.11557492565
Virus_sp__0018	1995	40.1583758498474	176.439716580072	620.740320268565	315.681334829752	298.008854589346	414.959187437856	125.065705218631	382.160336505813
Myoviridae_sp__0019	14727	119.681613094982	635.779618371338	324.342823688912	226.648780730793	60.5548650341969	154.584765538191	262.602313412313	267.475906059188
Siphoviridae_sp__0020	44482	262.958727885101	250.058734154061	131.245508568092	236.441643627882	547.988720406806	281.487660884069	504.823240232122	351.364650021278
Myoviridae_sp__0021	6832	140.718898982047	298.826692117684	163.998284262992	101.399691054434	116.028037647491	151.464355045836	109.560633157715	74.3959671476479
Myoviridae_sp__0022	8826	108.927205738199	263.220229799435	106.90293301702	199.795596686947	89.8145879455767	175.867517619502	56.5388810131814	86.3822650497503
Siphoviridae_sp__0023	20819	442.544568872244	787.889482266179	824.264669476175	756.261423441754	399.797651600962	750.542655865536	401.481999328699	317.380864507685
Siphoviridae_sp__0024	22327	2985.46506788242	2043.21411749052	1798.66507008442	2643.02348912652	4704.31409504255	2252.49686122252	3235.18657738539	2287.87841532895
Siphoviridae_sp__0025	135075	2501.19565102957	1693.86046622402	1792.57580401376	919.440730414303	2004.13298849096	3055.19173867002	3031.20103954269	2831.57963193359
Virus_sp__0026	11339	29081.6906800383	18222.2750416123	11665.0896149949	15590.4791092679	27972.5292554207	19082.6012386503	30013.7839074729	29405.3488309896
Myoviridae_sp__0027	11045	1798.89162838121	1606.21644388349	1404.18260768765	1847.44319789276	4198.56567339503	2389.09136067591	2733.38487200104	3037.21451683841
Siphoviridae_sp__0028	15411	3477.87795210422	3681.9125438876	3344.36887884621	3861.82680242139	2314.68820286449	3303.63896598008	2849.46274845019	2968.30785022035
Siphoviridae_sp__0029	13349	684.18753610988	980.919703818525	742.154132256072	839.775255160636	475.063931804725	627.905928290699	719.603277667243	637.768888793785
Myoviridae_sp__0030	36737	3068.38216150929	2525.69537617556	1866.85070323849	2525.17140587807	5310.83545290131	3230.8591646109	4564.01140660114	3510.74765404103
Virus_sp__0031	3559	720.345803386979	217.587501003073	198.832246447363	353.910796844819	389.78117957668	843.195553147553	876.320883363197	571.254001183176
Siphoviridae_sp__0032	11766	640.056112792953	586.362892887472	290.691752904963	471.026815763312	968.478121482247	685.999906055634	827.02168914972	971.965669720928
Podoviridae_sp__0033	18219	2123.93702142133	2256.61545631605	1382.09183224625	1921.94988868685	2860.76396198494	2385.51994589563	3403.16490229571	2224.86368584062
Myoviridae_sp__0034	11288	1213.66310500498	1103.88927215047	1159.76376279802	1445.02236103125	535.468160277145	1182.58129964419	530.487771604188	844.270321723397
Myoviridae_sp__0035	7516	500.991233576496	355.931211121216	243.225152100974	469.237875561201	210.937613945625	261.592402871074	398.359896611766	152.157371872491
Siphoviridae_sp__0036	2184	220.09879071551	451.278505868262	297.01173749114	57.6725515554355	635.179129172805	663.336201072534	456.970845991153	465.451691898105
Siphoviridae_sp__0037	17428	1094.07840470886	783.652323938322	937.272293313478	1214.18127360041	1535.10126926546	1626.90168571519	1123.83678161733	969.708829534559
Siphoviridae_sp__0038	33535	346.40865286908	352.679501469969	262.01220317285	230.992886080807	889.383366316929	404.232551218676	502.211436678215	299.340886809794
Siphoviridae_sp__0039	30077	530.075340102692	283.217510947545	239.198733647394	429.25083589453	869.741571827402	433.50521555613	821.262164085706	1415.29688740703
Siphoviridae_sp__0040	3876	268.706779583538	326.932416016016	136.928011823948	64.9932159943607	255.644850750664	106.790967355331	321.860270783242	163.916811001268
Podoviridae_sp__0041	34113	669.335694568844	16.5097052538209	129.650713273929	385.849708216631	944.026671622583	294.245695032087	14.628211058023	838.107764630525
Siphoviridae_sp__0042	19755	377.159416011209	210.253979651303	202.985698250313	226.346153743155	566.790062721245	366.673313880641	517.830896398783	411.661450814664
Siphoviridae_sp__0043	3996	501.225974852637	458.054459409827	221.360099194871	378.248806597811	768.700267437358	517.92015699357	468.292195779222	1144.7595665602
Siphoviridae_sp__0044	20518	152.282017399229	89.2087737499596	278.785556646595	128.915776612657	48.2931787459584	121.041560425751	30.4008775113522	235.334625779849
Siphoviridae_sp__0045	9748	172.592855583643	216.658125509178	248.028677415476	167.976926934953	10.1649511849567	127.3866812072	102.382471034538	104.282570281644
Myoviridae_sp__0046	19473	378.507076643609	433.828050626707	305.859568272833	342.818938409324	71.2387006682794	297.586661149779	205.006794565743	163.133969968909
Siphoviridae_sp__0047	2700	534.10639880297	547.551253786825	240.249494326167	443.181518397102	954.180202935146	153.304366470097	184.8193199342	376.498701890912
Podoviridae_sp__0048	1954	246.006017872402	72.0567522164267	181.075733138732	451.227209917859	304.261855120647	688.457428748771	0	390.179053904348
Siphoviridae_sp__0049	2768	1273.51959252153	2594.19927217333	2151.73532260726	1638.16715805439	357.976676845945	1046.76753117226	405.627662066569	1009.93600489163
Myoviridae_sp__0050	41300	2387.95996462393	1970.50267879561	1405.00738834638	1858.85476169285	3181.37079767965	2510.59099908111	2954.20034030416	2270.61535529004
Siphoviridae_sp__0051	10332	961.515584372363	1458.13798295645	804.763510452713	1097.18512715219	632.965961475338	851.319979309117	1376.48535316847	762.508259491611
Siphoviridae_sp__0052	18383	989.301141230547	1271.42557667024	1154.83430088587	1425.17681228259	474.337109573207	956.953492489996	651.48734873177	767.262286873104
Siphoviridae_sp__0053	4383	584.921449750002	530.043748165597	255.63227882381	186.794328514935	406.932008833501	354.142530346732	597.721619910399	202.938212004855
Myoviridae_sp__0054	21637	4358.11271011066	2967.33815163328	2521.03136495818	3294.8920169128	4355.16175475161	3476.92772732071	4030.2433622015	4310.58561380626
Siphoviridae_sp__0055	39615	1286.22366391022	842.340977859971	733.872848662836	744.008671152711	1658.34423758891	1264.2821286326	1741.47246367382	1225.29585109897
Podoviridae_sp__0056	4849	115.655128633351	130.665090170971	182.420077620686	233.782568235438	143.043021046959	85.3622993337309	77.1827434247792	0
Siphoviridae_sp__0057	11733	1263.22786727882	606.01245533626	532.758461186777	751.468480507541	709.399753573718	978.976362206766	510.36784845036	563.159653812793
Myoviridae_sp__0058	9479	921.261696426687	913.506906910034	404.375089952357	637.823496640934	428.590116065962	622.25820233537	1039.71834956126	710.477954433346
Siphoviridae_sp__0059	8623	4004.40434681805	2579.87072077952	1825.93972209349	2768.04169861359	6814.2352871991	3744.16091599239	4701.92952691233	4744.98392995417
Myoviridae_sp__0060	51167	469.732209160859	352.22425411603	386.089876141792	480.027874536886	350.517284408375	471.220596020569	373.037607563556	387.410961255428
Siphoviridae_sp__0061	14665	234.91212221474	216.022851087296	237.248516543151	347.852201171591	250.000268229487	232.857467652329	306.246810392162	268.606728164587
Myoviridae_sp__0062	11424	140.259033299099	184.872497151914	330.365996781589	325.256228257493	34.6946583161616	172.105085782475	54.6012959364429	77.8604852256021
Siphoviridae_sp__0063	35011	212.812666399173	243.304477928917	224.016850321137	268.023921581269	158.490899216064	183.25062799616	217.3584158776	152.434066416374
Myoviridae_sp__0064	13694	280.821240790228	241.622170660588	211.008192701195	248.344897044028	57.8869251648649	272.038564716178	136.650767805884	92.7912311144901
Siphoviridae_sp__0065	6784	70.8572757845922	83.0182157021803	356.394980460799	148.534024288999	43.8183715290201	320.325677286795	0	149.84470741531
Myoviridae_sp__0066	2238	1038.14246416127	943.692317901459	500.641768581215	731.652852440538	487.02742880274	416.141209251938	557.430924734516	340.665715517916
Siphoviridae_sp__0067	66100	527.238162207168	604.945322964825	578.105508558742	606.91766342159	319.300031832889	577.674509508916	303.861415943255	422.920251367628
Siphoviridae_sp__0068	17798	999.311331618098	1170.8189845473	964.173848400072	1387.09647763939	434.254390593026	883.752556457575	441.591278806711	556.87876880988
Siphoviridae_sp__0069	18074	8.86532696917623	0	0	0	0	0	0	0
Siphoviridae_sp__0070	7797	1459.08250538711	1047.36896783277	1179.86040097219	1558.9119245373	1702.93504119896	1274.0955428065	1632.0136177337	831.150943477917
Virus_sp__0071	11432	315.361983198045	332.53762538788	221.809325428367	110.179192264758	286.030629547026	262.502884329264	218.252345968483	222.302854947835
Siphoviridae_sp__0072	5759	278.228719640374	134.466733125532	266.231740070039	601.460921413345	1187.19710825075	808.581373767874	1429.71014118225	904.63635829406
Myoviridae_sp__0073	4663	2474.09354796143	1343.67376699012	1391.10794484377	1688.24861405038	3251.22355888838	1797.53725857871	1899.52088952317	1934.77378169869
Virus_sp__0074	10977	678.763256199457	564.375633466293	359.935514121292	539.30692102235	297.886686433597	377.080977925901	318.218561242268	613.521046740793
Myoviridae_sp__0075	21506	715.254546895078	500.842340652082	520.987760664354	591.53920358524	520.642503908593	288.702075794612	446.665309847486	230.431701089888
Myoviridae_sp__0076	22422	1514.9927287427	1233.92126651375	1073.04856005751	1224.62732433153	2395.22191284537	1726.05866182213	2119.8335832699	1796.47912178012
Siphoviridae_sp__0077	28861	680.101526489351	634.207276186435	559.851375094098	724.466842143855	1627.37554234274	849.758013445609	1469.66612123276	1008.23406750957
Siphoviridae_sp__0078	9197	313.599494784825	283.220564952877	243.652555851856	547.817125571691	129.287303448025	461.313291514616	420.500627337515	331.590680147481
Siphoviridae_sp__0079	25517	433.279870487185	358.66003444795	219.547023177638	259.150165040805	726.160816562646	563.694093508517	601.349062881096	702.144922061126
Siphoviridae_sp__0080	33450	785.59147447253	412.50498043133	483.045456998229	794.52603581411	1368.56891473071	1005.41540790366	753.366644933576	987.675966843871
Siphoviridae_sp__0081	2439	164.239360025514	202.04843313167	217.602695297098	154.928477979177	40.6264633665262	84.8548153893524	0	364.689702016104
Siphoviridae_sp__0082	3401	11236.4930415621	10329.1161454893	7993.33205708962	9332.88058055334	8041.24451210358	6541.69249749273	13131.8990479563	7771.30516693384
Podoviridae_sp__0083	4627	588.705993925902	304.298452195586	178.427626098377	244.999281040337	428.303194946866	357.831674492553	188.733798722519	384.472955788752
Siphoviridae_sp__0084	15205	627.017377088656	509.302148023635	403.348527737812	683.422580681247	697.297601062312	605.706005635716	787.654845888598	735.416734374224
Siphoviridae_sp__0085	25676	12.4810655585676	0	0	0	0	0	0	0
Siphoviridae_sp__0086	13682	5826.29586473785	4687.46500072898	4297.13634221877	5693.92730092738	13687.7806201805	8501.09800035538	8324.77169949195	7364.79837211876
Siphoviridae_sp__0087	41445	311.223779251821	356.710914519104	239.040065423725	285.678468913613	231.910497831895	274.649516477372	325.089357538983	190.088921150135
Siphoviridae_sp__0088	28843	969.402280530302	939.700692107195	987.507180096492	1152.88316352761	535.926196565869	957.919753391574	618.510032127331	828.23709860203
Myoviridae_sp__0089	18933	211.57756251108	427.609802740011	454.744004760207	309.353702306227	172.709140494459	114.77786904947	263.567402853398	107.383562573862
Podoviridae_sp__0090	8789	246.117978740702	336.417882631568	979.595886008078	587.57890049834	225.481725226892	518.049799085433	298.078718860767	289.153059251753
Siphoviridae_sp__0091	49860	1.60681828761423	0	0	0	0	0	5.00413321121479	0
Siphoviridae_sp__0092	54122	341.945728511935	408.436981845663	332.322360219166	221.091256729643	364.334298178939	309.741555624424	398.77085261661	361.563135707848
Myoviridae_sp__0093	21658	236.744917744414	250.288919221053	234.160514202335	229.720919640978	228.755988897769	229.34072738162	241.925741995316	322.687097324317
Myoviridae_sp__0094	38635	1764.68698866828	1448.62327676412	1167.65375373413	1426.32646593034	2803.23859083723	1850.78268748065	2224.79216302311	1568.82579968068
Siphoviridae_sp__0095	18689	11913.0104521921	6629.73013918294	7579.14996426154	10638.4981446025	13366.189052628	10210.1741636968	9839.26279461351	8634.85237829697
Siphoviridae_sp__0096	22345	2058.02465593805	2041.56820770691	1654.70562438116	1738.98809694323	3991.01140012807	3278.77183871377	3941.62662406099	4139.88503265147
Myoviridae_sp__0097	14146	1093.05671181578	816.167771393582	558.604854871966	556.503837644348	1849.23068399921	929.02706175944	1146.46510138739	1464.16901157739
Siphoviridae_sp__0098	11751	7383.67666458536	6368.36116680471	5018.32443413443	7337.03221876395	7226.48014104081	8365.79227290864	8302.0064698551	7991.10564933767
Siphoviridae_sp__0099	11485	195.319710489549	147.112470698369	205.382082457166	263.209792105329	215.689908905001	252.281456359149	65.1735520882463	143.830043930899
Podoviridae_sp__0100	25862	1223.64102270033	1018.07258318683	788.946497843467	991.115130442501	2517.23684584251	1420.44539538307	1751.03835228819	1926.02189545154
Siphoviridae_sp__0101	31697	422.101943086551	504.169935634505	452.086642060757	506.656740578811	200.070303992847	421.143253632321	240.083777590645	408.902035290237
Siphoviridae_sp__0102	4974	805.347404708942	353.837187954608	177.835737109511	316.538129767468	1135.50720076489	353.672618665935	702.26882725299	332.104554593159
Siphoviridae_sp__0103	8388	1948.45681966749	1728.9325303508	1082.66939503208	1576.7131047559	4748.84997003874	1764.15164205127	4223.87501566358	2635.89488180064
Siphoviridae_sp__0104	58753	244.085524277224	425.370681581951	365.346455072711	478.075640888922	232.739371484556	391.00402218685	235.691582490595	268.181551140106
Myoviridae_sp__0105	23760	296.725777112761	379.256279679186	402.070434719412	453.2538256334	358.651649704644	426.813293013337	498.802141867868	283.443625003101
Siphoviridae_sp__0106	9219	260.709273740467	259.635664944708	294.243974354445	232.266676879294	42.9929251115989	145.921012666786	0	330.799380118927
Myoviridae_sp__0107	9656	58.0790926618806	422.863289260153	549.640610842609	143.488543762198	379.686612840247	182.183886210062	297.154095068191	105.276149037434
Geobacillus_virus_E3__0108	62407	648.30162817192	691.506737371932	655.782353186445	813.380095127464	349.309335702896	538.900209822255	417.795849179054	447.947002986848
Siphoviridae_sp__0109	166195	205.357555182225	856.933608772545	542.174342731038	354.690616537376	86.4511682173882	231.001209261855	361.05907337547	220.197201021671
Siphoviridae_sp__0110	31117	1197.22085408321	2380.05650143176	805.424379948045	1082.79905099195	805.644820200927	864.637218096281	2878.57709310376	1225.0696907303
Myoviridae_sp__0111	28632	95.1363032234964	86.0568818818354	127.694903827251	92.3824358947504	10.3822238213493	133.723685128201	121.999341532424	75.4457006880101
Podoviridae_sp__0112	18622	176.391061789188	835.478346488788	129.834794729141	121.749723270716	63.8521818178225	100.024060391562	294.766072497354	81.8827055449572
Myoviridae_sp__0113	42284	934.092521792632	522.78465451355	564.8231913332	738.749868604522	1647.40385815257	1057.22148478574	899.859934997951	1265.15370600995
Myoviridae_sp__0114	88751	1682.64187564434	1878.35506412078	3756.11855523238	1627.13131685887	755.851068609911	1584.54471467568	1013.47525694332	1418.85383918141
Myoviridae_sp__0115	25674	493.040494337867	619.703786043914	1633.08814101972	696.653153726887	339.633056215793	745.652518616239	369.293102462586	485.031337736305
Myoviridae_sp__0116	3549	180.593879561444	158.691342722905	382.168948939649	266.181007178933	139.599808609408	437.364528179693	70.303207075562	214.823857799125
Virus_sp__0117	2814	2277.63922730478	2076.45845557294	1697.4402148069	1857.57263069597	2147.9618312752	1507.71085361049	2748.64553633485	2077.16501309751
Myoviridae_sp__0118	25241	180.920316539178	571.763662995405	656.497874472856	421.669270015154	129.547250781728	106.592117251701	128.50438036707	145.991880066451
Myoviridae_sp__0119	23253	268.741446952856	317.89196775135	661.904108762701	422.510407369868	153.406699756353	391.617398543145	257.521436626159	311.48212177467
Podoviridae_sp__0120	16685	144.050272377187	464.125811249588	356.967538086718	396.328124743556	89.0811604593565	235.676176203655	164.493071682521	175.161592653773
Siphoviridae_sp__0121	13999	377.716504618145	231.328991935899	147.436357232158	229.437798501701	608.726565967737	266.111586915019	436.666833832678	426.616948263775
Siphoviridae_sp__0122	5298	30.2438504418443	0	0	1664.20907546149	0	78.1279330821557	941.8878139342	0
Myoviridae_sp__0123	12210	2729.58552705204	4422.30759902943	3989.31146039921	4662.77619769665	1403.94875824043	3262.89698905949	1777.80746324912	2268.70532281931
Siphoviridae_sp__0124	11003	516.971112174101	396.688694788497	326.928124689297	360.596278906456	279.171704869552	329.166196297013	283.452333353596	230.970302441484
Siphoviridae_sp__0125	5320	331.306600761241	476.387234766195	266.031565829385	378.817601795702	614.643262590526	233.414542933794	187.598557827947	286.620252379359
Siphoviridae_sp__0126	4218	265.913569816557	233.66340844388	237.670843346072	268.755731003708	46.9833779757978	0	59.1526984142175	0
Siphoviridae_sp__0127	44803	1012.11153847671	1687.58801837359	1564.97830225511	1303.06008925167	893.501092270313	1212.58029301253	1314.27438633654	1123.11790522332
Myoviridae_sp__0128	9333	111.594072395349	128.232143743987	233.783587886425	269.917181178766	84.9355569707125	299.364842914123	120.301871702589	299.528861195759
Siphoviridae_sp__0129	32721	88.1444501554366	118.332862087029	239.694812096003	119.332001788124	112.045901212843	110.68780470817	99.128359917032	77.6677435825205
Siphoviridae_sp__0130	44810	1426.74706397491	2083.23290805368	2810.99365741793	2777.1785397435	616.950154387796	1865.92728124951	734.987788714001	1338.45666617323
Myoviridae_sp__0131	5564	259.181753552843	404.885388442553	423.941987243089	486.713215463161	338.366451989251	353.366013655462	695.065469019254	296.888579177997
Siphoviridae_sp__0132	4080	314.180234589983	379.604860818597	115.628098873556	154.358887986607	582.870259711515	507.25709493782	458.65088586612	280.297746812168
Siphoviridae_sp__0133	30665	350.090938070755	440.785710346199	536.530969793521	478.525137047408	164.796515626898	350.952764591579	484.12235035756	215.475369906587
Siphoviridae_sp__0134	18287	569.534356464041	804.587105885537	764.257030176997	943.62600786344	287.18002077983	611.138421592937	436.604944559382	646.216055427407
Siphoviridae_sp__0135	2656	120.656565994647	318.069790280642	133.216107888962	284.541082674106	149.228831552647	155.844047239933	93.9405428882415	95.6839697953183
Myoviridae_sp__0136	8231	1859.08739226158	1454.00388478026	1654.98072266962	1943.44797470879	601.919233088066	1269.77586977267	848.763247905813	1806.21947405144
Siphoviridae_sp__0137	26514	634.545959202443	536.34639348724	444.824096141764	667.456354751772	654.008834065685	573.720516066808	785.764420290513	445.702383857622
Podoviridae_sp__0138	10270	288.635882507934	850.003059154397	470.843923553274	748.137099164687	366.635041649112	332.507766613574	413.009093718586	470.165126752769
Siphoviridae_sp__0139	59850	17419.3648311355	14923.2712283425	10911.2354073874	14700.2274919055	42606.9881825379	20056.360726163	31353.9722983109	25199.2279665972
Myoviridae_sp__0140	30398	1960.86170492833	1845.79114387831	4318.30895214137	2473.7233041796	977.905890035109	2134.42464962519	1255.82046622834	1772.38516483287
Siphoviridae_sp__0141	14003	652.233051455459	935.106557614332	606.422022514745	706.106757756915	459.95260799916	362.103972077301	427.633076188536	544.461809133112
Siphoviridae_sp__0142	195329	1027.85861449164	1085.20872303865	912.349618059286	1132.66955540015	739.625056044397	968.428946994314	883.935353595878	779.340690025766
Siphoviridae_sp__0143	18005	120.140567350849	125.119816789468	301.320211005124	150.40668319006	99.0604273655782	109.199028046598	103.931997463692	105.860854114009
Siphoviridae_sp__0144	14310	335.915974089919	408.326631305539	465.663685400632	409.293755818575	263.126616194017	202.477465149184	226.665203692886	204.232786403089
Siphoviridae_sp__0145	5327	195.514825918114	0	210.331570881314	94.5799531421596	37.2021566175925	0	0	0
Siphoviridae_sp__0146	5807	262.132467123896	145.478450660476	365.581521494488	347.048328147604	1160.32033791374	890.997480345404	558.563641268332	568.929930961383
Siphoviridae_sp__0147	118981	2686.66996985718	1641.338245127	1272.77303546549	1830.90053509917	3950.82582136763	2761.36879326301	2994.55110453896	3337.41080214968
Myoviridae_sp__0148	22786	977.452682791357	1343.97258879225	957.562637472135	1221.64769700486	400.074206174321	867.408296636409	678.898318199443	574.389367352006
Siphoviridae_sp__0149	81449	442.635046706534	741.601805466674	1187.38525823328	864.465869461414	469.593812597694	735.615894924131	439.589470150067	438.387158106046
Siphoviridae_sp__0150	19719	134.07508869997	71.402654207058	38.8769357234991	2660.430503914	10.0499968711352	83.9640528362008	1240.00182703457	12.887906271939
Siphoviridae_sp__0151	2386	4633.69759229735	2153.88081509965	2051.3568421281	2745.0780951583	6520.03655980734	4206.87485106018	3503.12394971676	7615.57778709561
Myoviridae_sp__0152	68493	272.539071703149	298.071913998221	336.638768872379	329.176362765184	205.429577758836	320.293385336762	196.711027743027	265.293805206519
Siphoviridae_sp__0153	6949	680.218970989536	415.3658545882	789.212941368941	860.980068838808	1753.89511160854	997.724848699111	1166.92296188128	914.292069996997
Virus_sp__0154	34988	299.965437763758	281.694368588169	146.633667172164	309.600129282843	269.045235347575	186.328689383242	238.894870927866	308.700311835359
Siphoviridae_sp__0155	55696	1191.03732281185	1870.71210562454	2375.92325256486	1602.27718444816	555.074665597148	1135.20815393259	806.361224217368	1015.25062464524
Siphoviridae_sp__0156	8365	268.170576804839	370.301932370562	63.4468587961295	195.748844442549	426.439448826595	296.895485572692	193.878007462355	501.285629684403
Siphoviridae_sp__0157	95463	10.070828675459	0	0	0	0	0	0	0
Siphoviridae_sp__0158	9117	922.691212147284	849.395542470042	536.858333368173	676.964547247612	749.925210750912	726.417531151494	766.279510092437	1128.93860512699
Siphoviridae_sp__0159	26576	675.269980425188	529.797162217406	554.732939734287	722.773179600141	1428.00581764813	1101.93281927115	1234.57441945059	932.357044634092
Siphoviridae_sp__0160	34289	364.492686633892	392.146004866013	373.197284911676	363.665560591153	300.537962369844	362.146860044849	411.125831257286	266.817884917879
Virus_sp__0161	7224	576.692955518157	1023.24777493385	775.495762793992	863.076440137738	329.195827744045	773.524938792224	535.346659693124	351.794883411358
Siphoviridae_sp__0162	58709	683.678752321505	429.286855434954	237.050502996495	434.452343778754	1210.13909206828	645.111375367276	985.971673906749	1331.09083464601
Siphoviridae_sp__0163	8569	981.698655752921	1281.63306322908	922.16411215064	1080.38612042067	670.685116204404	941.93895374613	844.401490888542	860.072597679379
Myoviridae_sp__0164	6603	1832.12326713422	1183.45276504844	732.328804315027	972.860742458068	2641.1446570602	1817.92092906385	2947.36852780118	1731.96245190617
Siphoviridae_sp__0165	5712	210.388549948649	369.744994303828	258.098434985617	297.692141117027	104.083974948485	326.093846745741	240.245702120349	111.229264608003
Myoviridae_sp__0166	18262	425.542005398271	524.275806620362	881.551867602959	858.70266938645	292.999068237417	674.305839267907	204.938737743267	285.280954299392
Myoviridae_sp__0167	9205	3655.48105644619	4887.04471254447	4510.0611210822	5021.85387323466	1948.38868998624	3406.25481285133	2954.49896016485	3313.02497046864
Siphoviridae_sp__0168	2756	261.626864435417	0	42.794143995293	91.4055534086147	215.72121368133	75.0946642723623	45.2659800274255	46.1060638200953
Siphoviridae_sp__0169	32318	371.848318988391	326.750326051034	264.580045538074	290.357866157615	533.489147913442	541.128646731737	683.250456375348	566.180980007993
Virus_sp__0170	48752	1651.55356948531	2368.21244136315	1871.2483830052	1816.2878933324	3930.83532958549	2971.62426801447	3546.67941344848	1701.99392154134
Siphoviridae_sp__0171	16572	261.058522224479	301.614816014776	281.116105697295	406.631161835826	101.647058325264	149.863066426235	120.447058610268	199.358925240933
Siphoviridae_sp__0172	14338	150.866990874043	333.879368827627	106.934620662809	122.987580998674	124.395522019615	158.778758688864	313.231236881089	97.4858021181482
Siphoviridae_sp__0173	12025	26.6497995244725	105.379629478427	201.063080868695	240.91539374076	82.401616757553	129.081639127628	20.7489465206794	84.5360910690613
Siphoviridae_sp__0174	28231	473.924596720428	334.154861204709	342.571435293976	517.551447035537	544.034265289873	392.207426881893	357.939722907526	648.146962980352
Siphoviridae_sp__0175	32784	422.76906567036	210.442465767264	264.416745136363	551.330171659337	332.469309925736	372.458906458736	232.123459562307	220.927701855369
Siphoviridae_sp__0176	17733	1206.2798890238	686.804506647079	548.700418440747	735.156727220259	1888.66661721218	1225.4493851653	1561.78735082275	2149.69230059521
Siphoviridae_sp__0177	2918	164.734667211334	361.888863513274	444.601531652262	453.237475075136	407.489832012162	354.627989606975	171.011707958307	261.278228694001
Brevibacillus_phage_Sundance__0178	23500	129.54921162455	284.593508807134	235.881321702055	115.23712046115	118.0622313288	206.96089473463	148.641921138569	194.65783948828
Siphoviridae_sp__0179	20562	545.483628774554	862.788669521112	642.415816326966	1047.49643974804	530.088214016405	739.793101984016	649.186624951248	253.370333013106
Myoviridae_sp__0180	23993	637.775531434381	903.723154668372	951.174003862535	1073.57047289214	582.311512744759	879.84042274548	530.355110968601	677.895382890317
Podoviridae_sp__0181	11167	4075.03046279333	5944.8982216592	6965.332303327	6282.61546490271	1393.10533103791	4512.84838075423	1642.22235340476	2992.65389330994
Siphoviridae_sp__0182	28132	353.134473828212	628.119620921999	557.589502814825	651.454644279605	225.424016268352	500.260942768195	199.55519845732	302.629635166651
Siphoviridae_sp__0183	5402	1141.97128955467	586.444855830285	382.0735958706	687.842864052869	1228.96931842172	1283.44871781009	1293.25625574097	1129.07792866212
Siphoviridae_sp__0184	140417	456.445927888763	23.5639132371871	368.309960924785	799.244789904287	211.700743110074	142.968492342517	3.55378738915045	514.003298407513
Podoviridae_sp__0185	49608	1001.2879996911	753.549957912098	501.642465722601	731.244427268918	1711.78777893426	976.23063554071	1365.52373082734	1398.55060254289
Siphoviridae_sp__0186	28220	386.10101118287	341.769107987828	225.683759247182	328.059130612499	681.185725205023	388.693388410185	627.743863064955	697.930132624675
Siphoviridae_sp__0187	10543	296.359900692154	280.449281082126	178.986111506823	268.80671378489	263.156827869374	78.5206847138881	165.65897499556	325.414438108786
Virus_sp__0188	35098	431.418212036703	768.220074323805	1181.15397712508	995.869468222896	316.196072280678	560.182489024728	366.105282877236	564.780234046285
Myoviridae_sp__0189	6383	351.440838942891	386.022347178554	360.307517874829	295.997616944394	124.189809369835	226.966358004451	78.178311737794	99.5365125240347
Siphoviridae_sp__0190	16539	3008.16319296794	3647.88233910996	2599.27268155266	3012.0282485121	4349.58869663191	2796.76884776528	3379.24677115315	2128.17718078642
Siphoviridae_sp__0191	25016	102.482839552856	236.390851490954	155.582099779497	140.981446782779	118.829482112597	115.82397370822	74.8039500453219	71.1127425021809
Siphoviridae_sp__0192	2109	37.9876528309367	400.565843046651	391.457859628825	388.202722560911	375.867023806382	686.925681907261	709.83238097061	120.501007006337
Siphoviridae_sp__0193	100781	4.76970618393024	0	0	0	0	0	0	0
Podoviridae_sp__0194	8417	323.623931792224	125.459392150616	56.0487873831662	142.163490515882	776.97568183001	356.532371825133	385.360468675918	407.608936792317
Podoviridae_sp__0195	9287	491.720653576548	871.749369578617	507.981741578669	813.762372760231	906.910224273865	791.117881240377	1074.64663254515	424.153942988442
Myoviridae_sp__0196	3276	293.465054287346	515.746863849442	216.008536357193	96.1209192590591	0	126.349752585245	76.1618076651922	116.362922974526
Siphoviridae_sp__0197	11684	980.535968360469	506.124062041913	514.80432244115	592.915687507609	1636.76593813204	1089.3610943324	1099.75720801311	1653.06259902463
Myoviridae_sp__0198	29228	997.749054832427	840.61198075447	920.024314836261	1320.84902562619	1545.91838418081	1444.50603961491	1041.45825896957	991.226738418833
Myoviridae_sp__0199	2679	807.439684640549	604.399880199822	770.422383312049	1151.90104092133	591.79063322707	656.650841823202	419.103161104988	569.174969263976
Myoviridae_sp__0200	44147	678.718122926737	787.761949310978	630.484426140903	593.449732488975	395.032010568522	707.88717477811	607.558923719635	624.591108789627
Myoviridae_sp__0201	7755	227.279318639562	462.97508609773	349.791772994665	479.139542438891	217.214061968572	293.561552815079	353.909336044212	360.477480533852
Siphoviridae_sp__0202	85675	184.217614060435	677.083679700378	399.215543003186	238.90269678464	101.77693709115	194.459901092941	251.908679139961	173.527779292879
Myoviridae_sp__0203	11247	5613.17474335477	4957.44304766031	3937.64720810534	4423.66469065912	7092.18414168407	4581.95632514653	6178.30922132664	4553.08346145084
Siphoviridae_sp__0204	4257	564.594501905888	281.134742204048	83.115335342514	325.469903351605	279.31767202525	145.849820108971	468.886223934545	59.6985256698063
Siphoviridae_sp__0205	7230	177.296729893102	350.536665139164	203.908473117267	209.057016758624	219.281757457167	200.377076506558	810.981040790109	210.901762470013
Siphoviridae_sp__0206	18044	8649.18475561006	5278.78805567515	3630.9042952087	4355.85657396211	7753.9446431585	4444.54371035631	7377.05024936871	5049.21190555459
Siphoviridae_sp__0207	54214	365.009814358838	446.700293999971	319.793358636165	398.450588785142	488.000905454415	429.466570584091	540.763725690088	325.79214506322
Myoviridae_sp__0208	11707	718.559475625419	859.923200556008	453.346693285746	640.166800164494	854.863104061391	839.723456042962	948.408699500047	618.680599438491
Myoviridae_sp__0209	8048	119.45719655136	174.948923746145	161.201201461394	336.490100750128	123.121202970872	257.158169401877	155.011233791731	94.7328368947684
Myoviridae_sp__0210	10484	336.236382306334	188.018362612797	208.117343165205	192.227169167602	765.559278541354	355.331562878992	380.779980024677	509.048941177382
Myoviridae_sp__0211	4272	93.7686795651282	98.8756276902372	69.0195814905357	0	46.3894869620588	121.114755813805	116.809963441559	0
Virus_sp__0212	12767	2083.37891911866	3209.24869623179	2512.71714196596	2624.30663357256	838.215553246918	2220.85396558662	1485.27157713236	1562.60084330263
Siphoviridae_sp__0213	1502	160.018561558813	374.963765195467	157.044821372873	167.718845002758	1187.47203376647	344.475523859238	664.463600296057	507.59645228302
Siphoviridae_sp__0214	2019	357.129092810307	69.7369459291222	0	187.157284691042	98.1554672124393	0	247.158080149747	125.872522920439
Siphoviridae_sp__0215	14409	2140.65129647245	1788.20164973657	961.761930043426	1057.72636298463	3128.94819825704	2729.02838500797	4121.20532270514	4321.15155980356
Myoviridae_sp__0216	36006	814.376528753071	1505.51502874231	2184.81421950884	1474.49906597971	506.365098144092	1083.48965887568	724.140019988813	709.346516956194
Siphoviridae_sp__0217	55253	623.493072281896	433.203843252902	331.923565459518	417.173800974861	1027.58930734075	809.070154791236	916.687503447187	1248.76646255015
Myoviridae_sp__0218	11702	219.083123761259	132.352404045452	141.101457179489	102.255178573934	414.912772465982	521.735292656948	213.216614178063	510.35811474488
Siphoviridae_sp__0219	6318	2257.14480025947	1236.83738645376	821.365792568092	1275.91620231284	2917.11896360844	1949.06192413905	2685.40892212085	3439.17083458044
Siphoviridae_sp__0220	9967	1615.66247857024	1589.23202126778	2337.04028474746	1851.37743608618	2455.5756200749	1515.81672676111	1777.35846450216	1657.35733374774
Virus_sp__0221	19950	2112.33056970197	1580.89986055745	1415.87911146973	1458.44776691345	2235.06640942009	1836.19440441251	2282.44912024002	1700.61349745087
Siphoviridae_sp__0222	9429	1656.8684022682	1328.99581620001	988.154863424665	1249.0153481627	2385.50888983639	1843.74961901675	1892.00178774511	2641.36060346631
Siphoviridae_sp__0223	7807	184.717212343797	342.664145355073	226.605599175792	225.873694935186	355.381380328783	265.096573247894	95.8778334486369	309.247844994937
Siphoviridae_sp__0224	30059	3688.76171501037	1911.10644675492	1592.99738199931	2051.16202622397	4938.07978768869	3628.47704598125	3876.35451121182	5038.93768158335
Siphoviridae_sp__0225	20514	570.192557949939	782.444861885656	687.038557653201	635.494503451148	304.306350858454	680.991537222753	535.159774012453	452.178354676676
Podoviridae_sp__0226	64049	1739.93817405798	2668.73576653359	4002.31114240204	3377.58426104185	1033.43919019563	2244.13092153197	1028.42519983995	1470.08726301962
Myoviridae_sp__0227	9117	4692.54387892047	2857.05773376287	2147.43333347269	3080.87947012689	8140.49250510773	5504.88285325742	6896.51559083193	8446.13326798713
Siphoviridae_sp__0228	24961	198.998017261633	507.667979839782	146.47492033099	126.153652294651	190.54610469316	116.079184579337	679.716901164197	218.898978854688
Myoviridae_sp__0229	56628	847.451083076338	752.13084311377	620.652626502899	950.882151678461	734.918000695807	815.008114816391	766.653568067802	626.051759143939
Bicaudaviridae_sp__0230	42316	740.271771665427	464.161208276071	392.986888647199	342.306410073333	765.709370861213	709.172174508966	1084.91159541675	1255.18844808726
Siphoviridae_sp__0231	3581	313.215145905121	137.614110139107	197.610713517499	175.868266681194	664.091220224233	433.456216283085	418.049844028768	1100.0049339664
Siphoviridae_sp__0232	86512	252.816453566923	429.661873166231	329.915386604733	337.051638804119	130.571777709557	217.697445682118	173.043796405934	229.131873665578
Siphoviridae_sp__0233	9778	417.868066152866	410.387448780997	398.040683993036	656.964561510598	496.554434792076	645.562210002683	561.375925756364	363.86916883505
Siphoviridae_sp__0234	15376	2933.4863019583	1790.20445785253	1534.08768016425	1990.6032245765	3557.26750593968	2631.42917017562	2847.83541723532	2479.22044526891
Siphoviridae_sp__0235	3147	458.24190555069	648.739739608522	618.373340972975	880.537259973169	661.216023886275	526.116033643802	872.121671758139	484.531217876769
Siphoviridae_sp__0236	84767	2077.39898410159	1742.40022212195	1312.04411129943	1698.40483346647	2372.95795092953	2031.35022378063	2488.67356702365	2131.62126187072
Siphoviridae_sp__0237	14458	2748.47946264635	2342.10360812913	2524.73609997185	2439.33591971088	2871.61769257513	2476.43068122085	2588.59539954872	2214.77483717126
Siphoviridae_sp__0238	22985	1286.17747112223	1154.69182019248	1100.64266924278	1356.28979846748	2129.62559976389	1517.20299163738	1763.96512119056	1044.85146603726
Myoviridae_sp__0239	2743	671.7707166862	718.623592283109	558.960477966955	987.266617148023	1192.08974005891	1018.58260259479	1318.93481141522	416.921183738113
Myoviridae_sp__0240	12983	0	21.6897317770774	4.54211895752243	0	0	0	19.2179066403119	9.78728428623451
Siphoviridae_sp__0241	9860	284.387281309898	356.995166914041	251.192076863243	223.55425156681	30.1484617092163	157.424615670358	101.219505846316	206.196043631939
Myoviridae_sp__0242	19646	2609.90605136339	2207.37347551239	1518.83269852947	2074.06300596317	3122.03183495076	2407.13450304709	3759.22835415383	2516.01208004189
Siphoviridae_sp__0243	10511	304.884253907128	147.349237193405	123.427577714899	161.775046147889	311.093345731291	167.364437755148	284.851392154318	229.69250555375
Myoviridae_sp__0244	2132	2404.98190830606	1419.87627456112	995.746667597792	1742.83637505328	3485.73912350929	2815.1341216249	3042.75709647768	3337.62920531812
Podoviridae_sp__0245	33643	1357.3729185166	1134.15867277512	850.120686513514	1050.1708276158	1257.63315258624	1116.52951265748	1049.40435128944	1049.99526513435
Myoviridae_sp__0246	37085	384.53932447187	620.752841886255	203.537880395463	285.300677313037	478.272670972668	279.035856457639	925.093333228686	459.138567965929
Siphoviridae_sp__0247	4068	827.155927349733	2180.5138425139	1435.1186607979	2120.95486796936	706.379149552057	1373.63425708826	1134.67613455178	1062.02620555512
Siphoviridae_sp__0248	32881	5238.56675934302	3260.79978261697	2869.51518143675	3675.54514968796	8742.25619603807	6325.71087279291	6499.25364669313	7632.36872294519
Myoviridae_sp__0249	12875	1736.10507106053	2476.9669477824	3476.38685770601	1795.19087002427	785.007402205644	1800.35885128378	1211.19457238432	2052.83175710617
Myoviridae_sp__0250	16930	4135.93318860422	3754.91438657119	2790.03158126618	3705.0509505813	7514.99824511692	5378.78285193369	7354.01859856312	5764.23293148992
Bicaudaviridae_sp__0251	4610	2989.14210176066	2809.86946473809	2033.90076738757	2568.3176017624	1289.64786313611	3456.8305628127	1921.35919909903	2453.16263732066
Podoviridae_sp__0252	1686	475.183628828265	250.531839556757	104.92941356853	74.7075045059733	235.084090512355	122.75260660417	147.986999947313	150.733466059529
Siphoviridae_sp__0253	7056	68.1258161738483	69.8407211462786	175.506935790219	107.10616717438	70.2153799255651	58.6623851288635	70.7216785462499	36.017095206401
Siphoviridae_sp__0254	7390	130.093574809925	219.105179845105	87.7772171421719	110.787488752498	482.701757704259	350.069172419876	472.677286435233	326.697960199658
Siphoviridae_sp__0255	16125	6434.1189437195	9460.81249400172	7880.99609717718	8533.82086587908	2445.70553625309	6468.7312214731	3520.16332618859	5579.18541499742
Siphoviridae_sp__0256	8021	309.636548364769	0	117.631877173447	408.288014901365	135.889214020762	51.6047611855456	0	158.419538571478
Siphoviridae_sp__0257	40999	764.051325393161	509.979163732977	428.62407538728	539.169921968486	1068.24242822321	810.195946362306	934.149212745787	932.890116303885
Myoviridae_sp__0258	5100	125.672093835993	41.4114393620288	300.633057071246	160.533243506071	97.1450432852524	0	73.3841417385793	0
Siphoviridae_sp__0259	21675	5230.17684640971	4404.22837450282	4208.86279899745	5840.2139266462	12434.5655405123	7781.92060939902	9237.76843062115	9116.08881135521
Cellulophaga_phage_phi12__0260	33591	271.894835507451	561.66984529607	788.237276682911	204.359753104712	144.541968485515	304.979437628061	456.807598390549	306.407468159412
Myoviridae_sp__0261	18526	683.273326764029	684.00628547883	426.536990015051	615.302556409097	941.35151519856	597.668566787365	962.953948863685	733.904208789569
Siphoviridae_sp__0262	20465	246.631100351237	192.639581102621	250.692340435851	236.957675298668	72.6273717207116	131.467951700474	121.918437288624	124.181101283345
Brevibacillus_phage_Sundance__0263	10525	167.463288935848	180.597155982624	173.689334269922	155.57615997738	112.974378129358	157.309943741287	59.2651025917267	193.167980067546
Myoviridae_sp__0264	19038	71.5396216486803	232.963817400634	343.823231286481	178.634048750967	72.866436501387	244.596077924634	58.9755945267498	106.791311598431
Siphoviridae_sp__0265	6640	977.31818455664	933.004718156551	515.102283837318	815.684436999105	940.141638781675	529.869760615771	1183.65084039184	918.566110035056
Siphoviridae_sp__0266	35251	1352.27358353423	1499.8151721512	894.98529907378	920.084239985981	2602.91725862491	998.080965217645	2622.39378593766	1175.12324971058
Siphoviridae_sp__0267	6941	438.612083731009	415.84459350719	203.902597639004	408.30272056391	185.584681452593	223.628686141727	341.493700930141	329.52450857042
Myoviridae_sp__0268	16968	5141.81283854698	3227.88600307751	2759.45558450365	3574.27065803216	8485.07678284661	5836.32650462758	6653.7896077796	6732.34396437272
Myoviridae_sp__0269	11483	10660.7320914082	6431.16083029747	5736.29357182782	7195.65403672199	15549.6364504072	10228.1901734654	10809.8298137078	9638.29135718951
Siphoviridae_sp__0270	5277	895.744102597364	2001.12128810258	1687.4208630382	1300.86194173591	244.105225310299	1411.89922502306	425.536239757538	1179.90283921185
Myoviridae_sp__0271	10925	168.665178569359	431.740315179412	361.648708330381	293.995399654491	136.047520573397	303.100623867651	34.2571279511903	302.40513584373
Siphoviridae_sp__0272	12362	3480.20307584366	2306.40478893033	1970.12995192826	2689.90528115408	3286.36604933608	2829.34729090378	3794.46233613492	3073.40440499649
Siphoviridae_sp__0273	15026	127.963731910734	281.110529410817	219.774956996457	264.051700839061	85.7276237163881	137.735188829117	66.4198274753546	67.6525020035579
Myoviridae_sp__0274	11396	1926.27000621289	1569.09964167462	926.262648838799	1497.64421962997	3904.04413160582	1343.90191386124	3590.64561542926	2453.05621405758
Podoviridae_sp__0275	6658	890.444732158752	761.30372152483	602.280334775448	766.183918621415	937.599952164362	854.824963232553	1442.77322823371	877.912638458457
Podoviridae_sp__0276	24482	4070.91961509004	6377.99090182443	13440.6684002274	7184.81924074053	3015.29770412807	6154.21662310314	3388.64358448917	3181.63855842889
Siphoviridae_sp__0277	47526	584.947987579317	405.87149044382	230.789072489701	385.614654144549	1075.8191133673	681.508648444424	800.607614599448	1077.48452827795
Siphoviridae_sp__0278	26295	417.413443445562	182.055995065622	183.8968281001	220.346652194914	384.368522662014	432.890253295481	464.947633148785	1024.47165317721
Siphoviridae_sp__0279	9106	281.540820805431	463.86633153162	997.301876293555	650.117732490922	108.816103833689	681.839099718748	342.502308795258	390.721802423579
Siphoviridae_sp__0280	22046	1962.37949301645	1379.50472046965	1455.13289265533	1711.15292356086	4957.54342731135	2605.08247704164	3146.27101384855	2432.31550470893
Siphoviridae_sp__0281	11229	1262.84841822236	789.948375754436	603.935167773985	1088.05901700204	1985.46508451024	1446.82787751968	1344.29761827641	1471.09097385909
Myoviridae_sp__0282	29909	632.163112027321	480.172763073041	343.068557759851	528.522685510462	616.214437529777	612.392229229155	508.872613480268	768.978048472402
Virus_sp__0283	13846	8465.23539053242	5786.11661055762	6222.42183675253	8955.98161070464	12201.7149196434	7922.09116057736	9172.2227136202	7038.95675416988
Siphoviridae_sp__0284	3458	741.385400304875	407.168576723244	170.533055018837	291.398155227463	429.820463350018	269.324472615916	721.532914722873	367.46186202482
Siphoviridae_sp__0285	11830	683.999318838969	357.055521126537	403.769802575369	612.216316511546	946.486702371784	699.783245087508	674.910787925395	343.718172478601
Myoviridae_sp__0286	8783	328.381481673237	601.156611483396	396.134520676911	616.662263654111	643.061916953726	624.440818680144	852.235279213832	202.545413461751
Siphoviridae_sp__0287	14546	198.279565071913	329.10507288949	166.21638577245	259.776266871451	824.256925771061	320.130629144039	608.927946366459	314.482278837796
Podoviridae_sp__0288	45571	562.575039883755	431.007563788599	415.384258993437	501.660458325874	308.759695188518	417.818400201576	339.456607897402	376.428476550979
Siphoviridae_sp__0289	20793	77.0605105761031	98.1861184315884	127.622991831295	278.652201195848	1067.46017841651	477.76285034686	707.97185748853	757.777649888648
Myoviridae_sp__0290	2827	510.112230904853	49.8050561835507	312.895279937285	155.942336077025	280.40451121601	585.669316546531	441.291266202988	134.844335219154
Virus_sp__0291	11886	957.131608152723	1184.57760248105	803.734942700086	911.348588536775	841.989092987271	792.253130609598	902.638526180405	545.219914714565
Myoviridae_sp__0292	10177	401.485108660973	629.492941859669	701.130979806147	495.064764064345	214.202099962766	569.411914372571	441.299938528157	399.546622818301
Siphoviridae_sp__0293	10443	429.617327391071	276.393500290472	237.168809525192	295.503484499496	113.861469866082	237.817747468693	286.706213055064	474.54411219373
Siphoviridae_sp__0294	21785	242.719914994235	3.23155597500339	18.9484651355793	219.708992365788	86.4205158993891	52.250857059466	0	215.814897400173
Siphoviridae_sp__0295	11215	371.46945257808	728.161911920827	767.692219538564	657.01969477741	415.2593290321	535.164150450672	478.321958189046	577.840740641758
Siphoviridae_sp__0296	13454	44911.1467939498	63612.7602312407	46916.7843670803	49066.4385655753	23781.4011939529	43464.2491506391	39909.1042272065	37759.7079626099
Myoviridae_sp__0297	8184	518.83502816271	292.470820518727	317.044787233945	330.898378645776	702.236163337675	556.346491222125	548.767042326619	978.165157497008
Siphoviridae_sp__0298	4670	308.79813207024	241.197248532587	303.059513964096	53.9429775576321	318.269627893868	332.378310601655	373.991985734087	544.189772540397
Myoviridae_sp__0299	19925	8323.2138935168	7582.29425749326	6493.39548073159	9624.55749455662	17907.9391160651	11721.7249539789	14619.7415624236	16325.9662952947
Siphoviridae_sp__0300	9900	1141.0454883518	604.439695738702	935.186048162187	935.134208675225	1401.24365466	930.278769261723	1134.11855414168	1193.67202076778
Podoviridae_sp__0301	15292	3625.44102771046	2679.34070787282	1974.4185965121	2232.16760749452	5319.85365864087	4432.36287114776	4535.88090317193	5035.5347243159
Myoviridae_sp__0302	34265	191.726505334205	412.966257989354	359.69061896782	317.970750026168	133.023360015878	199.320283853577	211.168141702143	229.920774465703
Siphoviridae_sp__0303	5386	2246.10284680417	2274.32301583515	1653.27142485194	1742.25501642811	1692.55307498851	1517.81569662419	2015.13452713254	1486.31705327804
Siphoviridae_sp__0304	10928	1297.63221890729	1133.81246862363	771.665194989793	1296.68245947753	1396.37110168809	1193.13107323222	1255.74986320592	1604.63278189689
Myoviridae_sp__0305	42298	939.465602887631	657.425446394683	598.096168909768	722.127210619645	1639.83074626862	1120.47957100171	1265.28570074107	997.368186365234
Siphoviridae_sp__0306	12756	602.942312853777	491.184601401297	314.36049458568	493.716104566757	380.629449937043	446.176278237875	234.718797658673	478.149809551017
Siphoviridae_sp__0307	26922	428.523074591195	415.775650380966	324.181297933884	432.76906861411	176.666715669191	353.621616439826	189.988659058724	410.628598702618
Myoviridae_sp__0308	10446	138.051625193186	121.308639142072	231.455442030065	379.823938044011	1290.05939158819	673.623436815761	895.699604793113	985.308564325368
Myoviridae_sp__0309	9204	278.54310237443	198.868494111437	96.105492870785	171.062652918665	172.251967233303	157.401810423991	135.542200082122	138.057705224014
Myoviridae_sp__0310	31488	290.053970386522	364.42803122517	1069.36161944132	442.017029089696	217.1324995686	351.638969394777	142.629238897391	209.843502864123
Siphoviridae_sp__0311	51642	487.130850540643	373.522490508365	309.456635012475	447.563658486552	713.773967393908	527.000458107818	560.448965990776	529.020701288859
Siphoviridae_sp__0312	29728	0	0	0	2.11848850573653	0	0	0	0
Siphoviridae_sp__0313	25583	3886.32709757155	3665.40528051354	2777.59637895259	3461.19170448114	3214.75173534358	3672.76106045117	4491.16799124784	3536.43583881429
Siphoviridae_sp__0314	12500	301.236008924875	444.924504505637	377.410114723288	322.449542648502	118.905532981149	231.796202102786	169.664135699595	152.481974265819
Siphoviridae_sp__0315	21981	4453.92397527794	3404.51353765171	2529.86768533094	3398.04438333393	4449.28806137096	3822.67063656157	4665.25634254541	4404.98856552455
Siphoviridae_sp__0316	3821	125.803653211901	73.69740582617	277.797944951386	0	0	297.902360910879	0	133.021001714926
Myoviridae_sp__0317	32113	658.630878229926	341.989652751534	413.176107674169	500.093379818969	860.883019902131	644.476986686484	551.643627680162	866.563706396537
Siphoviridae_sp__0318	34384	10121.6766362266	11101.262249173	9287.0038173033	11429.3095655788	6437.94983810025	10151.2200142495	7822.46266578178	8795.44504112014
Siphoviridae_sp__0319	20559	264.987852900934	729.368266598113	493.355553927154	434.988887319035	236.164660897754	483.200688129883	412.627403326026	197.781311368347
Siphoviridae_sp__0320	52570	170.686465662734	12.0524067384257	6.73049234455169	812.238406513355	1873.56698660932	37.4001997332887	18.9846742941731	299.723619443307
Siphoviridae_sp__0321	10502	938.322515512741	415.612807918285	533.439477282784	659.64834249085	1434.14278336941	1123.28804036126	1223.53487130311	992.154025407635
Xanthomonas_citri_phage_CP2__0322	47221	768.567582191437	1119.62865321577	1399.92250073063	1245.67142082616	797.387153541091	1115.42635077536	784.643551890233	527.421891321315
Podoviridae_sp__0323	49915	900.431803250926	1654.38347654656	661.592407859114	861.750278711805	607.450884707863	740.108578786568	1614.55403099885	623.695009768702
Myoviridae_sp__0324	1785	0	78.87893211815	165.182998390795	105.846094619387	277.557266529293	463.777915371721	349.448293993235	142.373458698244
Siphoviridae_sp__0325	23176	2367.94237474134	1315.28134770406	1699.69713169844	2019.02704262219	4425.09588351057	2875.44908977179	3046.69577066193	2944.23901812021
Siphoviridae_sp__0326	7639	209.755098364827	285.68959999724	200.710641584416	305.040158796415	181.598536210683	149.009676795453	261.297114188946	99.8049314477152
Myoviridae_sp__0327	43696	544.545039973277	605.780667342749	1340.11209521547	876.301793974496	287.993612851785	651.252357790454	334.037573045666	572.877550392988
Myoviridae_sp__0328	15549	4596.01493085327	5989.99731617074	4372.80796068026	4366.24500288258	3759.84867509582	4565.41172383936	6386.48277063769	3857.24118665009
Myoviridae_sp__0329	27685	361.729997383265	386.516739431036	362.107862464776	334.398723709038	200.430734060091	190.626794861227	378.517444113026	312.105660408034
Virus_sp__0330	20593	58.3566938914526	266.651622367067	157.498575894879	146.795729729991	57.7407531593983	100.500604445506	102.986534076868	160.431996750971
Siphoviridae_sp__0331	9198	217.753750327369	145.421775537457	89.7569717283313	219.1030269138	280.092036086638	202.505767842104	217.008986224109	359.184182332328
Myoviridae_sp__0332	8008	370.166148021539	193.405073943541	220.917821274402	235.933165454054	247.472387989404	206.754140594036	109.049860975162	238.015069720622
Siphoviridae_sp__0333	13433	143.138765405397	209.631346431769	140.478714629378	150.026772988397	567.987173350981	184.882806284193	352.908178092178	189.188285398917
Myoviridae_sp__0334	7769	9167.60049946918	7783.90074660453	6224.18212754811	7417.33299821856	10726.3432914088	9430.32008444577	9104.77207128544	8243.32979683924
Virus_sp__0335	45124	197.076312828416	310.466490917789	162.049485257595	206.559859325043	188.847690740678	171.993474704119	248.820443356144	171.774821052636
Siphoviridae_sp__0336	4962	516.668825927904	0	0	1002.67949971469	299.540339029497	41.7091686285027	50.2833699941897	0
Siphoviridae_sp__0337	14681	862.224756599033	517.889807701688	574.399376803246	716.395149639359	1532.11384253575	1219.40721984507	1206.65702715708	1185.77472438397
Myoviridae_sp__0338	6288	624.313300127518	347.07106462769	543.937526189535	600.939182237935	472.747825147698	641.815751801097	515.836365274364	444.577427089698
Siphoviridae_sp__0339	29176	362.465954767577	808.329267777467	266.797491642713	358.322551602581	339.621415378933	202.165666984404	1021.93504210258	278.734986319019
Siphoviridae_sp__0340	4627	242.408350440077	121.719380878234	331.365591325558	149.721782857984	64.2454792420299	44.7289593115692	0	247.161185864198
Siphoviridae_sp__0341	11719	20.5092481834062	0	0	0	0	0	0	0
Virus_sp__0342	7539	2922.38877180296	2157.08611718646	1713.0259136739	2096.77477131349	3601.28620471712	1990.27256509626	2730.36898231483	2157.41397024637
Siphoviridae_sp__0343	32296	488.693463110843	544.954846695015	732.199111364596	331.5064550022	187.155207865011	358.862091439785	243.356501740211	413.121524283477
Siphoviridae_sp__0344	22527	401.877900284563	384.38904295291	405.753150262113	413.761579091013	519.03837216731	500.704433037571	614.710682561811	327.161277112558
Siphoviridae_sp__0345	19285	6854.61932609464	5782.35540130003	5045.42624848834	6844.84218417062	6920.99874365257	6363.89995217194	7613.91388149978	5172.3424854666
Virus_sp__0346	35938	2122.27708133631	2113.66807339778	1977.27330855206	2607.59915221272	959.502603498615	2263.22087012938	1277.45336612096	1743.13199846608
Podoviridae_sp__0347	57335	1437.85336452845	1176.29144754513	1296.9667160822	1769.56910729817	2516.29975902667	2041.27297414203	1747.21709056134	1593.4789613256
Siphoviridae_sp__0348	29480	962.043750896802	682.97970888122	474.083049893038	504.169220028982	1310.86493279761	740.650420437704	1261.07212363515	1004.30517876345
Myoviridae_sp__0349	31121	388.724974547324	565.530083508313	727.631081372618	677.927213457453	433.01823220752	505.415250147229	396.855854715558	342.975424909461
Myoviridae_sp__0350	15614	143.668942934064	94.6835138481124	120.856319560423	157.304894687004	145.960209777893	86.1563863055654	63.9185556324246	97.6572142089274
Siphoviridae_sp__0351	28110	285.008750695288	463.319020966135	866.40862560431	1131.41605410034	595.726167254067	828.285331115117	323.976235850505	329.988856913459
Podoviridae_sp__0352	9424	960.643406166209	1785.38495466811	1683.25752169601	1456.84390206714	399.548161899022	999.227579629211	503.036455466068	755.074858418743
Podoviridae_sp__0353	3752	704.644635947416	1257.13298063302	1508.83574649502	1376.39417816629	607.415435893396	1903.02528474007	664.994887822946	541.869133851525
Siphoviridae_sp__0354	77176	330.113963186764	0	7.64101928391128	3956.14453580517	6337.43770510426	8.04502285948859	0	321.062517080383
Siphoviridae_sp__0355	13319	78.1971227318712	73.9989681519847	137.253565822579	37.8277205787435	44.6375602451945	46.6163138526835	93.665471098119	9.54037929936051
Siphoviridae_sp__0356	13743	565.469555597993	568.605006739054	343.274862405668	462.84079576163	663.326119616393	692.73092903973	689.895300343771	527.024214336492
Siphoviridae_sp__0357	12668	309.889645658496	400.123158976343	130.341747072496	233.658512474832	265.944908520094	310.408667505366	443.15494497958	300.91958925209
Myoviridae_sp__0358	28106	8.55147938025107	0	0	0	0	0	0	0
Siphoviridae_sp__0359	39925	796.644609861412	648.891583340894	515.482662955649	692.48664107845	1355.0912337238	1070.4426991284	1031.14598660847	1088.47495718869
Siphoviridae_sp__0360	24936	690.76561442877	937.304153670558	695.270979511591	820.820843239655	584.132490784037	842.417822247554	800.468661890181	468.811545304492
Myoviridae_sp__0361	18351	5116.664209556	6682.78766970257	5838.86929230878	6235.72560538603	3045.37085178682	4877.69532846862	4384.81343885086	4847.02840835529
Siphoviridae_sp__0362	10846	384.107496834148	499.793233679657	891.677502285105	778.084927531234	292.348719604521	438.880746717361	161.03103202823	304.607791729001
Podoviridae_sp__0363	9326	120.268436359236	166.072038616757	259.25193517543	155.318872492635	106.249135911385	210.822271067874	66.8845383634917	109.00133981401
Siphoviridae_sp__0364	22443	157.069118749704	250.944871596307	118.240202697862	56.1230016473159	300.226360213212	221.318962421741	494.720877112999	113.236476307252
Siphoviridae_sp__0365	18577	508.891815622144	731.393295724909	1155.47183478963	969.576891929868	309.366461794452	785.419770619123	241.756444765089	471.966061273866
Siphoviridae_sp__0366	52771	376.5090302528	258.806782164391	303.953494831247	368.769470471423	784.877312446234	492.194430448468	503.541674850572	455.096756682013
Siphoviridae_sp__0367	14352	664.283669079781	451.278505868262	320.490926225618	324.721540279517	476.384346879603	547.973383494702	738.852318925913	504.660937683
Siphoviridae_sp__0368	5413	296.013152855886	377.163118519863	315.931938359486	314.13587845196	219.666604435893	363.223443557914	322.657042929648	140.847934847422
Siphoviridae_sp__0369	6629	2513.82103524705	2378.86198658328	1681.30825922795	2213.60285526607	2570.99508130407	2357.15003054225	3067.54347198074	2683.59687197852
Siphoviridae_sp__0370	5627	7845.01401476195	4716.65034425524	5439.06193190716	7062.26888117574	14527.7330592749	8459.39324488449	6939.34633358771	5532.56378400653
Virus_sp__0371	5837	301.961815324619	205.035223156181	202.056982784011	388.422708025917	169.758341872464	106.37017032789	341.964820162645	130.616733138444
Myoviridae_sp__0372	7890	294.469307324832	392.595141226838	388.651100396288	351.210488863823	251.17349594666	314.769421649628	411.100008218657	161.049824953337
Myoviridae_sp__0373	5338	180.10331919171	290.143842663896	231.992682453314	365.742078541514	482.631425238834	348.941186326653	514.156407085587	452.285111628976
Siphoviridae_sp__0374	9036	877.764500024802	459.668810094232	345.886178901309	585.456818180277	866.306727304741	675.669145049978	800.760997722877	956.246703009786
Siphoviridae_sp__0375	8679	498.474689515389	292.012914962111	156.275792117389	442.641318609364	114.169770884846	250.384767221295	114.993009291932	234.254290841217
Myoviridae_sp__0376	6467	222.991692711925	272.148781952408	164.135758104105	292.152897627349	321.763851425716	192.015674719002	173.616416978547	117.892356785077
Clostridium_phage_vB_CpeS-CP51__0377	6498	6103.01632981233	3694.40003049678	3003.87494165051	3838.02043924593	5032.16706214466	5940.01336842237	5030.05489848618	4047.88251167341
Virus_sp__0378	6153	156.247605695652	183.063733243488	134.175950911294	337.768254160844	225.456073153487	134.543081251182	324.402511829897	123.908641529188
Siphoviridae_sp__0379	5079	504.766826984497	388.104846157229	348.318549471433	471.191218614757	214.602753624834	325.986839511133	393.000325908517	650.477674560494
Myoviridae_sp__0380	5111	250.803239508341	385.674919513318	242.296407539775	271.086945522947	659.164566842605	323.945834059292	659.035825826803	372.925978932252
Siphoviridae_sp__0381	5724	559.859956816531	504.258791672502	422.394050916503	429.098292390441	432.774039792791	361.566902052115	719.226127102428	221.992159133792
Siphoviridae_sp__0382	11148	194.037577606031	391.52903738409	158.693031285021	248.569318006419	506.639111643755	417.709017898205	369.290487220515	569.915284751447
Siphoviridae_sp__0383	11383	337.834144898655	222.646058943702	103.611228016364	94.0554552468685	374.310954800243	218.178927946549	350.706958673347	468.845567891037
Siphoviridae_sp__0384	5976	308.344557541875	70.6821756179206	138.150037810775	274.002524056547	729.563176479607	623.37618895973	501.016228737288	425.262087979192
Siphoviridae_sp__0385	6012	426.43225453331	210.776787172003	294.263125875817	471.395406426164	428.524043234347	430.307914867412	581.018820152424	549.530290933591
Siphoviridae_sp__0386	7009	68.5826450167889	271.192048326026	378.608199336299	458.253636927566	70.6862206812366	250.986960371574	71.1959143704293	145.034455001493
Streptococcus_phage_7201__0387	6390	275.829595625947	209.325429013072	212.256275396998	246.394469086602	232.600807866097	307.688341154771	292.847513980246	238.625937818183
Siphoviridae_sp__0388	9145	367.946452975256	169.358975630385	148.312476739947	406.312427732487	390.06735805735	475.251917925341	463.816664022951	375.160680260353
Siphoviridae_sp__0389	6575	0	85.6571217222192	53.8132292856399	38.3138715124171	30.1408195135992	0	0	19.3259789944004
Siphoviridae_sp__0390	5483	204.563822266321	179.754196027044	354.919004931963	252.6947617304	234.934027715201	377.459228040544	91.0107904107859	139.049766793561
Siphoviridae_sp__0391	6736	1355.88174280445	2111.1473095191	1593.319497839	1299.58450942643	1103.26541141951	1490.14302176805	1370.50549743368	1641.173268152
Podoviridae_sp__0392	9296	301.641414986617	348.362151259751	355.242954370564	298.09065803954	234.502449582731	356.214965119846	134.200775554631	410.07415626565
Myoviridae_sp__0393	8669	221.799865692778	324.833069168065	244.887748912042	210.678782172976	582.937495870208	322.294622092227	518.065460191608	498.364586941771
Croceibacter_phage_P2559Y__0394	7924	272.984719226657	213.223968446589	282.795627987067	270.225453577765	162.562250626255	235.064115675375	157.436952240768	208.466437979098
Siphoviridae_sp__0395	5233	1194.16106745552	1466.37487364493	2456.62756215593	1708.95022633137	871.01957403861	1443.54531966635	548.312620290168	1821.158683664
Myoviridae_sp__0396	5642	70.999609908229	99.8219736482792	146.328363338744	111.624293333101	17.56255656699	73.3643724688516	88.4459701918361	135.131136357514
Bacillus_phage_MG-B1__0397	5873	95.4898210017229	143.843583004493	200.818424742086	128.680591789959	253.076649457579	405.2529013193	169.934331286341	540.900357092554
Myoviridae_sp__0398	8900	387.077109244849	284.761807747883	212.028154338926	304.277789981688	289.470398643247	139.524198697504	252.309521033767	285.546768288051
Siphoviridae_sp__0399	7395	1050.87871569753	2103.89151701341	1299.8193183717	1473.32897223078	428.778122086631	1301.37682287496	1298.98365836106	549.856116351839
Myoviridae_sp__0400	6758	5002.80187100148	6052.39400086946	5340.31403083965	4529.07889628415	2536.58099113875	3843.38447605743	2547.48737080064	3497.29298774815
Podoviridae_sp__0401	8556	327.73008341697	213.930063090424	303.260231267251	323.872225004157	208.459910556012	447.496090765622	277.034569676965	89.1082131053174
Siphoviridae_sp__0402	6001	200.25652346387	175.969289073777	314.456019599473	272.8610371208	132.095242994111	310.389610500196	124.732252246877	169.396183153718
Myoviridae_sp__0403	5884	258.702113628223	191.432894399589	260.575899228986	396.023414861627	185.242587637752	281.388028191204	275.627044939259	215.955662624376
Siphoviridae_sp__0404	7407	454.282477718201	209.097857721058	79.6143248623109	272.081766106809	280.929772805469	307.353833141749	505.277606138456	223.017153307193
Myoviridae_sp__0405	6715	3889.47176492409	4759.69454945849	3275.64158581037	4145.41540192892	3054.53528507047	3852.58553117331	3641.33969133203	2970.91957802601
Siphoviridae_sp__0406	5068	94.8492026287832	569.529858629322	488.70439579155	161.546870931524	39.1033718038506	163.347193949985	295.389994369972	476.38080621063
Siphoviridae_sp__0407	10435	230.328585971573	94.4506235569031	113.024111979902	168.988589972113	332.350555369766	238.000070610021	71.7315041431249	194.83401918648
Siphoviridae_sp__0408	5479	424.048701367571	38.5468773035858	96.8667592315429	252.879244126261	325.530752823003	188.867398005686	273.231701308089	278.302562996567
Myoviridae_sp__0409	8298	231.71644199695	67.8712431096157	127.91828725708	166.971002478643	453.764988881223	199.528459614009	285.648081243204	428.767502153424
Siphoviridae_sp__0410	6203	322.891987024204	374.525511560505	161.614640856639	203.057960014624	63.8967881031485	266.917162320981	20.111726737963	327.759630857798
Myoviridae_sp__0411	5756	125.268179010426	379.149210281257	276.615517979303	306.357876365357	0	197.756240625516	43.347130283386	132.454807388655
Myoviridae_sp__0412	6453	1527.08245124978	2203.73288035343	1663.19543428537	2049.50713198395	829.187817162824	1571.53011653446	1005.29337202703	1279.93805559149
Siphoviridae_sp__0413	5335	675.767233724471	343.090088060294	287.390551277105	354.14297824856	464.329635196614	271.551314553405	491.06164199949	381.085846337568
Siphoviridae_sp__0414	8152	511.043904644648	293.618890471695	217.01544562873	332.197292791588	388.961507952728	456.979404468026	505.011083357985	498.796121249
Siphoviridae_sp__0415	5329	270.611236023273	264.212598669352	188.120776362119	129.998628126082	446.258333575339	252.438696899061	468.204319593112	286.136187400674
Virus_sp__0416	5999	400.64657353115	387.261501618572	452.181230133961	398.929854866536	231.243743642841	275.993858622611	395.117149217555	148.271075715499
Siphoviridae_sp__0417	5754	167.082293681847	318.106642301298	286.960245379629	404.970763476853	68.8828252700434	197.824977587846	43.3621970648539	88.3338977324871
Siphoviridae_sp__0418	10344	154.903247912694	251.815500374285	245.13961797149	219.182458115553	392.74997198272	200.078204499836	241.208509194866	184.263793341332
Siphoviridae_sp__0419	6436	248.961963394797	153.13739229588	137.438619698991	136.994712271519	338.709566706194	192.940548229923	232.603556784807	197.433672915138
Podoviridae_sp__0420	8473	245.841491246499	332.347206021239	236.63297940133	178.388083460976	678.284050602565	598.435255635365	603.667494297058	584.87715846089
Myoviridae_sp__0421	6272	306.566172782317	224.488032255896	169.238830940569	261.071282487552	505.550735464069	362.973507984843	716.05699528078	405.192321072011
Siphoviridae_sp__0422	5662	198.09668623918	186.505069539338	229.132332985041	222.460001054523	140.004159874189	347.249823380253	154.233713650493	179.538413123536
Myoviridae_sp__0423	5666	3987.41628474508	4882.98316939135	13009.6916752369	6324.51898409226	2920.52359216553	5497.28462011329	3280.65709537277	3296.68934831678
Siphoviridae_sp__0424	7147	493.228240114678	423.559006207402	181.52333417676	396.534095905149	554.570836160389	492.281406252794	296.740128199936	355.58503396721
Podoviridae_sp__0425	9550	167.782114807216	265.380114026823	197.596918703292	290.162382946132	155.635514373232	173.370383023774	117.568310848195	106.444659173347
Myoviridae_sp__0426	5781	138.584950389977	97.4218258646585	326.422863452074	10.8940367234969	51.4208324602789	71.600378735385	64.7395126910144	197.823007610041
Siphoviridae_sp__0427	5519	188.713078033302	140.314172145305	192.32939801762	228.224048916599	197.493637554001	187.49854569182	45.2085671156314	92.0951707832453
Siphoviridae_sp__0428	6587	48.6509548021531	85.5010741344453	98.4778555762336	95.6101811120928	90.2577296046372	0	113.635683275165	154.326172021476
Enterobacteria_phage_ST104__0429	5785	221.582602787749	206.878236398035	101.936612662945	141.524553479855	359.696945059656	214.652613380775	388.168493898103	219.651360221578
Myoviridae_sp__0430	5819	550.71977879667	278.258683460272	263.486611284302	259.749481210664	323.538570006563	71.1328045143944	343.022625071207	393.062315515946
Siphoviridae_sp__0431	7119	900.305771265015	1295.45266834159	1052.00617559211	1132.35546652796	361.888825386275	930.29198363649	858.673831552698	910.308176190099
Siphoviridae_sp__0432	5841	329.187302806145	120.526360067538	242.302333540888	366.592448921453	356.248386777967	212.594653040196	64.0744945842757	261.054569878136
Siphoviridae_sp__0433	5226	337.265808658592	363.717004729644	270.816672447824	204.866675674532	398.171991421758	158.408645032247	238.716113577468	243.146406215428
Siphoviridae_sp__0434	5836	178.462556145612	301.574052927728	151.568703972362	161.870526812548	67.9149720020271	177.313994803487	277.894025432248	174.185485796001
Virus_sp__0435	6045	437.35759703469	221.272041587019	78.0417937806633	312.548021332682	491.75158387572	513.550607281962	495.297433074282	126.12239393368
Siphoviridae_sp__0436	6230	270.053797147569	135.600860832325	94.6554260441632	181.960140188385	445.339074835764	199.320283853577	520.638694196662	530.30114110638
Siphoviridae_sp__0437	6261	243.12461852555	134.929462224147	291.978955948079	181.059203541549	364.002989214506	380.139001668783	398.508356350694	284.132944646951
Myoviridae_sp__0438	7623	168.156284550325	249.348690373491	301.697873093931	272.63388008024	142.984046393878	461.542071427092	294.576247829008	66.67627542342
Siphoviridae_sp__0439	5915	135.445409671083	142.822208450615	199.392495098947	436.53685177345	83.7598851656445	402.375365925317	210.909621226686	107.411928899563
Siphoviridae_sp__0440	7830	2680.76391736357	2859.1346256849	2176.55497994552	2654.26317733291	1404.69499371089	2246.70192240659	2804.15519900165	2401.80206378685
Cellulophaga_phage_phi10__0441	5207	276.951656763591	229.842634446443	181.203243097411	145.139449890998	723.130762000458	397.466669357846	431.256911311797	902.924436309345
Siphoviridae_sp__0442	5248	427.447956359085	429.264920216152	258.444664593524	312.012020533903	547.551520651251	295.771095752616	736.917734303187	314.765254296184
Myoviridae_sp__0443	8040	259.081462105918	105.073801366342	132.023127818314	172.329027185047	234.163052098034	51.4828096354802	31.0330947650708	126.436131232023
Siphoviridae_sp__0444	6587	291.905728812918	203.065051069307	223.813308127804	286.830543336278	526.503422693717	345.615582523294	340.907049825493	462.978516064428
Virus_sp__0445	5353	224.49829951554	433.996216740111	925.370400848711	341.187065693542	148.08584965583	386.625994273548	186.442056350584	545.968834938951
Siphoviridae_sp__0446	11992	267.231353637243	146.763356644948	127.854285445577	199.564726429649	537.084420431307	215.728084071288	332.896707019572	476.824052282207
Siphoviridae_sp__0447	6223	257.483399712182	328.070699107829	284.285700267622	354.209371757793	63.6914312395677	166.287075955834	140.329629871299	163.353124715645
Siphoviridae_sp__0448	5140	483.18964094043	397.195323063817	355.657634862048	367.57836361013	154.222481168805	241.588593075444	194.168157129315	321.378998938983
Myoviridae_sp__0449	7346	174.497053788065	172.500686697261	208.716116398497	282.914248278202	337.217343285317	126.779747659384	186.806894978414	103.785716216866
Siphoviridae_sp__0450	9917	250.438111771081	383.338724758923	297.319403173912	304.826506234719	299.751772161816	354.778179942394	553.507492391422	358.769056455492
Siphoviridae_sp__0451	5539	86.783852486491	228.775960367951	212.927714119927	193.289988639665	35.7782791662601	186.821533430791	90.0906596537893	91.7626372184024
Siphoviridae_sp__0452	6259	998.40946892391	1192.25776849937	1290.77093278405	1670.30176794327	7298.21732762285	4414.32807909781	6298.4439913668	5258.13912430729
Siphoviridae_sp__0453	5207	369.268875684788	405.604649023135	317.105675420469	241.899083151663	608.952220631965	576.326670568877	455.215628606897	195.226905147966
Siphoviridae_sp__0454	8538	337.804468673699	296.835334850803	290.085954306814	420.446275359162	336.560128880038	424.199538282506	379.899164306067	461.363043866674
Myoviridae_sp__0455	6964	356.633365082397	202.181065236786	203.229168611765	379.823938044011	526.458060537827	460.639556057836	340.365849821383	237.203913633885
Siphoviridae_sp__0456	5287	1363.80487683755	2130.49205721048	1003.84523137814	1560.46412807039	1236.9593936	1526.66444007009	1486.55978441495	1442.04628585038
Myoviridae_sp__0457	11603	269.285739291336	260.89599391229	203.293391107519	260.533005458046	444.072489515624	428.084243181171	258.043004648284	197.123986381736
Siphoviridae_sp__0458	6333	1568.66872220673	2434.46689949207	2523.44221463986	2555.7327583647	657.14411090166	2026.14487186911	728.858758148845	1404.51315840404
Siphoviridae_sp__0459	5695	168.813260376707	321.402215944104	103.54755123005	110.585471990405	208.789346762334	72.6816136030309	306.679995325406	89.2490338108395
Siphoviridae_sp__0460	6414	224.83431193764	329.277113729882	386.148094460801	530.220614300112	169.93566973192	177.468805899668	136.150808651246	158.488695838083
Myoviridae_sp__0461	7663	355.466871185586	220.486327283149	76.9546266808217	287.647777691341	698.257729890605	324.093793137879	423.277967485998	795.938792983527
Siphoviridae_sp__0462	12559	395.508361244337	257.852898965734	201.904945321848	300.876310049537	394.489784819482	354.300440862693	476.801175720047	242.825024708686
Myoviridae_sp__0463	5264	1263.22657011721	829.172817013266	694.559362914485	1028.90286126027	1505.89580776531	1258.12094063605	2180.33430241523	1617.32083900233
Bacillus_phage_PBC1__0464	7423	474.889159652378	284.51884783288	238.328157451894	373.306042992801	640.74111804472	348.512890230753	605.026198895467	890.1457925617
Virus_sp__0465	7512	511.923065945339	187.431967293527	298.305718339926	184.441610565466	554.006077521328	358.159162879419	531.429354443386	642.784325312958
Podoviridae_sp__0466	11817	291.527991222743	309.788545282503	309.398365607333	367.733893086143	259.94129378689	411.574936639064	337.826632019862	473.132412886523
Siphoviridae_sp__0467	5085	346.617721937031	138.445323334216	162.356858595318	173.391930812094	194.863213669533	325.602194272772	343.469532621079	224.89966705873
Cellulophaga_phage_phi10__0468	5045	460.527816609102	167.451608123962	116.888662885062	324.566716305634	726.710393178479	410.229721971517	642.929447937602	352.617713862152
Siphoviridae_sp__0469	6158	260.201233583779	285.8048348305	172.371865485425	296.585638625776	563.182534148021	285.671907314771	425.432585265879	577.770823785176
Myoviridae_sp__0470	1532	104.590025875255	0	76.9847655685557	82.2172667082709	64.6788147199461	0	0	0
Siphoviridae_sp__0471	8062	397.499180453712	419.148282304831	424.246981478516	312.470485232129	172.070356997445	256.711603491231	154.74205030462	31.5227764545231
Siphoviridae_sp__0472	6822	35.2312927970297	288.945252657955	285.256655532388	221.559986978137	14.5247646072937	60.6745513733892	128.008104176062	55.8787651223319
Myoviridae_sp__0473	16211	370.655541702142	364.786474671378	214.622755851293	322.448299474335	189.484070611294	306.400683093648	200.085069696207	290.020821655836
Siphoviridae_sp__0474	3130	204.769226378136	449.836721504466	565.210834749332	482.901671298675	221.602431008531	363.669303846795	637.715225332063	162.387619026432
Myoviridae_sp__0475	1569	102.123594417394	179.475964092923	225.507955738102	160.556854808249	0	0	0	0
Clostridium_phage_c-st__0476	1820	176.079032572408	348.129133098374	226.808963175053	449.845902132397	54.443925357669	113.71477732672	68.545626898673	0
Myoviridae_sp__0477	36691	637.59124220027	773.240770404892	1068.79806309358	676.283011136873	288.964869427174	589.447371283663	306.008930964068	457.142546380314
Siphoviridae_sp__0478	2323	1758.8953727261	878.856633899276	558.479237779295	1382.65163203845	511.861958592979	801.828692471664	268.517092026657	547.000912131652
Siphoviridae_sp__0479	1577	152.408293887975	535.696488893714	224.363971181409	279.549133855262	0	262.47418482515	158.215651180196	644.607796515829
Siphoviridae_sp__0480	1701	0	0	104.004110097908	185.121770424855	116.505519283901	60.8350660595622	0	0
Myoviridae_sp__0481	2721	117.774288600434	439.834839236542	281.739910154972	462.906477754763	145.664011982297	76.0606007845022	183.39293047495	186.796489361533
Virus_sp__0482	1621	691.9330274437	998.881726746036	727.57964744619	543.92225057341	366.765986986888	1212.91085748241	384.80271732136	862.277255256021
Siphoviridae_sp__0483	2047	234.829388823973	515.872840122977	230.465385151006	523.025523729899	96.8128423556009	202.208983619571	0	0
Virus_sp__0484	1902	631.829336123388	222.080274181227	372.052557889676	463.563600514983	260.483554550361	54.4061237472741	131.180905316072	334.038674784918
Siphoviridae_sp__0485	11516	257.406262014283	385.130701256797	640.091290655541	842.191529174581	404.405468486888	296.53132712065	184.161314366528	496.53300060509
Myoviridae_sp__0486	3741	85.6626140822727	37.6366997676818	283.738558583065	269.354402773742	52.9740412461681	0	166.737558080172	135.865610145076
Enterobacteria_phage_ST104__0487	2527	190.22388560454	334.306831414874	233.361022657355	199.377685155633	196.058456966675	122.849759438839	394.944332269362	301.705528820378
Siphoviridae_sp__0488	2136	75.0149436521026	65.9170851268248	165.646995577286	29.4842819749698	0	96.8918046510442	116.809963441559	0
Myoviridae_sp__0489	2597	185.096557151588	542.159776014239	386.020645835092	145.502717670856	38.1547724878543	159.384593557667	288.224199358301	391.43107243183
Virus_sp__0490	3570	269.297343934271	197.197330295375	561.622194528702	229.333205008673	0	231.88895768586	69.8896587986469	0
Siphoviridae_sp__0491	6801	235.600528805898	103.5133758498	34.6833291724827	111.122057871258	58.2784556100324	121.723802225926	183.433378849559	149.470150728637
Myoviridae_sp__0492	10249	70.3525844847312	226.673992409973	466.054909207397	221.214103497637	96.6805972787174	141.352938154202	182.583238787567	198.369888790216
Siphoviridae_sp__0493	2808	313.84457194619	802.272899321355	357.014108701472	470.99250436939	494.028211578848	626.484189901837	177.710884552115	452.522478234269
Virus_sp__0494	3310	193.6337397473	233.955865882156	391.947815517009	190.267148938174	149.679673944045	0	263.828183289756	0
Myoviridae_sp__0495	6415	349.687743565468	801.116075577205	652.67240221535	441.781634206407	123.570312269316	209.703166917396	136.129584830724	376.351975974352
Myoviridae_sp__0496	1997	240.70894287565	211.515614167598	354.353512822316	252.292143409256	99.2367993499824	103.635901219144	124.940451633034	381.77760206765
Virus_sp__0497	11052	210.22103101637	515.956858500847	432.192975431289	370.394291477091	80.690508266252	327.706809433228	203.180848461864	160.962392909388
Virus_sp__0498	1617	0	174.148291689422	255.282815694864	545.267760160481	0	127.990658462975	0	314.331012710409
Virus_sp__0499	3013	53.1801923799838	186.921863698503	195.719649603431	83.6089297026691	197.320831365996	309.101900532969	289.834479485262	126.520058302206
Siphoviridae_sp__0500	4791	117.055253338159	602.458218228638	369.256921888001	446.935189762097	0	215.989245183292	0	79.5668828354306
Virus_sp__0501	10467	176.045387968878	295.937294762563	236.625000274346	246.691074638383	104.133695009127	346.022323288051	71.5122046177041	206.378265223952
Virus_sp__0502	3937	40.6989889867643	53.6444858385437	269.612889931228	159.965522729326	25.1683881511195	367.977206792587	0	129.10166308172
Virus_sp__0503	9630	324.457158151337	562.903158098605	459.270486180013	261.592632600355	174.921604420174	268.640829094796	207.274003664523	237.510863342398
Virus_sp__0504	2774	375.45330845919	203.026523188028	361.389912485124	227.031096966602	214.321436519735	74.6073881523542	0	366.455117197354
Myoviridae_sp__0505	2954	108.484712011436	190.655238768988	459.146106901427	170.557688012283	268.349205554387	105.091855823272	0	0
Myoviridae_sp__0506	3247	222.064563715433	216.813818649365	363.229629969287	387.917624259535	0	223.086889920298	153.684066468229	156.536263490216
Myoviridae_sp__0507	3568	291.902319973596	276.231013681694	347.078738490972	476.574414254613	166.627708774032	58.004735071365	69.9288346163592	320.519845009429
Myoviridae_sp__0508	8490	217.039702693787	273.637426173123	111.133720472111	178.030887062998	0	146.262116420234	14.6941155424717	29.9336423764859
Myoviridae_sp__0509	2236	214.980214187242	377.814563052498	131.865676264566	84.4969941393589	0	92.5585396845396	111.585904253654	0
Virus_sp__0510	2067	0	306.528796438819	199.706005311367	30.4685178028716	0	0	120.709280073135	245.899007040508
Siphoviridae_sp__0511	3269	196.062306076343	258.425623427772	216.471081402926	77.0613965109031	181.868358796496	63.3101544003152	76.3248950477729	155.482792154399
Myoviridae_sp__0512	3755	320.037123117625	262.474635636827	502.543428393193	519.928419508549	79.1648022510979	275.580419087391	365.454980162831	67.6795269710693
Virus_sp__0513	1890	169.557586921578	223.490307668092	499.219728469957	399.863024117686	0	54.751559453606	396.041399858999	0
Virus_sp__0514	23384	743.464047256102	815.867692186394	1001.16409420668	1050.3586322455	406.79279158792	725.743814926433	410.79302743671	489.058675587429
Siphoviridae_sp__0515	3393	188.897046437832	248.981244616972	191.179968959814	204.17409056407	262.832743105988	213.487512988861	147.071076870716	74.9002722594652
Siphoviridae_sp__0516	12469	282.709297626081	446.030660543785	359.43099786182	393.962406871904	87.4141780143181	298.764624687092	200.101116297353	275.149925493699
Siphoviridae_sp__0517	2779	172.974364491786	151.995927129433	297.079750254477	135.973572432966	285.247770135898	0	89.7826851065741	182.897894045603
Xylella_phage_Sano__0518	8917	107.815578989049	426.328376520605	469.540592151113	339.011378527499	133.347014669899	266.911549786728	265.818972541899	256.50214354461
Myoviridae_sp__0519	7977	230.997502302902	326.536233655711	443.552692181374	331.59005948834	136.638759641536	155.668217175352	187.669110124986	254.869373224385
Podoviridae_sp__0520	2276	633.606009124789	30.9312156922007	129.548177560443	332.047941820047	435.360035812643	363.727407266486	657.748897832609	223.318650067105
Myoviridae_sp__0521	1739	0	80.9654363604932	101.731449842749	289.722490160025	113.959682749807	119.011440330437	71.7383789278808	146.139519135345
Siphoviridae_sp__0522	8510	188.286627075078	231.631552718281	623.658018601202	318.222365550767	244.517841030565	231.037426554523	205.234144932807	313.56457692736
Myoviridae_sp__0523	1734	92.4059513499949	121.79835106479	510.123965618631	399.517121847688	0	298.386526434012	143.890473997214	293.121826731679
Myoviridae_sp__0524	5841	493.780954209218	711.105524398473	1100.4564314982	970.391776556788	135.713671153511	708.648843467319	384.446967505654	174.036379918757
Myoviridae_sp__0525	12589	76.3675842279249	139.803492961015	341.952031222694	200.106207954676	70.8389464896829	131.518560479549	148.645294648802	50.467992647622
Virus_sp__0526	4135	116.250485833778	221.32836998811	213.918973732214	228.458620188158	119.816135611799	300.30601412522	120.680087986055	184.379654493131
Siphoviridae_sp__0527	2364	406.679999088556	536.036397833367	873.080188195	186.484341831535	83.8307480126544	175.093819572445	0	161.254202903785
Siphoviridae_sp__0528	10572	227.343813338381	279.679982070455	334.678379259442	369.339995318691	159.335513674449	303.433018197765	354.009764346154	240.386515111961
Myoviridae_sp__0529	14076	301.658558573715	440.121577760692	465.026049817563	465.313749292959	274.540339719192	360.226052926858	381.101219173781	343.037500124392
Pseudoalteromonas_phage_Pq0__0530	1749	91.6134474790687	483.015073176322	67.4331965986435	72.0164966249692	0	236.661972252293	0	0
Myoviridae_sp__0531	1633	98.1212000250405	172.442001017634	288.893229273796	154.264363254221	0	126.736616493956	0	0
Microviridae_Fen7940_21__0532	3257	221.382756642312	216.14813299186	18.1057201183647	193.363298429645	121.692286338296	127.086825136402	76.6061043632697	0
Virus_sp__0533	9201	322.170472052656	535.589749383917	762.685503818729	889.815826411218	193.846646529424	326.152915297483	230.496869497331	372.877341699917
Myoviridae_sp__0534	2310	242.775635819532	182.855706273893	485.037349820243	109.053552032096	0	0	108.011290870636	110.015854448643
Siphoviridae_sp__0535	7052	465.790464072358	668.854643127492	468.28396253953	357.2230646542	84.3062485685968	513.587018981287	265.35672353003	306.318959458183
Virus_sp__0536	4030	0	104.813072330693	0	62.5096042665365	0	0	0	126.12239393368
Siphoviridae_sp__0537	5277	242.913654941658	533.632343494022	558.748630145099	238.690264538698	150.218600190953	274.535960421151	212.768119878769	240.796497798337
Myoviridae_sp__0538	2083	269.232702229054	202.782852372872	283.102882503666	211.641374983077	0	49.6785633064403	0	244.010200457384
Podoviridae_sp__0539	1853	345.886496796311	75.9842924073922	254.593979171133	271.898224710353	0	0	134.649801355191	137.148744617574
Virus_sp__0540	2009	39.8785265407892	140.168137213437	352.236916429151	188.088878940375	98.6440459442086	154.525307168714	124.194167203171	0
Siphoviridae_sp__0541	2207	36.3008426916382	191.389524917396	106.878713956527	0	0	0	56.5260720233733	0
Podoviridae_sp__0542	3309	338.961449829628	255.301711388754	285.139101483294	437.746692313786	239.559852888383	125.089691589381	0	76.8016390983274
Salicola_phage_CGphi29__0543	2213	0	0	53.2944694311014	0	0	0	0	0
Myoviridae_sp__0544	5746	223.086557105313	539.083826014575	307.885470373375	394.574198877006	86.2234111999282	324.164297356713	173.69027630433	176.913765246339
Myoviridae_sp__0545	2067	77.5190709438273	0	142.647146650977	60.9370356057431	0	200.252438059633	482.837120292539	0
Siphoviridae_sp__0546	4295	0	114.737166102012	219.679927079911	190.621546421644	69.2116024337305	144.559414250033	0	0
Virus_sp__0547	4740	67.6084049117684	207.930855868414	273.701955561456	265.731756533905	146.332406973988	43.6626360199642	263.19206952655	80.4229822077106
Virus_sp__0548	3943	142.229702952858	571.337129417794	388.848235116245	383.333053807977	125.650449088204	183.708630882883	189.834705993789	290.036725080813
Myoviridae_sp__0549	5571	230.094302122981	315.919255588983	486.920696387297	418.273518766077	142.291070401662	185.748424640666	291.112822190379	136.853324596858
Podoviridae_sp__0550	3843	271.014175817276	201.507654454837	245.51789924752	294.98091943108	103.136033464437	53.8539929051862	64.9248196490163	66.1297485756871
Siphoviridae_sp__0551	2183	73.3998715716405	451.485229874615	621.309024180859	490.441249232755	0	189.61144730612	57.1475221967864	232.832454215635
Siphoviridae_sp__0552	1552	309.726648790382	453.604683733562	493.952510007525	243.473297545885	0	666.755459840949	0	163.747824598174
Deep-sea_thermophilic_phage_D6E__0553	3901	164.298302631009	36.0930258474488	166.283936088349	290.595148262917	177.804565254217	212.213170709695	63.959518562207	65.1465326265997
Myoviridae_sp__0554	1584	0	266.664571649428	223.372463733006	0	0	130.657130514287	0	0
Myoviridae_sp__0555	9297	180.965381975837	310.463302520534	704.06654589997	853.531430957887	426.322229325406	545.395495428466	107.349072565847	232.350360557073
Arthrobacter_phage_vB_ArS-ArV2__0556	8986	178.312841799345	477.895199403782	452.810238077058	609.73993856806	132.323094793177	380.019448377632	194.362627796371	311.095355168041
Virus_sp__0557	1807	0	77.9185909412827	0	0	0	114.532869249934	0	140.640079566334
Siphoviridae_sp__0558	1686	0	167.021226371172	244.835298326569	224.12251351792	58.7710226280887	122.75260660417	443.960999841939	150.733466059529
Siphoviridae_sp__0559	11928	402.997785817131	483.966687379846	1018.43461331789	797.262103544506	157.836262480566	477.148273407305	230.094475270193	308.935365925327
Myoviridae_sp__0560	2667	210.278109764949	290.361423348308	464.333310437116	354.209371757793	74.3066697794957	271.602224061195	561.318519485196	524.091275129362
Siphoviridae_sp__0561	2527	126.81592373636	167.153415707437	46.6722045314711	149.533263866725	0	0	0	50.2842548033964
Myoviridae_sp__0562	1541	0	91.3685229272535	153.070293122683	245.211263978724	0	0	242.867698161424	0
Virus_sp__0563	1628	393.69022024789	86.485807021436	289.780493491468	154.73814815365	0	63.5629283583018	229.8888961098	156.10357725821
Myoviridae_sp__0564	3893	82.3179653947553	180.83597974685	212.069002300846	372.079066238458	0	265.811578133355	0	130.560813653411
Siphoviridae_sp__0565	7108	428.307044622528	673.489362725172	754.966244896138	699.957185929137	97.5823873180504	334.841064919563	298.368274654606	393.289654127746
Myoviridae_sp__0566	2936	54.5749045098403	95.9120530183227	120.511574439061	42.9008353532258	67.498599557873	0	0	86.5587955641571
Siphoviridae_sp__0567	2429	65.9662081683372	0	48.5552329563719	0	0	85.2041559220381	0	0
Siphoviridae_sp__0568	1585	101.092693779742	133.248164508736	372.052557889676	397.340229012842	0	65.2873484967289	0	80.1692819483803
Siphoviridae_sp__0569	6919	266.319854873572	447.691236346257	613.652809746638	873.81542486767	186.174775829231	314.075646005726	342.579531457741	202.01639409886
Virus_sp__0570	1583	101.220416703027	44.4721711405236	484.279403368085	238.70534288769	62.5950373663661	130.739668183595	0	0
Staphylococcus_phage_2638A__0571	1683	95.2061316939341	167.318946917288	280.310542723773	149.681345926407	117.751567618488	0	0	151.002153164804
Virus_sp__0572	1578	101.541140456838	44.6130842303225	298.962384920221	79.8205656508688	0	0	0	0
Siphoviridae_sp__0573	2109	113.96295849281	0	83.8838270633196	179.170487335805	0	196.264480544932	0	0
Siphoviridae_sp__0574	3280	146.5535850374	364.875182183729	143.83007420857	230.408876701959	120.838956281655	283.940251922511	0	0
Siphoviridae_sp__0575	3142	229.485562821136	224.059347280232	412.904923412254	681.497929392173	63.073166232309	329.345790475224	119.114934075988	323.534848855971
Siphoviridae_sp__0576	3403	329.598424180499	475.811718793807	173.289246034422	222.080845013937	87.3534623722811	212.86016208381	439.916688647375	224.040514642696
Virus_sp__0577	2027	79.0488010068531	208.38514133828	145.462087877439	62.1395424751214	0	0	0	125.375739406199
Siphoviridae_sp__0578	8945	241.825703203134	472.215406923078	408.737896744757	422.437739285873	132.929606462995	277.644576502579	97.6267508875454	326.726794122773
Virus_sp__0579	4260	188.065633381328	99.1541505851393	263.013210818019	177.404017742354	0	145.74710896805	58.5695027960492	89.4847266818188
Siphoviridae_sp__0580	2480	0	283.868737562294	190.226872340367	25.3945267332805	0	0	0	102.474445071115
Siphoviridae_sp__0581	2148	149.19173150921	131.097666509216	329.443186734713	234.556522527134	276.781966902116	289.051528958981	116.157393813394	354.939418682074
Myoviridae_sp__0582	3268	49.0305751655114	107.7102920983	216.537321023918	115.627465664386	121.282673379385	316.647635762899	0	77.7651847540898
Virus_sp__0583	3776	169.737203009419	223.727055875367	296.725709238549	216.821912574407	209.932085065588	328.857353921553	66.0768225400343	336.515656483535
Siphoviridae_sp__0584	2202	291.066157385815	223.794790376086	267.803498753468	457.608910434409	269.994398231492	140.981535922773	0	115.411727418876
Virus_sp__0585	1910	167.782114807216	331.725142533529	92.6235556421681	263.783984496484	259.392523955386	0	261.262912995989	465.695383883392
Myoviridae_sp__0586	1834	218.418647274933	345.471658799913	482.30913652274	480.751345790348	0	169.270088387102	272.089511353511	138.569587664321
Myoviridae_sp__0587	1861	172.199806169684	0	31.6874424640052	135.364699190834	266.222310991288	278.023770465651	268.141947244674	136.559174517123
Myoviridae_sp__0588	2908	165.301155062818	48.4177764205288	81.1146223184507	129.941732390376	272.59406919108	142.338992252153	257.399671847836	0
Myoviridae_sp__0589	1555	206.086070277673	316.910693510059	341.307378668568	162.002382761506	0	465.828380431644	160.454071968598	572.011693387317
Siphoviridae_sp__0590	4666	68.6806342224137	241.404018569906	151.659658188205	215.95688400698	63.7084938818844	266.130597601325	213.892912054153	136.164071890466
Podoviridae_sp__0591	2705	0	52.0513470724206	43.6009836787532	139.693367020781	73.2628052872144	114.76574569388	0	93.950692708453
Podoviridae_sp__0592	2894	55.3669383693473	170.282007051881	81.5070220117674	43.5234459561407	0	71.51378532641	0	0
Virus_sp__0593	2477	258.75158601678	198.94878014055	285.685896288318	152.551698744939	120.009621498939	334.212183665128	100.729140860383	205.197112455685
Siphoviridae_sp__0594	12358	369.52659894525	347.496865337626	286.310068419714	366.923992029014	72.1630925197133	159.097629064492	312.942569155456	236.49224578639
Virus_sp__0595	2832	339.474406018837	720.898291153961	978.674269067494	644.906201503365	139.954723377059	328.857353921553	396.460935240206	358.950033582437
Siphoviridae_sp__0596	5933	94.5241393465564	403.435225876498	258.423831293335	265.373446395312	150.310382160563	122.090532879017	0	257.006530028349
Myoviridae_sp__0597	1521	105.346429744176	509.134724569321	232.624577615439	455.465278950619	195.439732053171	136.068964322571	410.102041274112	0
Siphoviridae_sp__0598	3258	24.5905340148697	259.298147018228	271.502442106417	212.63434293551	121.654934500869	254.095635033309	153.165182265911	78.0038747011557
Virus_sp__0599	2018	79.4013476912245	244.200261847444	29.2221657212655	0	98.204107186281	461.508437217957	61.8201392247695	125.934897807911
Siphoviridae_sp__0600	12868	136.971644082204	350.137131068443	623.248751777266	367.064188093734	100.104388713277	345.792604662306	184.201723512287	128.371779184518
Virus_sp__0601	3259	196.663908733834	259.218583303279	180.946089062638	173.920170815225	60.8088027928552	190.513250752958	76.5590923323625	0
Siphoviridae_sp__0602	3016	159.381882931921	140.051950097047	430.154930159583	480.273144849575	65.708185776497	411.72591790709	165.454961479555	252.788418875695
Virus_sp__0603	12791	344.49048472555	286.198986756574	433.368075990797	418.510377247715	85.2136178297656	315.513833736635	87.7787013212621	258.289118059006
Virus_sp__0604	2289	140.001677274697	153.777734634008	154.574915925331	220.108086670286	0	0	109.002220144679	0
Siphoviridae_sp__0605	1553	309.527211154329	634.637641221046	303.775044046432	283.869275009497	191.412641630955	333.163062998439	240.991064305701	163.64238491717
Podoviridae_sp__0606	2949	163.002970133155	47.7446232047805	379.937700266111	42.7117167165382	67.2010472370007	140.360050684727	0	86.1772206769635
Siphoviridae_sp__0607	6130	104.555901886389	172.266183316759	230.878944569711	123.285663227149	161.644280833536	101.285919119721	183.161071549798	0
Siphoviridae_sp__0608	17939	254.563225919248	392.437967085394	677.177549899985	807.460730735446	314.845466113193	548.003929979093	139.085836396215	269.167503860357
Siphoviridae_sp__0609	19085	277.058074307016	228.701373264754	185.392707651602	211.193046010284	280.364107107766	233.149553932122	352.982143652165	146.476440216925
Myoviridae_sp__0610	2031	0	346.624553990393	174.210725038445	62.0171603136736	0	101.900982144082	0	125.12881525178
Myoviridae_sp__0611	2271	70.5556669488732	185.995896738306	415.466881025196	443.705337197961	87.2637112734104	273.396162132933	0	0
Siphoviridae_sp__0612	3049	420.418287021033	161.625493082369	406.158392566674	206.55436634482	194.991034734583	67.8782862363498	0	250.052434020694
Myoviridae_sp__0613	40846	355.016127099365	337.812554360965	470.653863749632	450.220351544151	203.774844750537	400.281806885272	149.657224864703	317.31302483951
Myoviridae_sp__0614	1983	80.8027834800258	213.00891653691	118.951750732252	127.036664243138	99.9374121542688	104.367571726995	0	0
Siphoviridae_sp__0615	2638	151.849810122149	0	89.4167254367152	47.7471010602999	37.5617680632894	156.907425879174	0	0
Myoviridae_sp__0616	2344	102.537491237772	330.372831087857	478.001825121485	322.415151698987	295.911096013952	353.175588284352	266.111435485462	325.260184014119
Virus_sp__0617	3588	513.563845002856	156.966436823743	509.498395538162	456.365407960402	220.931871016628	288.40704394458	243.386646234418	283.318421155368
Myoviridae_sp__0618	9122	843.140993506114	710.014154376375	775.755278564092	987.274168021331	293.288148659927	782.739625997013	355.577621666872	501.475468973315
Siphoviridae_sp__0619	6116	419.180953933005	345.32102803523	588.160587958851	514.866140439303	162.014297172919	236.874797766909	285.569420107617	166.211003123849
Virus_sp__0620	1871	214.099304704558	263.386493002748	661.879710815493	370.263329387435	105.919769268795	0	0	0
Siphoviridae_sp__0621	2473	226.773845023501	256.205023145588	238.456653560508	229.197669505386	80.1358222005317	0	151.338100633544	205.529012354521
Brevibacillus_phage_Sundance__0622	3815	105.001257956023	166.079953404729	170.032407517864	214.605384503529	0	108.498503137421	130.802664173614	0
Myoviridae_sp__0623	4003	160.111835764068	123.106702075479	206.241475382761	188.793683632882	0	103.402895195918	0	63.4865410383126
Virus_sp__0624	6012	506.388302258305	398.133931324894	225.601729838126	251.410883427287	148.335245734966	292.60938210984	83.0026885932034	232.49358462575
Siphoviridae_sp__0625	5493	291.702020099929	576.729494118915	450.892750386233	733.773763536551	252.545279103114	263.740444773787	249.82403977998	346.991567144136
Siphoviridae_sp__0626	4125	233.064610386751	443.729847224647	343.100104293898	305.349945689869	312.27715732423	175.603183411202	241.945291550225	431.262149438681
Siphoviridae_sp__0627	5146	77.842945802998	246.24757957211	492.756356062396	257.004848866935	96.2766655178367	180.980183891535	218.184486708174	24.6926373665337
Enterococcus_phage_phiEf11__0628	2782	287.979726169826	328.969378109574	127.182596172927	203.740415775277	142.470085048106	223.178534940292	224.214667425566	91.3503320547683
Myoviridae_sp__0629	5754	946.799664197132	954.319926903895	635.411971912035	941.283396189443	1067.68379168567	629.443110506784	607.070758907955	750.83813072614
Virus_sp__0630	7936	868.192104909062	1437.08548390911	951.134361701834	1063.39580695612	262.203481246233	769.322882393095	597.355790865955	592.430385567384
Virus_sp__0631	2680	448.410222875628	499.100556490123	572.100220546028	610.984732746986	73.9462269783265	656.405822852373	93.0992842952125	426.721942908076
Virus_sp__0632	2554	1129.27742894912	1901.94277101252	2031.86729735521	1849.40562740414	581.957385381505	1134.4763219596	488.461397633456	1492.58001434827
Myoviridae_sp__0633	7175	703.457208179522	990.988730099002	641.071187901055	702.1984813774	455.735492262243	677.851014113424	643.325786112423	584.425685339377
Siphoviridae_sp__0634	3318	941.688496985346	678.95789671319	959.73412989082	1005.98450687836	537.547617455466	717.314734613698	338.389803676993	459.559898329775
Siphoviridae_sp__0635	26023	926.676551740926	1155.15366533054	1293.93454532407	1137.44996196871	384.578348355175	846.994400693162	551.30460400001	703.14094884903
Croceibacter_phage_P2559S__0636	8616	706.686739363262	1511.5944381799	1019.79796116545	957.541068373741	391.0155641983	948.810972843304	912.191455455181	855.380929609401
Myoviridae_sp__0637	6664	204.377448521545	359.180851609433	371.661746379288	368.571222335367	193.298810618615	310.565568329277	355.688442100257	400.425352588811
Myoviridae_sp__0638	3088	285.387162572831	455.954967068969	190.966095937544	203.945681018574	96.2641944471737	201.063045402815	0	0
Siphoviridae_sp__0639	5518	188.747277576258	446.53509279462	480.910632321152	330.98484281579	395.058856709145	300.052040209685	474.775980439884	0
Podoviridae_sp__0640	35769	1254.29666748999	1578.47176119517	1434.31987112295	1507.15795553542	476.477575385521	1194.8174330482	634.76903055485	1211.39238876877
Siphoviridae_sp__0641	5057	348.536902521219	640.374640717945	478.106297695484	249.074258645582	0	327.405014411122	345.371282060152	100.508848636095
Siphoviridae_sp__0642	2063	1281.54467962904	3071.23132447426	1886.59321768488	1587.43488488795	144.092987131785	501.601780743166	846.603283266208	985.503146006264
Clostridium_phage_phiSM101__0643	4325	518.669797681497	1058.02636982756	777.181233353591	844.566179263598	343.657609772107	550.300644959133	432.66950620434	646.35904313064
Siphoviridae_sp__0644	1567	255.634843077363	89.8525168033808	526.856812991188	0	0	0	0	0
Siphoviridae_sp__0645	2964	0	190.012002470847	338.223892454026	531.194553800063	66.8609609655584	349.124316353965	42.0894200255009	214.352752847812
Myoviridae_sp__0646	8055	397.844617357892	629.268799244236	688.17021229029	688.032466079594	159.918469765667	603.796527158761	139.388872576072	268.176449670901
Siphoviridae_sp__0647	2405	133.248997622363	468.353908793007	711.076749413679	837.966586924381	0	387.244917382884	103.744732603397	317.01034150898
Virus_sp__0648	2263	389.427997359656	591.069152184502	416.935610609023	500.933130081149	0	137.181326602716	55.1272827908019	0
Siphoviridae_sp__0649	1893	253.933311633742	37.1893538908869	498.428572006455	199.6146633868	104.688794665565	382.653529620289	263.609172647828	268.50145142775
Myoviridae_sp__0650	2899	55.2714452021011	169.988316111812	630.589942459788	108.620949117861	34.1800428254424	249.866551076649	0	43.8317736765032
Siphoviridae_sp__0651	3473	1107.27499895807	1824.34501076602	1901.720992703	1051.75603953788	542.087802726229	744.892365154875	395.129124823332	695.162086344794
Synechococcus_phage_S-CBP4__0652	2631	730.818333595855	642.184236400902	1322.40573740225	742.049112601521	451.940452227856	786.624457372218	616.415633760016	482.965837659379
Podoviridae_sp__0653	13279	2407.27976265967	2189.54526516156	1709.73546304863	2138.96153781456	1059.60449351879	1737.79198455541	1343.45092677526	1454.50586693303
Siphoviridae_sp__0654	4076	117.93320876415	362.705688229742	549.772462259451	432.629032472766	97.240376988182	279.265191619349	367.280787896717	311.747575780625
Siphoviridae_sp__0655	2735	1581.81419755176	1364.23059836153	1034.94546999073	1381.6108145931	652.13272201727	1437.7539305148	1368.40629933	1393.80232418482
Siphoviridae_sp__0656	3433	116.685056540119	123.040105299357	601.212223971156	421.935276686955	57.7267370526988	422.000076650863	290.714922121957	148.055125998465
Siphoviridae_sp__0657	5115	328.92182917485	591.823307402601	807.023094777314	689.499877364221	290.580481381107	687.846570965536	243.896463256275	198.738317713678
Virus_sp__0658	3450	394.774294767413	346.895825380473	324.764138575293	328.58309373149	143.605716160808	299.943325702363	144.641206905026	73.6627895003958
Myoviridae_sp__0659	13303	1156.30040483542	1518.80337252754	2105.60828024649	1429.71395490925	543.743510713365	1112.35841340495	768.980632816504	1117.56690151976
Siphoviridae_sp__0660	1881	170.368867241777	449.119278567457	0	0	105.35666576391	110.027057275189	132.645444928851	135.107189673772
Myoviridae_sp__0661	3444	628.08679301743	531.47085360095	633.537231632987	457.160469646745	230.169440536487	480.745400080443	253.56309137314	479.642292260852
Myoviridae_sp__0662	4000	761.101618294233	721.594330883351	840.32720856357	1117.86706679901	247.719860377394	672.622907887549	218.317821672273	476.506169580685
Siphoviridae_sp__0663	2851	674.424074251383	444.472130648222	372.313555825762	220.899425810367	451.821562245685	254.073353760507	262.545859604878	89.1394681783112
Siphoviridae_sp__0664	9737	633.555397573617	1171.27558799453	859.996602693124	834.365512222562	407.057385851731	340.081577051873	832.797336152101	221.850806418723
Siphoviridae_sp__0665	1902	421.219557415592	740.267580604089	1612.22775085526	596.010343519264	104.193421820145	380.842866230918	524.723621264289	534.461879655868
Myoviridae_sp__0666	3541	384.629007892565	556.674530819703	249.80371544273	320.138851559909	0	379.905624336373	105.693059267652	502.388129464716
Siphoviridae_sp__0667	1531	104.658340719067	183.93062551391	539.245346804175	411.354841923811	129.442121686424	270.360411149093	325.938709224258	0
Myoviridae_sp__0668	6739	725.192691652646	1002.87088646433	1093.82568677685	1177.516206205	176.443883337512	921.327621611354	555.362995795748	942.783142069912
Myoviridae_sp__0669	38493	447.482174977159	638.282466253388	559.17103383245	435.202800389953	280.585714609263	266.140968211472	382.429502318837	214.569928889197
Myoviridae_sp__0670	3945	548.322158466928	910.106918298579	866.990916268642	431.031054514692	326.525544730658	1127.92376091117	411.100008218657	418.729544878676
Siphoviridae_sp__0671	5725	335.857298810601	233.640085832931	339.916315116498	176.009575681497	51.923813528886	180.751873130682	283.282014396961	66.5860149632398
Siphoviridae_sp__0672	3179	75.6048692863594	177.161237912422	408.099172494905	435.836860197478	311.695326048938	358.063831720814	235.457139268169	79.9423163813669
Siphoviridae_sp__0673	1582	101.284399267314	44.5002825002837	521.861331199236	79.6187437402472	0	392.466930596644	0	401.606548319161
Siphoviridae_sp__0674	8004	1161.10086696298	1697.53788789126	2114.50335233913	1723.17283350566	420.913305988575	1279.93057088508	794.903184499603	1381.17730313242
Siphoviridae_sp__0675	1888	127.302902257064	298.302741167156	312.342851830051	633.787129063652	0	219.238235947702	264.307290160137	673.031312967069
Myoviridae_sp__0676	2645	666.370932343971	425.856767730504	824.915775328547	523.828120441505	112.387082212806	586.845637243754	0	192.163798696685
Clostridium_phage_phiSM101__0677	1661	289.401420182224	339.07018381914	568.04653028791	227.495820464306	0	0	0	153.002181683543
Siphoviridae_sp__0678	2442	328.075183539908	634.22925149053	796.896357101536	696.321666691425	405.765537063708	466.128141294213	0	364.241680269156
Virus_sp__0679	1510	1432.53702990201	1398.66450825395	702.957581231289	625.613506276843	65.6211550668593	822.361171130982	330.471631670423	504.907199555693
Virus_sp__0680	3535	1495.8000984864	995.748895550903	1084.32007854551	1068.94075754233	1878.04590045662	1317.28999477488	776.397991802791	1294.04787212859
Myoviridae_sp__0681	2399	300.56008269446	645.597262250886	245.812131827902	183.763644889433	206.51926667561	647.022388707682	260.010506368455	741.540794678848
Siphoviridae_sp__0682	1598	50.1351438175504	88.109445451125	0	315.286239291792	0	129.512449771358	0	79.517091294232
Podoviridae_sp__0683	6248	910.408634323245	1408.43963899346	1160.90759320393	1058.37624221291	253.746335853924	877.795088103026	579.039402642759	1016.87189411158
Siphoviridae_sp__0684	2991	321.42812365274	753.186994749035	433.750340809529	400.063557229079	0	207.583645671645	208.547377057146	84.9671092532148
Virus_sp__0685	1769	271.73304631016	159.184730164949	166.677022118467	249.20801814005	0	701.95894200553	0	430.983533820857
Siphoviridae_sp__0686	5733	531.032002996151	540.306238318463	565.736642840267	417.4394207822	172.837858278314	505.399010340978	174.084131806154	487.616058178967
Siphoviridae_sp__0687	5577	545.886045038001	694.274624412711	1089.10597701774	982.449899224062	319.810470632461	538.090904366531	335.538033769728	455.686971089054
Siphoviridae_sp__0688	4600	69.6660520177788	198.954958674095	551.244393108063	397.03790492555	86.1634296964848	157.470245993741	216.961810357539	55.2470921252968
Myoviridae_sp__0689	3957	445.426109691636	124.537813598216	312.958539028503	206.904104594633	50.0823574177192	261.51237646529	126.108709583609	192.673710217108
Siphoviridae_sp__0690	4545	246.781834430415	340.767399810754	506.016036654573	180.136312845096	43.6030557319945	341.519628274968	109.793655406455	55.9156487956799
Virus_sp__0691	3007	692.721967187092	1030.12160434977	392.220355340962	607.374247641347	362.476682959938	481.784590336686	290.412799031957	633.86254683164
Myoviridae_sp__0692	2402	366.892405505787	117.234715929141	270.055634754642	367.0682631888	536.279464597189	258.485713656907	259.685763854256	370.307320240333
Siphoviridae_sp__0693	10390	385.543598750941	359.111711888238	556.216783609273	327.318096258029	114.442283908709	338.627065494583	96.0562394268218	550.343987966143
Myoviridae_sp__0694	2615	367.644939902618	807.641838418152	541.219093771445	698.422318415882	378.921392546683	554.006219174919	620.187201691244	291.552532057016
Virus_sp__0695	1634	294.183450993068	387.75705155388	252.626874527904	462.509862657544	0	0	0	233.295554262269
Siphoviridae_sp__0696	3443	535.192296215582	388.49535039022	685.104042120403	439.001519362432	230.236291956915	540.995658615067	471.039655074819	295.250216411694
Siphoviridae_sp__0697	1625	197.208516481097	216.613682816766	435.473209296101	310.047637162021	121.954392801178	63.6802753029632	460.626612759082	78.1958842388817
Siphoviridae_sp__0698	3840	125.181187219446	256.664650212574	429.991992686037	229.608845880077	77.4124563679356	215.584265348573	292.389939739652	198.544237325285
Virus_sp__0699	3138	229.778087439136	336.51743267423	789.277845083357	521.809778126808	63.1535654244471	428.695288647259	357.800308668025	80.9868144602821
Bacillus_phage_BM5__0700	1852	173.03663028174	0	0	272.045038006633	107.006419169501	0	0	480.279796553606
Siphoviridae_sp__0701	2227	215.849016130522	94.8353573176231	503.114628686466	141.39745464422	0	325.26409141051	112.036857616152	228.232262035353
Myoviridae_sp__0702	2703	1067.02721181504	572.988469160146	981.74800930378	815.480917665092	293.268055200762	689.103978028736	1061.53161005492	705.15156430734
Myoviridae_sp__0703	2881	500.550946465818	708.637265028816	347.967933784704	240.459107700066	0	431.018871366811	173.207970781791	132.316881521884
Myoviridae_sp__0704	21938	653.694813012114	962.70553717908	518.792678098466	697.591284098101	758.810038169426	688.674688468777	699.454099623344	706.642996187359
Streptococcus_phage_7201__0705	1596	351.385788686165	352.879433160145	147.795314349658	394.60166853719	248.340712157788	453.861611260155	156.332131523289	318.466947088177
Virus_sp__0706	6739	844.076739464555	856.618882188278	883.811154915697	990.608871886744	249.962168061475	660.284795488137	55.5362995795748	527.95855955915
Siphoviridae_sp__0707	3025	476.723066700172	1186.89976617782	1013.70485359561	1165.88161081586	131.025380695481	786.793484115124	206.203373480305	840.121070335092
Siphoviridae_sp__0708	17924	701.752158659337	730.545476806153	990.296220602523	723.809184194282	232.185541973902	663.92833336539	215.763460702027	595.499787916054
Podoviridae_sp__0709	3539	837.606813607371	815.591218856571	1183.07246685829	978.754859118241	139.994269780952	760.240641862163	423.011158933884	287.241168438955
Myoviridae_sp__0710	4795	267.331669890955	381.727970761558	528.826737913887	420.293981554356	206.64847581013	539.522666148672	442.29441006151	291.501862517207
Siphoviridae_sp__0711	1888	212.171503761773	783.044695563785	124.937140732021	833.93043297849	104.966042532794	548.095589869255	396.460935240206	134.606262593414
Virus_sp__0712	3800	969.824776773815	1167.14872517718	1070.77705246328	1027.54274487084	547.591270307923	1034.80447367315	787.913942877377	936.292824439241
Podoviridae_sp__0713	4444	252.390512485652	538.60962986617	278.662677528305	226.745009175645	44.594034271358	69.856287601698	112.288965756602	114.372917991164
Siphoviridae_sp__0714	2277	703.697495129078	1082.1171023455	1346.70934656421	1161.65740208102	391.65195316584	636.243418156528	219.153343795494	725.466866291776
Virus_sp__0715	9862	682.391059107425	885.168466590515	1028.48274520263	1008.983102329	462.182663855612	828.934834923738	518.644765684341	721.539795755245
Siphoviridae_sp__0716	7520	937.527189388193	1226.37334387285	1199.79528658292	929.601771161894	368.944472902501	770.599076139582	431.327003303883	692.792657900996
Myoviridae_sp__0717	3161	405.522099692227	846.307808537506	802.19051195732	757.095918805552	188.082146442817	491.04925988919	197.331605434332	482.3852396894
Siphoviridae_sp__0718	4705	715.16903559165	224.440319602919	338.405721889239	468.489887449255	168.481095261989	527.849253308303	238.634934877845	378.099121452616
Siphoviridae_sp__0719	9202	365.667280206337	550.832447067194	346.054970982149	451.703557455265	215.361756468067	292.381181433405	216.914654997757	262.366651366602
Virus_sp__0720	4438	469.358935405945	491.749178544145	358.764966536474	227.05155943591	133.962970911614	419.704383193257	449.763103940819	171.791318460815
Siphoviridae_sp__0721	28830	855.904114627028	781.402116300508	904.089006176797	731.799265002061	350.571290440432	678.383786070849	354.830015898646	665.532955085522
Myoviridae_sp__0722	95208	380.350536077235	510.205217751236	1033.75222124383	833.467955803659	242.495283875022	582.572050551224	221.444247557913	391.049233081648
Siphoviridae_sp__0723	1675	0	84.0590410930733	457.680176436823	0	118.313963165322	370.676229375458	0	151.723357478427
Myoviridae_sp__0724	4454	467.672868282798	442.565000815574	503.114628686466	523.170582183613	244.716521252926	464.662987729301	224.073715232303	228.232262035353
Siphoviridae_sp__0725	2946	54.3896536459237	0	80.0683373055176	684.083381382599	201.808440225983	70.2514917632826	0	258.79493256249
Podoviridae_sp__0726	7650	785.450586474957	1417.19148038943	2011.92892039988	773.852558439522	388.58017314101	1352.68558650085	456.612437484493	1378.64965839466
Cronobacter_phage_vB_CsaM_GAP32__0727	11612	469.159943833129	769.956059099381	584.015501113854	997.935793914101	281.59680993641	650.540187548571	322.303757205266	382.999562184498
Myoviridae_sp__0728	2944	1224.59857062502	1243.46849171309	640.981852451236	812.900882929467	403.891076702272	562.393735691931	1398.38666832007	561.103279397546
Siphoviridae_sp__0729	4702	630.431840356547	898.334073782844	714.867893291	602.72845245302	885.090100880522	924.325561341395	928.616851009244	621.559160661038
Siphoviridae_sp__0730	1930	83.0217200211871	182.381986827588	488.873205600113	261.050471703774	0	0	0	131.677007138013
Siphoviridae_sp__0731	4420	761.282876121881	525.606730364211	627.06007466044	740.922662335712	403.525564415664	678.944111686005	423.370048491804	316.23335537783
Siphoviridae_sp__0732	3586	67.0239485391346	117.790485636557	131.556788456249	35.1246103170862	55.2637725326032	57.7135791228752	0	70.8691086939111
Siphoviridae_sp__0733	2015	119.279344645825	384.314598545875	848.704507364713	437.567229865756	49.175158387572	308.130364369177	495.297433074282	0
Myoviridae_sp__0734	3970	141.262397668292	319.191446971808	386.20367533082	222.090168307178	74.8775396606732	52.1312077417205	125.695759149204	128.028525831922
Siphoviridae_sp__0735	10683	52.4957145692333	125.207291153564	198.720574306702	100.218407476842	74.202335786545	87.1781359455057	35.0331482604843	95.1555270153947
Siphoviridae_sp__0736	3159	431.140018027089	757.702182692391	877.368005697735	478.468575867317	125.467482305739	425.845462416935	473.895692138973	442.466423162396
Myoviridae_sp__0737	3247	49.3476808256517	0	272.422222476965	58.1876436389303	122.067070096652	127.478222811599	38.4210166170572	0
Virus_sp__0738	2516	0	0	328.133794100633	0	118.14937696855	123.386860930821	0	0
Siphoviridae_sp__0739	1882	170.278341807536	0	313.338631378925	200.781380335395	210.601369077487	0	66.2874819105126	135.035400518791
Myoviridae_sp__0740	4619	763.174330396104	563.92715649959	1915.03562758758	709.001551747964	257.427003639638	672.096432348876	162.052012499136	1045.37688931607
Siphoviridae_sp__0741	5860	95.7016584885868	252.284707376182	674.234153329252	365.403838592186	135.273643892092	88.2938970710881	85.155659355348	325.260184014119
Siphoviridae_sp__0742	3281	97.6726117896319	42.9134086653148	0	38.389775250555	181.203189547621	0	228.137228202837	232.371189067082
Siphoviridae_sp__0743	4544	352.623062589989	635.206277186048	1388.60593211487	443.510044355884	152.644280162126	637.643601735217	411.816816534721	363.531702144889
Myoviridae_sp__0744	4712	17.0025381622338	179.285518460396	262.813442049191	267.310807718742	42.0577012525286	307.454639885911	211.804823354134	161.801755375445
Myoviridae_sp__0745	1828	87.6542229982993	192.558662241381	258.07584431297	0	0	226.434239315788	272.982584147888	0
Myoviridae_sp__0746	2593	123.588059884991	488.69650770462	341.131876738413	242.878620511128	152.854522407956	399.076156449345	144.334409127171	0
Siphoviridae_sp__0747	3080	780.350257991353	502.853192253206	976.456770032856	817.901640240721	418.228335702093	167.987739232655	931.597383759237	907.630799201305
Siphoviridae_sp__0748	10494	343.550428046508	248.216079271165	393.360313492087	426.097605031068	198.289196414152	335.271127357416	130.768386745896	242.173264509592
Myoviridae_sp__0749	3392	330.667286994763	207.545539255451	69.540483992351	222.801036433498	0	0	73.5572175445665	0
Myoviridae_sp__0750	2072	0	0	113.842336728791	60.7899867746482	0	0	120.417993200371	0
Myoviridae_sp__0751	9752	451.84349775682	288.759011138018	955.425780068823	419.770068642823	264.1803268996	403.225697288554	243.058631886394	338.779338504179
Myoviridae_sp__0752	2226	467.882963910958	664.145725617442	1218.61419567549	537.551706950663	311.59730865081	883.256289298737	56.0435943196697	627.920678692727
Virus_sp__0753	14255	595.741265588722	711.155409037154	2341.43858441535	910.105634338711	382.310552669426	762.220061281522	236.291273644391	713.11574542649
Virus_sp__0754	2350	1022.75693387803	599.14422906765	1831.84430683511	1098.7725439319	252.990495704572	440.342329222618	371.604802846423	865.145953281244
Virus_sp__0755	2371	67.5798901901692	178.151278571359	149.229009933818	265.619680719256	83.5832510763033	0	0	0
Myoviridae_sp__0756	3139	306.273181855797	179.418787933607	281.79514379825	60.1896396609132	157.833616041665	230.76238661077	119.228774408013	121.441521396798
Myoviridae_sp__0757	2336	308.665941089045	241.093996285784	176.709038090152	161.759656588704	127.253352933593	44.2981367154603	640.854662443072	0
Siphoviridae_sp__0758	1965	163.085923298617	143.306762168853	210.072423907682	192.300538316139	0	105.323610551975	0	0
Siphoviridae_sp__0759	7984	90.3110769519051	88.1756599642396	317.60072749212	110.433112246931	99.2865171853281	142.570756643345	218.755332336947	206.899806431159
Siphoviridae_sp__0760	3198	100.207579512752	176.108685216883	73.7590124146513	118.158398308697	0	64.7157269339057	0	317.869448125535
Siphoviridae_sp__0761	3406	94.088032672279	82.6769781743381	103.881967866436	110.942618259311	0	121.527242944586	0	149.228786715423
Siphoviridae_sp__0762	2345	204.98753045743	120.084344418676	100.589049766335	134.282358845492	42.254986844758	88.2562450893947	106.399182051671	0
Myoviridae_sp__0763	3888	103.029783719709	452.671340762917	894.868697300748	728.916971047865	127.427911716766	372.614779614818	224.606812420034	588.279221704549
Siphoviridae_sp__0764	2461	65.1084598296998	143.030164395467	239.61938409392	102.362334495791	0	378.433167942234	0	0
Myoviridae_sp__0765	3679	0	153.083874782167	176.317921902868	136.946836202306	0	168.763980484885	0	69.077636253429
Podoviridae_sp__0766	2156	74.3190721896527	326.528046917666	300.869032783233	204.47541006018	0	239.982484618078	57.8631915378408	0
Siphoviridae_sp__0767	1715	1821.87896967777	1806.16656809315	3610.4283933988	1872.82783744916	982.212857473048	1870.49205153748	1163.87676693257	1111.38465208323
Virus_sp__0768	7715	166.151050826588	109.500111858119	76.4359435197844	179.588513100166	179.809619975814	214.606242109792	145.531739287137	197.643518166972
Siphoviridae_sp__0769	3404	164.750798690693	537.71610452458	640.981852451236	370.02600645438	174.655600736118	151.998306943765	109.946863356861	37.3291163008762
Virus_sp__0770	14336	240.303171894473	309.372569452656	686.945115866405	487.625929069297	179.707487996993	368.12938167781	217.552038496765	327.952534867659
Virus_sp__0771	1831	131.265909044968	153.794531765044	740.752375634525	68.7912903315516	0	0	136.267658061807	0
Virus_sp__0772	1759	91.0926206031217	0	737.54819179153	429.642476169657	0	0	0	144.477898679002
Virus_sp__0773	2236	0	125.938187684166	105.492541011652	253.490982418077	0	46.2792698422698	0	56.8284042433733
Virus_sp__0774	2988	1233.3782301675	1790.61511565399	1756.47905216557	2044.48037180654	630.077288777842	1177.48835692394	250.508114368644	637.893131968789
Caulobacter_phage_Cr30__0775	15842	177.001552437545	235.523967082363	353.628417524542	151.065534613328	131.350008027402	228.62111209797	157.496579921203	184.48246265801
Brevibacillus_phage_Sundance__0776	2247	499.164858694365	375.965003553799	1049.7611112686	168.166692385943	308.685184270896	552.632562709294	388.638756870981	848.253083365706
Virus_sp__0777	1745	275.470348952821	242.061135525899	540.70217009067	360.907887097625	113.567844299092	593.011159698082	142.983428029324	0
Siphoviridae_sp__0778	1705	469.888327392643	0	0	147.749973720904	0	0	0	0
Siphoviridae_sp__0779	13347	726.307869803994	717.339085974455	1360.81979254201	575.662546521416	296.959449017629	775.308663874393	495.385567591668	1047.24015192179
Myoviridae_sp__0780	13976	177.704261193032	130.966343717921	540.083163599438	351.482344825828	63.8087791470104	347.995207946753	89.2623361159021	118.194623250313
Myoviridae_sp__0781	3424	584.958818782459	493.454067164361	1136.69445329553	239.112015736262	173.635416152379	332.443026004809	327.91395110989	408.221796369746
Virus_sp__0782	3663	43.7433578053211	76.8762729079431	128.791330440652	0	54.1020716084944	282.501903814674	0	69.3793676703154
Virus_sp__0783	4906	130.641597750421	229.594608774395	721.202573487734	243.903403928287	100.98649016608	379.667356830753	127.143335666108	233.10534182504
Myoviridae_sp__0784	35125	104.920545245281	182.38717919732	344.168476504777	91.4419855153114	50.7781635506686	117.842502340003	85.2405119696522	79.5872700794312
Siphoviridae_sp__0785	15328	224.751192085018	128.600242277699	153.88917125656	152.022558262383	181.006161027323	162.025752662811	227.889166672519	265.278312918962
Siphoviridae_sp__0786	21818	422.281390565187	622.746963730939	1432.499547416	756.272238070231	249.78627409949	720.919790990554	228.715814383692	320.32070555734
Virus_sp__0787	20866	69.1118219480504	178.815809763193	285.440591056114	111.674579365754	94.9755047934031	153.73784474201	113.596653798338	121.794605471276
Siphoviridae_sp__0788	4504	426.905647355838	296.978128639771	811.758544933803	405.500524568723	373.999789202104	574.380813539716	803.250041676723	253.910925176209
Myoviridae_sp__0789	1932	82.9357762116414	182.193185598988	213.660617483745	162.987645700144	102.575511543434	107.122616322273	193.715902104945	460.392434377474
Siphoviridae_sp__0790	3183	151.019716909417	154.821278167811	666.959439308355	277.002189186144	0	195.062106253186	78.3870819702072	119.762782175478
Siphoviridae_sp__0791	3357	47.7306880074147	125.825642386861	52.6991335348648	0	29.5168138668327	123.301099037611	74.3241232979355	0
Myoviridae_sp__0792	2008	39.8983863647637	0	234.941555480134	62.7275162336011	148.039757197646	0	0	0
Siphoviridae_sp__0793	15779	248.791560377833	205.233193365273	459.683797600493	375.180434252002	138.154177788267	281.998810874869	173.937949237776	233.537045741637
Myoviridae_sp__0794	1896	0	0	217.717464651158	66.4329391334763	0	327.469770149732	131.596034763275	0
Virus_sp__0795	2039	235.750740030737	241.685202750437	57.8424035561684	123.547672974077	0	101.501174465243	122.366886665605	124.637873357707
Streptococcus_phage_phiARI0131-2__0796	4767	134.450949981868	162.448902049494	272.151724220957	132.113333959588	0	260.492000924645	52.3402731091188	0
Virus_sp__0797	2420	0	29.0906805435739	97.4716205380392	208.193144788547	81.8908629346756	171.042061764157	0	105.015133791887
Virus_sp__0798	3064	261.475064688138	137.857924769156	96.2309569606947	82.2172667082709	291.054666239758	101.318975881836	162.862977748805	82.942762329101
Virus_sp__0799	6071	197.947520557846	162.344301896934	466.245406098609	383.825032621613	48.9645581375181	613.621496495363	164.392081641357	188.373382802445
Myoviridae_sp__0800	2341	136.891857873465	150.361911395662	579.375309605645	188.316524600491	169.308746947386	353.628184083094	373.033441558775	651.354012241859
Myoviridae_sp__0801	11617	96.5501796923679	296.941800710768	411.173002020023	287.325178085769	145.002586775095	267.230216150422	107.388345489872	98.4432131353744
Myoviridae_sp__0802	1638	391.286739049795	343.831242566295	1044.04125905977	346.035309332613	665.425754371509	505.399010340978	456.970845991153	310.30112793207
Myoviridae_sp__0803	5034	63.6598806678153	167.817513505242	421.718691958382	312.76532726726	137.786175815793	123.337839531961	49.564179958516	252.420166643192
Siphoviridae_sp__0804	2741	438.431009597477	205.470841052021	860.566660715267	390.599506411931	180.751448651874	264.269657632691	45.5136960801112	278.150263162749
Siphoviridae_sp__0805	2160	0	0	163.806473404205	0	0	191.630458087621	0	117.65584434091
Myoviridae_sp__0806	6482	98.8780744467085	76.0253206430333	272.926552416756	58.2953652871356	30.5732626198573	191.571331133567	96.2303617367979	156.826056017504
Virus_sp__0807	1741	92.0344167954573	80.8724260947144	237.100696713725	0	56.9143849230083	118.874724143958	0	0
Virus_sp__0808	1678	0	0	70.2864486597303	0	0	123.337839531961	0	0
Virus_sp__0809	2707	59.1916954713303	104.025780443958	108.921925425773	325.710368740117	0	344.042861583242	92.1706988958883	140.821919344126
Myoviridae_sp__0810	1859	0	0	63.4430666223924	0	0	111.329152627558	0	0
Myoviridae_sp__0811	5062	569.769765613599	584.112360815656	1001.8665382446	783.808940499356	274.048047829594	511.065030458886	147.870060397769	351.433497912793
Virus_sp__0812	2275	211.294839086889	526.061801126431	1166.44609632884	553.65649493218	435.551402861352	409.373198376192	438.692012151507	390.979421194408
Myoviridae_sp__0813	1771	0	238.507442965948	266.382068551163	462.292231440408	167.850837071074	0	0	0
Siphoviridae_sp__0814	1639	97.7620010011538	85.905365363574	359.794572455849	76.849818546108	120.912683527709	126.272663047365	0	387.639755607635
Siphoviridae_sp__0815	3789	0	353.0191320648	217.889845858325	199.456615355615	52.3029528376656	54.6215082435024	65.8501139908075	268.288861204925
Myoviridae_sp__0816	8647	111.182088336457	252.386128643335	320.527990054255	109.249033708573	34.3776838733517	143.606495710395	100.99124397931	117.560598485655
Virus_sp__0817	5587	28.6794200180582	100.804649243528	126.659023645277	157.812415997762	0	37.0432959968911	66.9874929061669	90.9742701902149
Virus_sp__0818	2540	94.625149394227	110.86527073299	278.599986262269	99.1786240921819	39.0110016342352	244.442001655075	0	200.107577776666
Virus_sp__0819	8510	141.214970306308	140.633442721813	249.463207440481	148.010402581752	46.5748268629647	170.238103777017	131.936236028233	238.906344325608
Siphoviridae_sp__0820	2202	1528.09732627553	831.237792825463	696.289096759017	800.815593260216	989.979460182137	751.901524921455	963.125202654378	519.352773384943
Myoviridae_sp__0821	2068	0	272.338285939841	57.0312673360867	0	95.8297332214289	100.07780209605	120.650910015072	0
Virus_sp__0822	2305	243.302264096798	335.962653392598	255.836574514159	382.515387496528	257.929572627221	493.832937544671	216.491177363271	385.890751938082
Myoviridae_sp__0823	3332	553.021331293592	739.489988607656	707.927135960549	567.032649746718	327.121064123809	124.226227331711	411.849775063455	915.257948774425
Virus_sp__0824	1847	1041.03033876053	914.7735386956	798.190720431967	477.367605944503	107.296095453121	840.393454526112	270.174425458765	619.174232265102
Bacillus_phage_SP-15__0825	11904	208.63531203241	118.278640650956	411.167458444022	105.810528055335	83.2392003956296	173.858278506914	167.678818488689	202.814005869915
Siphoviridae_sp__0826	1741	92.0344167954573	40.4362130473572	0	72.3474167702878	0	118.874724143958	0	0
Myoviridae_sp__0827	1824	0	154.384752007563	0	0	0	0	0	0
Microviridae_Fen7940_21__0828	1730	370.478426915355	81.3866438328889	170.434480998594	218.422287740586	114.552536590702	59.8152874955579	144.22316873478	0
Virus_sp__0829	3224	99.3994538715205	174.688453884489	438.985090016231	195.342513332927	61.4689479844649	64.1938259102452	0	0
Siphoviridae_sp__0830	1675	95.6608475468007	0	140.824669672869	150.396241906951	118.313963165322	61.7793715625763	0	0
Bacillus_phage_G__0831	4471	71.6760991460036	31.4915888684629	276.979856617264	56.343928694731	110.811836447056	162.013672907897	55.8054309799082	0
Virus_sp__0832	19096	516.038073832991	350.227663226207	997.455840356144	497.996563211084	249.068984040949	547.314892338649	254.784698223073	505.718040610698
Siphoviridae_sp__0833	8887	189.314184339975	142.589180204577	305.236322670601	113.385261705476	33.4492891248872	151.372320892888	140.377001187785	57.1928938396231
Siphoviridae_sp__0834	4094	156.552925882649	34.3915226748651	187.253125435192	123.064829112917	0	176.932860667124	0	124.150768820892
Myoviridae_sp__0835	9672	207.082195565668	218.360567355611	475.567180850917	227.899598888414	174.162019289317	267.474274626022	257.967413059522	91.9642455766417
Myoviridae_sp__0836	2824	1758.91979775766	1595.45488760224	4051.07793999634	2185.51196078487	877.194973007768	1099.29653718819	662.640090061534	1754.83858485805
Siphoviridae_sp__0837	3139	102.091060618599	156.991439441906	319.367829638016	521.643543727914	189.400339249998	197.79633138066	317.943398421369	485.766085587191
Myoviridae_sp__0838	3048	157.708582323712	230.969314027063	677.15274438746	123.973280115227	65.0183360570587	373.453058084143	0	0
Myoviridae_sp__0839	8019	209.806105029225	228.256094251362	610.367555221055	259.170478594796	135.923105831217	219.374935184482	264.472090814932	253.534479387819
Siphoviridae_sp__0840	4508	0	31.233117531255	52.3250491796927	55.8814785257636	0	0	110.694801202826	0
Virus_sp__0841	7078	22.6380219893884	69.6236406340975	249.944887364427	44.4888572326473	41.9982809342855	58.4800493740126	17.6254649555785	17.9525730274347
Virus_sp__0842	16022	525.03905761745	623.937177755195	1343.41346931173	412.728421005257	160.796813626569	477.939901708983	397.10429963393	547.229654243203
Myoviridae_sp__0843	2808	85.5939741671427	451.278505868262	546.021578014016	269.138573925365	70.5754587969783	221.112067024178	177.710884552115	90.5044956468538
Siphoviridae_sp__0844	10339	852.379880089855	674.10245136178	1100.8099208941	639.591330046062	603.785712497371	610.533638592343	542.981607795852	614.509681246652
Myoviridae_sp__0845	1765	181.565914607242	558.409210660784	701.629993731325	178.409139655908	0	175.887445950111	565.452876852509	287.973511361321
Myoviridae_sp__0846	2452	196.042316036979	373.243397186311	96.1995602373796	25.6845131723228	0	168.809865199535	0	310.933879008604
Virus_sp__0847	3903	82.1070559266672	36.0745308303607	196.416678332482	96.8154132183482	25.3876362159768	291.643587250953	63.9267440202843	0
Virus_sp__0848	10799	393.198061902363	547.601957671794	535.150697444239	606.515078715408	220.215821800443	392.87881674784	161.73188011651	152.966761232186
Myoviridae_sp__0849	10836	73.9349942971997	220.891583160323	391.82943804328	226.666539834153	100.587614032903	143.245359035597	69.0769883474999	269.709410615375
Myoviridae_sp__0850	17412	575.14903385916	622.646153513619	1063.4438176896	401.482042220161	267.466883476625	540.817867587048	594.676223254855	583.819489493143
Myoviridae_sp__0851	1608	49.823358097292	700.492009108944	990.173458637357	1057.47357590825	246.487423261088	772.242144532203	0	0
Siphoviridae_sp__0852	1768	1903.2071903047	2906.76449368086	4069.21963343477	2885.32382928811	504.40695551958	1521.77128481346	1411.23349497268	1149.9394741012
Myoviridae_sp__0853	3451	301.798747512545	346.795305002211	324.670031319838	200.742593243666	86.1384620263322	119.942564320273	72.299647033083	0
Virus_sp__0854	2592	92.7268053477379	407.404206686625	91.0035963356693	461.647414996981	38.2283735150299	239.538072609526	240.650156164322	98.0465369507582
Siphoviridae_sp__0855	1575	712.141865070627	759.867046071512	1422.77622613938	639.780838588297	188.738941239919	1511.14304091952	633.666239774399	484.069759574029
Virus_sp__0856	2055	233.915211154586	68.5152768033566	229.568196303703	61.2928723100102	96.4359553780608	201.421795362171	121.414151781591	371.002370476446
Myoviridae_sp__0857	2825	340.315581538176	498.403164003178	1711.70516633349	423.571716698115	350.753784605159	512.823455979615	353.282947838824	719.678934587937
Virus_sp__0858	2197	182.330359172612	256.347553629309	563.667245760486	257.990822342658	135.304429882964	376.806362739427	340.700157366185	173.51157745314
Siphoviridae_sp__0859	3935	162.878698491376	554.608095140766	644.402594230518	240.07024001983	201.449441730028	473.35401591148	190.220646946254	129.167280191291
Myoviridae_sp__0860	1574	0	89.4529185710913	0	120.035120009915	62.9529505406337	0	0	0
Siphoviridae_sp__0861	2723	294.219463167262	336.097249320909	714.660633140636	462.566480341796	363.892560231206	532.033148418073	274.887346945835	513.313048391484
Myoviridae_sp__0862	1573	101.863903141062	0	449.869017867873	520.482861971368	62.992971488212	592.068675337468	158.617979600235	161.56174429521
Myoviridae_sp__0863	3126	1076.41404749159	945.865889459006	2546.70332931681	866.305927970898	538.865979067907	1158.61025523226	518.806632252912	1422.70982600332
Siphoviridae_sp__0864	3508	0	40.1365147750564	134.481939396839	71.8112044453085	56.492556528482	0	0	72.4448756489069
Siphoviridae_sp__0865	4326	240.755311526998	97.6413965540206	340.79016658295	247.488036771869	229.052113155242	95.6823369092143	57.6759320183009	58.7463300453919
Siphoviridae_sp__0866	13062	67.4686539599526	140.130578762951	225.732393299317	101.251489225941	113.789554606061	221.823038300783	133.711726640498	58.368540141563
Virus_sp__0867	6433	124.539032831409	120.378348526339	265.838579564728	88.1090994383367	123.224553584278	176.944648070957	193.92669198754	59.2577235604769
Myoviridae_sp__0868	2082	76.9605761963934	202.880250476798	198.267201238519	211.743027900936	142.778017508584	248.512121439278	0	122.063700180771
Siphoviridae_sp__0869	2053	39.0238479398176	68.5820232980505	0	0	482.649508772321	100.809008638398	121.532431520297	185.681897547271
Myoviridae_sp__0870	3080	208.093402131027	45.7139265684733	248.900745302493	0	64.3428208772451	67.1950956930619	81.0084681529771	165.023781672965
Siphoviridae_sp__0871	1542	883.249881288959	1826.18539339686	1567.95301390795	1715.36569684727	771.112405844027	1275.05090789818	728.130589234931	576.834100659714
Gordonia_phage_Howe__0872	2085	3304.54318683852	3680.35477879325	4694.99992836224	3594.45214845359	1283.15323360952	2680.06914044845	2034.34215467141	2986.25768945849
Myoviridae_sp__0873	1571	203.987166952121	89.6237389120928	75.0736224385916	0	0	65.8691580950447	0	0
Myoviridae_sp__0874	4480	71.5321069825407	78.5708112895635	460.705706449326	182.749897741286	44.235689353106	161.68819901143	55.6933218551718	141.817312375204
Siphoviridae_sp__0875	3514	182.392623381777	80.1359668929412	318.849253865896	89.610737476573	0	58.8960998106518	71.0034382217329	0
Myoviridae_sp__0876	3490	367.293798603762	221.889374232074	523.805227275337	324.817098387862	56.7839221495458	326.156137833945	214.475142043985	291.274067365462
Virus_sp__0877	2056	1091.07338276871	1061.47025991192	2036.4267802585	1347.78733323714	481.945253652517	754.964353360763	485.420392823287	618.036536421122
Virus_sp__0878	3118	1259.03849621611	1557.90950518473	2212.80585624923	1009.91703493482	413.131261694178	962.454449535645	760.201340011581	652.050349650713
Virus_sp__0879	1616	0	174.256056721408	656.847739888148	545.605178328897	122.633594246235	64.0349303015565	308.794655830655	707.682430070324
Virus_sp__0880	4907	97.9612306750914	186.507603403472	120.175933208709	179.681672749031	40.3863640313664	295.236654400329	203.387880098773	51.7906304822428
Virus_sp__0881	2585	340.918977959343	762.547200631555	707.187714967476	316.7193585613	153.327573154286	720.560175091557	144.781092018087	442.404180655181
Myoviridae_sp__0882	1980	283.238241789454	71.1105524398473	565.876908123616	190.843716056168	100.088832475715	104.52570441143	126.013172682409	128.351830190084
Virus_sp__0883	3416	914.672843383307	762.52328333478	1035.77863745047	663.707068719929	174.042056471237	1181.42196935752	292.161688420573	743.95967147648
Myoviridae_sp__0884	2712	118.165132478533	207.667985001324	761.047774665553	348.332003863581	109.610557689112	381.565071413404	0	140.562291911707
Mycobacterium_phage_Omega__0885	1708	0	0	69.051909163365	73.7452298577699	0	0	0	0
Virus_sp__0886	11012	225.535302800019	396.364484994354	348.081318348928	217.324754753392	107.978144734062	328.897171981115	192.590055961219	219.242456036639
Myoviridae_sp__0887	4275	74.9623015863818	197.612482569681	289.67881612533	117.854365003107	46.3569329361205	96.8238104021663	58.3639957686946	208.065072097609
Siphoviridae_sp__0888	3128	512.250382483667	562.655426114521	490.162593050945	604.013039947591	285.099583554545	231.573891167266	319.06148581991	243.737171141015
Streptococcus_phage_7201__0889	2059	466.921572532951	0	229.122216320597	61.1737992215012	192.497220302977	201.030495128344	121.178281646998	61.7136046081509
Siphoviridae_sp__0890	3173	100.997112915784	177.496241829055	260.190553405985	119.089365833978	31.2284727863087	65.2256207799025	78.6341260356664	80.093483698823
Virus_sp__0891	2243	142.872866376185	0	0	112.311058936309	0	184.53936222437	0	113.302106008188
Myoviridae_sp__0892	4587	663.703177060591	644.599252332429	951.341716042732	398.163148606394	172.815250317781	451.190090984588	217.576701034375	415.527507809623
Virus_sp__0893	2484	129.011207440331	28.341162204287	308.620891920965	76.0609013267337	0	83.3175904728786	50.2226412864673	0
Virus_sp__0894	2703	770.630764088637	885.52763415659	2050.76250832345	885.379282036386	403.243575901048	995.372412708175	553.842579159089	470.10104287156
Myoviridae_sp__0895	5327	616.623681741744	396.467694286365	763.835704779509	366.497318425868	427.824801102313	602.195207130988	281.028062974848	763.316309446564
Siphoviridae_sp__0896	2729	264.215331031151	103.187170268155	367.349071906828	46.1549478186409	72.618500660284	37.9188154515629	0	0
Myoviridae_sp__0897	1706	93.922578921976	0	103.699291486835	36.9158419100443	0	0	0	0
Virus_sp__0898	2218	144.483245843905	158.700286103356	159.522985821949	0	0	186.619382087133	449.965882617078	0
Siphoviridae_sp__0899	3009	639.010646623693	1286.79613836813	2175.37609745165	1758.12157164406	131.722092590173	515.854672818122	414.599670839431	717.900067164874
Myoviridae_sp__0900	2155	446.12135398856	130.671827221251	218.915379769888	116.897310994962	413.824360723256	96.0375381599213	173.670126620304	117.928827738453
Virus_sp__0901	3885	164.974949437211	108.725014541234	288.400586379604	81.0533156995309	0	213.087150305926	192.668789120594	65.4148323748688
Siphoviridae_sp__0902	1881	0	74.8532130945762	62.7010424513702	66.9627073881292	0	0	0	0
Virus_sp__0903	3211	49.9009404051358	87.6978472942372	18.3650982327978	235.360048452951	0	0	0	0
Virus_sp__0904	1666	0	169.026283110321	212.378140788165	0	0	0	0	152.542991462404
Myoviridae_sp__0905	8806	127.370365374317	159.88972726652	294.650753886282	157.338789299089	33.7569648481572	47.0045184498366	70.8341136472773	115.437939485063
Siphoviridae_sp__0906	2343	0	0	201.349826463555	53.7587932552587	84.5821119513082	0	0	108.466335371902
Myoviridae_sp__0907	2784	201.440990927844	151.722945938467	254.182458730662	248.837172874961	0	446.036411066014	89.6214374680925	91.2847068162232
Siphoviridae_sp__0908	2113	379.157405681238	566.394035760829	1507.05056458956	327.857401459484	609.627673432299	685.625302007768	118.081439617212	240.54578682098
Virus_sp__0909	4114	116.843888897101	85.5608251281586	329.683422408074	61.2332778789845	48.1710958439268	100.612977508328	181.944153070858	123.547216225749
Pseudomonas_phage_KPP23__0910	6174	64.8817296893793	205.246200919676	315.196129582435	132.607635549233	128.393837578176	201.128177584675	222.268132573928	226.393169868806
Siphoviridae_sp__0911	2530	94.9991618424256	445.213893536436	606.019205953896	224.033927544197	234.991171899504	409.013625957768	246.54751176993	452.021662843338
Virus_sp__0912	3305	48.4816700880155	213.00891653691	249.798676537728	95.2774981823533	0	125.241086072394	0	76.8945911577505
Siphoviridae_sp__0913	3248	147.997462722498	130.048239375829	108.935339455998	116.339457448034	61.0147439353187	223.018205533007	384.091874863254	391.220172069528
Myoviridae_sp__0914	4661	0	15.1039362616282	164.474210583926	135.117842305376	21.2589453230975	44.4026806982687	133.826476030449	0
Bacillus_phage_Mgbh1__0915	2627	0	0	0	0	0	0	0	0
Siphoviridae_sp__0916	3452	232.085630997814	40.7876285721025	187.91240865604	72.9761602532277	57.4090058812037	59.9539092510517	36.1393513776317	0
Siphoviridae_sp__0917	3090	285.202445962751	45.565985058543	38.1684986572904	40.7627354683078	224.471070892137	100.466453754675	161.492609651242	246.734586190646
Siphoviridae_sp__0918	2200	291.330762983438	255.99798878345	107.218782591843	57.2531148168505	0	376.292535881146	113.411855414168	115.516647171075
Myoviridae_sp__0919	1694	189.175820119116	0	139.245172197199	0	58.4934735247683	0	0	0
Virus_sp__0920	2040	0	69.0190656033812	0	61.7435551946427	97.1450432852524	0	0	0
Virus_sp__0921	2990	53.5892707829067	47.089931047123	256.392740980494	210.630188289416	66.2795613049883	138.435381093398	0	0
Siphoviridae_sp__0922	2350	68.1837955918686	59.914422906765	200.750061023025	160.795982038814	0	0	0	0
Myoviridae_sp__0923	1897	633.494674384124	742.218733953072	777.152483203923	398.387514803598	104.468048656782	218.198096715478	328.816660399538	401.902936915707
Myoviridae_sp__0924	4739	101.434006947177	118.842704225278	49.7744928681272	132.893914957872	0	43.6718494903209	0	53.6266351079058
Myoviridae_sp__0925	4428	235.209457467433	572.353226954869	918.914362999197	526.242496171141	44.7551689932057	280.434816713591	253.56309137314	86.0896422006658
Siphoviridae_sp__0926	11826	189.687711396286	363.12922897365	747.974764402761	372.779455513063	226.228182993054	472.513458298243	158.235719121746	214.896519344128
Myoviridae_sp__0927	3092	51.8214487842468	273.219069529556	38.1438101070593	40.7363688865042	0	0	0	164.383327151595
Myoviridae_sp__0928	5028	0	56.0059243559657	175.925806758692	112.729880009312	39.4144567028471	61.7425103623599	124.058314394973	151.632830415492
Myoviridae_sp__0929	1552	0	0	189.981734618279	0	0	200.026637952285	0	163.747824598174
Virus_sp__0930	4102	253.902359255434	171.62224991577	244.391910588428	0	72.4680235136208	201.814621876773	182.476412904317	154.885801911485
Siphoviridae_sp__0931	8268	77.5190709438273	102.176265479606	285.294293301953	45.7027767043074	95.8760949694799	137.673551165998	60.3546400365674	30.7373758800635
Myoviridae_sp__0932	3461	92.592845790749	40.6815642389187	187.423760381581	72.7863927171748	57.2597192435467	0	108.136123336248	0
Virus_sp__0933	4932	259.905790171762	57.0960640027971	47.8267075632714	102.15478718335	441.998128816112	83.9257480675712	0	283.404588558396
Myoviridae_sp__0934	2869	0	147.2278429741	61.6629457220429	131.708106584599	69.0749000703782	72.1369448360511	0	0
Myoviridae_sp__0935	2636	243.144035873886	133.534610992885	178.969136344503	0	187.951335642939	78.5132377597233	189.306587186016	337.434819126434
Virus_sp__0936	1746	275.312576702562	282.242914323105	405.294367185661	324.631063394513	113.502799714728	118.534303971724	285.803072063195	72.7768109325216
Virus_sp__0937	2622	336.10814569981	644.388530118525	652.227148108275	552.442335952066	75.5819558741095	473.594724793205	333.055410636573	581.548338161019
Siphoviridae_sp__0938	1539	0	182.974520897853	383.173037202818	81.8433090299357	0	134.477514447453	0	0
Myoviridae_sp__0939	5104	282.540610652042	648.270769009815	912.746101805561	333.153900873914	0	364.938881781284	195.537681748565	149.374974790183
Myoviridae_sp__0940	5928	54.0593521055638	95.0060012354236	278.537323197433	233.725603672028	33.4304804827792	34.9124316353965	84.1788400510019	42.8705505695623
Virus_sp__0941	2596	246.890477104609	54.236862030392	318.021812772416	291.117532967036	0	79.7229948900734	144.16761281462	342.634122965053
Myoviridae_sp__0942	4374	36.6328119892298	257.519696078459	242.676256895118	28.7967198438663	90.6154038874783	0	228.171999918765	0
Siphoviridae_sp__0943	3160	0	178.226447887212	335.906945461787	239.158580880515	62.7138887031377	261.975816119785	0	201.057455519276
Siphoviridae_sp__0944	2789	114.902774930722	201.934591367369	126.863385641119	112.905031012075	0	222.618388025777	89.4607679853602	0
Myoviridae_sp__0945	1788	358.460670337564	393.732924583047	65.9623382835724	70.445667000599	0	57.8749705633754	0	0
Myoviridae_sp__0946	2031	78.8931165144713	207.974732394236	174.210725038445	124.034320627347	390.302094144589	101.900982144082	0	0
Virus_sp__0947	1501	0	93.8033936248486	78.5747240846285	0	0	0	0	253.967312234875
Virus_sp__0948	5688	338.042024558842	222.783059859015	580.579905736422	365.38116523412	243.887344956646	491.204655224598	197.394052144913	156.378020959437
Virus_sp__0949	1888	0	74.5756852917891	124.937140732021	200.143303914837	209.932085065588	0	0	269.212525186828
Myoviridae_sp__0950	1884	0	37.3670100400472	93.9018000406269	66.85607887318	0	109.851854954687	0	0
Myoviridae_sp__0951	1799	400.802467139528	352.192897297965	360.574560689633	0	55.0794575602877	0	0	141.265494039114
Myoviridae_sp__0952	2624	732.767925187002	482.923035243171	1370.88039480043	144.005547938725	151.048695352069	315.48916880279	95.0861592649274	774.806779805992
Myoviridae_sp__0953	6609	24.2445028961857	63.9123439994997	178.45462377217	0	29.9857600698918	297.492585864577	113.257413486686	57.6796694907774
Siphoviridae_sp__0954	2333	103.020951333621	30.1755023212383	25.2766096980342	269.946105008725	84.9446585091792	266.130597601325	160.419684040615	108.931257512373
Virus_sp__0955	2937	54.5563226560746	47.9396982740544	100.392118531688	64.3293424908432	67.4756173993582	140.933534037883	169.90540136954	173.058647447304
Siphoviridae_sp__0956	2662	0	52.8921464428617	221.526410313725	118.291559538947	0	0	0	0
Myoviridae_sp__0957	1546	362.750141489728	227.682557941296	305.150480856474	162.945475546017	0	267.737250626948	161.388151300886	0
Myoviridae_sp__0958	32876	95.039616528695	226.984468093368	324.663274334407	113.022483015379	30.139902710475	119.608741938131	125.223578036692	96.6269557490135
Virus_sp__0959	5149	186.714219818479	410.173510868803	125.980507803583	195.699130078961	0	160.777544948247	96.9143841177586	222.104254611312
Myoviridae_sp__0960	1836	174.544574772213	153.375701340847	256.951330830125	0	0	0	0	0
Myoviridae_sp__0961	43999	287.695666984031	268.803997404382	840.346307343282	337.801054716116	200.432442315398	376.301088178605	158.780206220886	288.798181522722
Siphoviridae_sp__0962	5232	30.62536690384	80.7333106828542	157.795226673775	276.854702764969	37.8776544919562	237.340475613108	95.3769426265939	0
Myoviridae_sp__0963	2448	98.1813233093696	115.031776005635	168.62431085727	77.1794439933033	0	0	203.84483816272	103.813980300803
Podoviridae_sp__0964	164586	202.984186049395	252.364561263503	605.876737690591	241.450591146124	139.674109845443	252.750172199705	140.226462620048	177.571067613783
Myoviridae_sp__0965	3885	164.974949437211	289.933372109957	500.90628160668	32.4213262798124	102.021049318875	159.815362729444	224.780253974027	228.951913312041
Virus_sp__0966	3325	216.855229589176	169.382127916869	106.412626331754	0	59.6017709178692	124.487756231357	75.0394231311788	458.592403806975
Virus_sp__0967	2881	389.317402806747	219.921909836529	675.467165582073	218.599188818242	206.361563660446	215.509435683406	0	441.056271739614
Siphoviridae_sp__0968	4155	308.509111221932	406.63940456577	1674.72899884732	575.975980588291	238.478806620836	199.240331874494	240.19839413831	305.82024521825
Virus_sp__0969	2034	78.7767549856889	69.222661667108	173.953777066412	123.851379151496	0	0	0	249.888518954145
Virus_sp__0970	2492	64.2985231303736	56.5003586801355	141.983139066245	101.088966771325	0	83.0501182723236	150.184238710576	203.961977348608
Virus_sp__0971	13076	73.5233647786285	306.880427820479	374.314578259226	274.531225070092	166.712662230121	158.275386000788	133.568566333603	106.894419606149
Cellulophaga_phage_phi10__0972	1522	368.470248845676	0	77.4905787457473	124.136188499084	0	135.979562900546	81.9665183676641	0
Virus_sp__0973	6508	123.103810418632	151.443186357757	217.46895055506	232.249881863069	30.4511198988806	302.109480635985	76.6767307655715	0
Virus_sp__0974	2545	755.513962943298	387.266112697951	764.644756008626	1039.32962850235	467.212310338503	650.564698576442	735.283149050598	549.214707571713
Siphoviridae_sp__0975	6691	407.105460154708	336.688432415837	176.267614483676	169.423355757531	88.8548296077933	154.656176008542	93.2245112506238	189.909298891321
Myoviridae_sp__0976	1584	151.734772387208	88.8881905498092	186.143719777505	159.036430046807	125.111040594643	0	236.274698779517	0
Siphoviridae_sp__0977	5541	173.505056460088	266.808948786217	255.421030538229	250.049698351883	178.826825755202	56.0262303017408	180.116283639177	275.188547673379
Siphoviridae_sp__0978	3344	95.8324878234995	42.1049323656991	229.250686462822	112.999568717468	59.2631244921995	30.9451098586469	74.6130627724789	265.992279670239
Myoviridae_sp__0979	1961	1348.20330141494	1543.69006494865	2826.72670066205	1830.58148853469	353.705053063081	1108.15369439756	827.02168914972	1231.15651497984
Siphoviridae_sp__0980	6709	238.83130070188	230.852262951241	659.23010611321	225.291732175414	118.155247161672	262.210106609682	167.353907974402	359.859580544861
Podoviridae_sp__0981	2469	97.3462452253287	228.106753877518	549.338841549945	178.553659007594	240.796948118973	461.030749712624	101.055521227691	102.930993834089
Myoviridae_sp__0982	2167	0	64.9741088282869	0	0	0	0	0	0
Clostridium_phage_c-st__0983	3164	126.605499084143	89.0005650005675	521.861331199236	238.856231220742	0	98.1167326491611	78.8578008568804	80.3213096638323
Myoviridae_sp__0984	11637	110.153420737916	344.828432944967	410.466337068541	173.181201474017	110.6937590412	168.954928244306	107.203781864385	185.628710329046
Siphoviridae_sp__0985	2492	1060.92563165117	649.754124821559	2224.40251203784	884.528459249095	636.198678336806	830.501182723236	450.552716131727	866.838403731583
Cellulophaga_phage_phi19__0986	3569	0	39.4505166239557	0	0	0	0	0	0
Myoviridae_sp__0987	1930	83.0217200211871	145.90558946207	30.5545753500071	65.2626179259435	51.3409037051593	107.233624214834	0	0
Virus_sp__0988	1918	375.935160784155	477.159963451948	307.457405763888	295.519205780407	51.6621189525326	269.761333074336	0	463.752963095557
Myoviridae_sp__0989	17871	35.8641194428719	43.3324333316511	184.787561067023	70.4811440865486	49.9016002103194	115.808233861916	55.8460258320563	63.9927708015021
Siphoviridae_sp__0990	1539	0	45.7436302244632	76.6346074405636	0	0	0	0	0
Siphoviridae_sp__0991	6832	46.9062996606824	350.34853558625	327.996568525984	138.272305983319	29.0070094118728	181.757226055003	109.560633157715	37.197983573824
Myoviridae_sp__0992	7349	468.769393424841	718.459452804282	922.790583607848	668.433426491464	242.697373073511	915.257732871886	305.559224003337	397.682837587182
Myoviridae_sp__0993	2259	319.18709091811	93.4919613750981	365.464641857987	557.577922076454	219.318158811327	91.616155261014	276.124481973406	0
Siphoviridae_sp__0994	2494	128.493921123409	112.910099303046	141.869279291533	101.007901040153	158.922123738504	0	0	101.899207608807
Virus_sp__0995	9202	52.2381828866196	30.6018026148441	128.168507771166	82.1279195373208	21.5361756468067	44.9817202205239	108.457327498878	55.235084498232
Myoviridae_sp__0996	1640	48.8511950124668	0	0	76.8029589006531	60.4194781408277	0	0	0
Siphoviridae_sp__0997	1554	0	90.6041787843615	37.9474455762636	0	0	0	160.557324267162	0
Siphoviridae_sp__0998	1575	0	178.792246134473	262.090357446728	0	0	65.7018713443271	0	161.356586524676
Myoviridae_sp__0999	1638	195.643369524898	42.9789053207869	216.008536357193	76.8967354072473	0	0	0	0
Podoviridae_sp__1000	4423	144.907908334516	95.5000410338443	213.322470451779	170.866180326119	0	140.375917749015	282.055258773649	143.644937698601
Siphoviridae_sp__1001	4204	152.456631437575	200.949896047904	266.516716956413	209.728346379519	47.1398402240521	123.073795631916	0	120.902294850792
Siphoviridae_sp__1002	3625	486.22099753098	368.990204522353	666.974771709258	486.454051409378	300.68065811325	371.102294006924	240.902423914233	280.426619339438
Myoviridae_sp__1003	2019	39.6810103122563	104.605418893683	408.907689924315	218.350165472882	98.1554672124393	102.506634341075	123.579040074873	0
Siphoviridae_sp__1004	1896	253.531518419132	297.044079812021	746.459878803971	199.298817400429	104.523147838563	109.156590049911	263.19206952655	134.038303679518
Myoviridae_sp__1005	3256	1304.09885457113	994.586780746514	3078.91774334685	1373.30106486364	578.215890315784	1430.16588806179	421.4629762013	1912.26882141307
Myoviridae_sp__1006	1741	0	0	33.8715281019608	72.3474167702878	0	0	0	0
Myoviridae_sp__1007	1928	332.431368549567	146.056943807985	183.517625805541	163.325794342675	102.788323808047	0	129.411868211188	263.627203087516
Podoviridae_sp__1008	4841	99.296789696896	87.2540139418908	158.35866464195	13.0093836600982	184.216380367407	171.006729795191	180.390680993409	104.99344093219
Virus_sp__1009	2963	459.659573725135	570.228392160234	1273.7432154009	828.943174364794	568.509973191454	384.166358771673	168.414500108788	85.7700383990433
Virus_sp__1010	1707	0	82.4832418458686	69.0923613655697	73.7884315155659	0	0	0	0
Siphoviridae_sp__1011	3406	611.572212369813	330.707912697352	484.782516710036	332.827854777933	320.013912407672	394.963539569905	695.921250192634	447.686360146269
Siphoviridae_sp__1012	4967	0	0	23.744848168115	0	0	0	0	0
Podoviridae_sp__1013	1578	152.311710685258	267.678505381935	186.851490575138	159.641131301738	125.58674797333	0	0	0
Siphoviridae_sp__1014	2958	270.84502981895	95.1987111770776	279.102307625825	85.1635244064037	66.9965815760362	104.949743780239	84.3495882052635	0
Myoviridae_sp__1015	2197	72.9321436690447	0	161.047784502996	229.325175415696	0	0	113.566719122062	115.67438496876
Vibrio_phage_VP585__1016	3219	99.5538487983169	131.219845135972	238.152934306206	78.2583737788574	30.7822131565572	128.587073460473	0	118.423403437263
unassigned_sp__1017	7157	638.06199661386	363.948516958447	1359.52277772946	615.968959186459	373.812280575081	549.4281123317	383.480075593526	355.088198653577
Myoviridae_sp__1018	7559	127.185013605682	204.893217639883	343.258967948486	191.626379794459	26.2172097237617	150.586707374053	198.046896608945	235.342818684291
Siphoviridae_sp__1019	5555	519.203339970484	1089.8924274939	1199.5764785028	952.329038537711	160.538523376889	502.965270732225	202.120138361883	594.73917355405
Virus_sp__1020	27214	138.364448870469	196.603144174841	316.369083638017	157.365069019638	80.1034310031993	190.123552890636	96.2671367703124	205.445936763432
Virus_sp__1021	2374	303.725205721992	474.469734897718	919.082656168495	79.5852059374922	83.4776277598631	348.712543782023	525.497223907265	321.149903676957
Virus_sp__1022	5639	255.734576479521	274.656469611611	627.455191617454	256.872460518943	105.43140005422	201.859358226719	110.616280329478	135.203027368167
Myoviridae_sp__1023	1853	86.4716241990778	0	0	0	0	0	0	0
Siphoviridae_sp__1024	6380	100.458883787393	154.48154495553	73.9439879943745	276.394347391692	186.372308747882	227.073081997243	156.430145398852	199.166633053578
Virus_sp__1025	1508	0	0	391.049936508711	83.5257643216652	0	0	0	589.839644043288
Virus_sp__1026	1508	1062.54588621281	1213.78356750774	860.309860319165	668.206114573321	262.832743105988	1235.17775372127	165.454961479555	337.051225167593
Virus_sp__1027	1574	0	89.4529185710913	0	160.046826679887	0	65.7436133210389	0	0
Podoviridae_sp__1028	5142	31.1614001635339	109.528505508283	252.304019712427	134.726310634751	19.2703119702368	60.3736565736962	48.5231586758401	123.559229762916
Virus_sp__1029	32589	255.670926426903	388.839806216232	378.188930588001	342.053498261401	142.905071499432	323.882464373444	191.403603908657	140.368198716578
Virus_sp__1030	10638	60.2488887538602	66.1773330658478	399.122371746286	47.361102687374	55.8871653417696	58.3646065241485	140.725370508274	119.447557706508
Siphoviridae_sp__1031	5265	289.11742385346	160.454579864271	212.808409892642	203.349144743609	112.920734075165	39.3088119154094	47.3895692138973	48.2690643449887
Myoviridae_sp__1032	29832	166.505413947024	179.349623410234	300.465614932894	213.221408425586	93.0028974331862	83.2505610356519	192.365241484208	157.600145476762
Myoviridae_sp__1033	3013	106.360384759968	70.0956988869388	0	20.9022324256673	65.7736104553319	68.6893112295488	165.619702563007	0
Siphoviridae_sp__1034	1718	46.6332711411208	122.932677966442	137.299954424945	219.94793817882	0	0	0	0
Virus_sp__1035	3472	92.2994928806977	60.8290151919201	390.644469984682	36.2778953332578	57.0783088427175	59.608552630942	71.8623507808668	146.392064387307
Virus_sp__1036	2536	157.957334030847	222.080274181227	488.3189822302	49.6675286266053	0	0	196.771357974108	50.1058012177377
Virus_sp__1037	3372	261.350995855546	20.8776532963965	104.92941356853	112.06125675896	176.313067884266	61.376303302085	147.986999947313	150.733466059529
Myoviridae_sp__1038	1544	0	136.786490120691	38.1932191875089	81.5782724074294	0	201.063045402815	0	0
Myoviridae_sp__1039	4453	179.914574040974	189.713308552748	238.370974098191	141.429207946408	44.5039048510925	69.7151004046588	168.093026214576	114.141757815569
Myoviridae_sp__1040	1614	148.914423458077	436.179968497205	365.367598671089	156.080362573818	122.785556568721	192.342838972705	154.588650502583	0
Synechococcus_phage_S-CRM01__1041	8714	459.696808701202	662.468974875695	629.359734860314	852.817799314573	318.39137436617	439.382207090964	701.503214003174	437.462629865215
Myoviridae_sp__1042	3669	87.3436465744841	191.876388431313	225.016251282963	68.660045024296	162.040791743185	169.223953176313	272.015352315257	380.962504979561
Siphoviridae_sp__1043	5134	171.654763931613	150.836368537191	333.100814635742	122.669314956244	19.3003397255468	201.559110571319	0	198.002823355174
Siphoviridae_sp__1044	2636	759.825112105895	961.449199148771	2751.65047129673	1337.93318388391	864.57614395752	745.875758717371	520.593114761545	1012.3044573793
Myoviridae_sp__1045	10130	355.895181828238	361.379194432709	1036.20126512749	727.391498216057	215.195930041566	388.17936820908	295.564953892797	376.312868375664
Virus_sp__1046	3237	49.5001296388295	195.735255557318	309.698985861518	214.013805771977	0	127.87203876097	0	0
Virus_sp__1047	1551	0	90.7794286466136	152.083379562898	81.210091938795	0	400.311208384198	0	163.85340024266
Inoviridae_sp__1048	1581	0	178.113717686145	298.395093867242	0	0	130.905056758147	0	80.3721137812667
Siphoviridae_sp__1049	6339	25.2771603787492	177.692246513201	251.17509409826	19.8701455429991	93.7888728357383	65.2976478102636	39.3604798724041	80.1819289403267
Virus_sp__1050	2344	136.716654983696	150.169468676299	352.211871142147	107.471717232996	84.5460274325576	176.587794142176	0	0
Myoviridae_sp__1051	2309	346.972541448443	670.761295859625	1481.28157846678	736.430277202451	514.965495804023	941.138759079091	162.087103883393	550.317504929332
Virus_sp__1052	1755	1186.90310845105	842.386544287422	1646.46506601149	645.932577420877	112.920734075165	589.632178731141	853.012245850152	796.439561692313
Siphoviridae_sp__1053	2223	0	63.3373341569491	53.0547282280825	0	0	0	0	0
Siphoviridae_sp__1054	2333	206.041902667241	331.930525533621	101.106438792137	53.989221001745	212.361646272948	0	320.83936808123	163.396886268559
Myoviridae_sp__1055	1541	415.916728464351	274.105568781761	1454.16778466549	653.896703943263	385.806401626051	738.66639911776	485.735396322848	329.833385822668
Siphoviridae_sp__1056	2014	159.118092989961	69.9100763807834	322.082241648784	156.351604514736	98.3991501002557	205.522239061202	123.885840075059	189.277525156181
Siphoviridae_sp__1057	4734	67.6940936378923	59.4841123070966	224.221788690166	66.5171380423907	41.8622493244434	131.153925687345	105.410258517604	134.208187461114
Virus_sp__1058	11265	355.596803464028	399.961349541831	957.973410374523	363.390830839308	237.494406753294	422.556642600666	332.231800148029	259.438186722432
Myoviridae_sp__1059	7736	176.056271580607	191.105013601917	381.142259730569	284.933417844977	51.2347177616119	187.270716538575	129.010383614876	197.106998792424
Inoviridae_sp__1060	1727	835.024479888836	1345.2123614417	580.483854796603	1312.81027605517	803.260693754143	599.191936116475	650.131655240453	1471.5496454914
Myoviridae_sp__1061	3484	0	0	33.852084055978	0	28.4408565301256	0	0	72.9439218646284
Brevibacillus_phage_Sundance__1062	1604	249.738029365479	921.6885194666	1249.99453520416	392.63358041481	308.877631393259	451.597962326189	233.328630216181	316.878583262301
Caulobacter_phage_CcrColossus__1063	1912	502.819831509073	405.017738530302	154.211115129481	263.508059826508	103.648477145353	432.972583126842	0	132.916644234501
Myoviridae_sp__1064	6446	87.0015077168971	54.6070795186541	292.747529261005	127.012029457177	76.8600249386887	128.427486648855	154.828471555178	59.1382152752944
Myoviridae_sp__1065	443397476	783.367979138475	696.403739743766	588.042209382023	693.329805713082	966.684378756829	802.702446189166	908.04890395137	817.570311398364
Virus_sp__1066		0
Virus_sp__1067
Siphoviridae_sp__1068
Myoviridae_sp__1069
Siphoviridae_sp__1070
Podoviridae_sp__1071
Myoviridae_sp__1072
Rhodococcus_phage_REQ3__1073
Virus_sp__1074
Virus_sp__1075
Myoviridae_sp__1076
Myoviridae_sp__1077
Siphoviridae_sp__1078
Streptococcus_phage_7201__1079
Silicibacter_phage_DSS3phi2__1080
Bacillus_phage_Mgbh1__1081
Siphoviridae_sp__1082
Siphoviridae_sp__1083
Myoviridae_sp__1084
Siphoviridae_sp__1085
Virus_sp__1086
Myoviridae_sp__1087
Podoviridae_sp__1088
Podoviridae_sp__1089
Staphylococcus_phage_P954__1090
Virus_sp__1091
Myoviridae_sp__1092

## Sheet: Relative abundance - MAGs
MAG ID	MAG name	MAG length	Overload (supernatant)	Microaeration (supernatant)	pH 8.5 (supernatant)	H2O2 3mM (supernatant)	Microaeration (pellet)	pH 8.5 (pellet)	Overload (pellet)	H2O2 3mM (pellet)
MAG1	Bacteroidetes_sp_arIN_0001	2805338	251.17111257924	357.24983096095	419.259012759557	434.667155969172	144.35780207054	314.387732569704	155.511166291434	210.169671947255
MAG2	Acidobacteria_sp_arIN_0002	2925329	3168.37363444164	2037.11882729971	1566.39836250354	1796.22258549107	4606.07196984669	3541.88768290581	4238.99406561967	6115.92448081711
MAG3	Bacteria_sp_arIN_0003	4887078	502.852001038729	295.652790582158	310.509370392644	395.519338949502	934.862698919958	632.963298959246	572.598894815004	700.177605275969
MAG4	Bacteroidales_sp_arIN_0004	1770386	305.731871211662	357.925007137401	350.946856427475	413.468163930283	171.099322559869	330.422274559013	224.99977957981	225.945667116662
MAG5	Spirochaetes_sp_arIN_0005	1718896	1602.22970720022	2168.87648284394	1923.32442702476	2313.67206852533	1061.38313644771	1746.21027469745	1100.41887756361	1174.43654006267
MAG6	Deltaproteobacteria_sp_arIN_0006	3013039	6737.84316051034	4586.95643154539	3888.42937898227	4237.87276966149	8963.0183142743	6394.23956055468	8099.81654502918	6351.60427235336
MAG7	Myxococcales_sp_arIN_0007	3128710	1164.00407374221	1223.94786188744	983.778105532212	1263.93253632051	1350.81199405718	1386.51515611393	1552.04137365086	1031.7896077039
MAG8	Aminobacterium_sp_arIN_0008	1829013	1248.81890641614	1607.82110162811	1302.14204868704	1481.41146872214	715.822690197719	1319.49362497726	1033.07606797398	1099.28245398295
MAG9	Bacillales_sp_arIN_0009	1218334	325.307882101086	193.112029699106	210.502183326214	311.083963399681	483.429617849696	353.503737023481	313.025858427346	259.281792475645
MAG10	Candidatus_Hydrogenedentes_sp_arIN_0010	5348218	2308.13839694902	1598.37613950088	1235.10682117751	1513.0927551577	4005.22786590861	2856.8184867902	3420.16534798538	4612.66731147073
MAG11	Anaerolineaceae_sp_arIN_0011	1015062	547.912337446908	458.64345473662	284.550774656293	395.095687425078	259.077183242641	378.011883843553	466.043976923161	429.251850098396
MAG12	Clostridiales_sp_arIN_0012	1390407	546.242430524173	366.071230365422	309.948939231214	388.585442402934	835.373298133226	607.081242524808	661.356469640627	697.391690360249
MAG13	Clostridiales_Family_XIII_Incertae_Sedis_sp_arIN_0013	2566168	1051.67947792644	957.216168923407	840.835202632698	1039.05146219086	822.461043242451	1024.09095637555	953.330854854015	885.161510592118
MAG14	Mollicutes_sp_arIN_0014	796598	164.536830705386	229.863697156009	270.719357023371	247.692574665404	76.1260031036809	171.731728449721	109.31187699065	142.286239990885
MAG15	Candidatus_Saccharibacteria_sp_arIN_0015	866517	228.09255084094	168.581634693326	217.97837590367	280.61734961766	350.83190826624	322.556497263318	223.442493988078	204.566436762366
MAG16	Bacillales_sp_arIN_0016	949519	3543.42551188489	5517.73817995703	10592.8964753385	7306.67779991687	2348.9477671262	5579.65869488847	2450.60258920945	3047.03580800598
MAG17	Acholeplasmataceae_sp_arIN_0017	1177852	871.115469023652	1746.81898536566	2016.20761909464	1389.97698357411	463.954734544349	1026.85181909882	869.779880941971	754.630328477464
MAG18	Firmicutes_sp_arIN_0018	2334252	7952.04062406245	10463.5942094656	9186.83319035253	9365.90988620763	3727.1128328896	7762.14626841176	5147.6184429612	7006.67435566668
MAG19	Synergistaceae_sp_arIN_0019	1790158	999.660473829289	621.977307262677	551.900399824516	694.777187806762	1413.45609819851	1014.36570984329	1122.60858357392	1141.17147772784
MAG20	Bacteroidales_sp_arIN_0020	3315344	1914.65734128752	1504.20469809364	1169.94600974685	1334.45321783978	967.404461280094	1412.93117438903	1372.02817545405	1816.60086511813
MAG21	Proteiniphilum_sp_arIN_0021	3127712	235.631258372983	384.284025251512	240.805118947864	270.803979167201	136.290149392725	186.169467436862	229.984740970365	160.92197216019
MAG22	Paludibacteraceae_sp_arIN_0022	3342311	1718.88114623814	2059.23444218352	2229.12514323779	2424.34958459048	950.556891118795	2075.6394817694	1161.34199249922	1413.96915360219
MAG23	Synergistetes_sp_arIN_0023	1717962	358.711055855058	540.260091977167	384.173769921773	455.00903234031	253.550778473336	354.178398893464	373.468615507545	275.887827171335
MAG24	Methanothrix_sp_arIN_0024	2332958	2645.11054428319	3576.79685718091	1840.49891565683	2332.53830662672	3527.34797359955	2829.06353802114	5255.12261552464	2626.87009969968
MAG25	Clostridiales_sp_arIN_0025	2015593	343.224705111373	293.32040505992	204.828694736001	266.868727474144	646.708886816855	436.851649439388	601.856907744821	547.966661390511
MAG26	Candidatus_Hydrogenedentes_sp_arIN_0026	7768383	844.445350603582	574.894429564331	408.498189544487	492.752703986311	1185.42522653857	872.560380242403	1141.33448025855	1368.30514485064
MAG27	Synergistaceae_sp_arIN_0027	1750313	3289.61386696871	2196.51239264039	1809.72848787986	2274.62583852975	5243.07935068809	3672.42598844636	4243.48205113751	4640.57607554558
MAG28	Mollicutes_sp_arIN_0028	631643	1270.27662398184	1372.00474244023	3120.84548623838	1612.93959124285	684.281488730939	1419.23699865755	893.120403774212	1314.45191330765
MAG29	Firmicutes_sp_arIN_0029	2422616	7537.12056162307	4729.48299847357	4414.61548025011	5944.8787755279	11685.6414700907	7900.06019155835	8175.32288611471	8093.27382505951
MAG30	Clostridiales_sp_arIN_0030	1677532	1491.05971245504	898.200071492736	885.891474531258	1214.34355771003	2353.78847406279	1542.39985047817	1551.22148566617	1584.85816642332
MAG31	Bacillus_ginsengihumi_arIN_0031	3792853	1.75319862517661	0.222732956691279	0.01554775005135	0.04981349894014	0.052249820465469	0	0.098674829440201	0.033502039727926
MAG32	Clostridiales_sp_arIN_0032	1476284	453.903102613187	404.385138525518	256.567457428973	331.468994000898	712.477089206693	514.358702513445	776.2608239458	543.551504706326
MAG33	Bacillales_sp_arIN_0033	1151349	5569.5374938689	8013.74901284115	11213.3101347968	10745.3152944389	3457.47385746682	7813.23669064328	3495.71034265811	4425.62533750941
MAG34	Bacteroidales_sp_arIN_0034	2752916	633.671680912306	789.710009384949	1298.54359173859	802.204461227457	264.770489609724	747.014050022106	429.828804607086	584.033566705695
MAG35	Clostridiales_sp_arIN_0035	1753639	600.582222338564	958.456555258147	589.891954002141	796.657938481303	473.787599218413	711.943334681002	821.874902508367	598.010638457044
MAG36	Clostridiales_sp_arIN_0036	2233233	405.847420958181	574.895102032363	586.182617360561	504.395256910321	195.803616343738	418.790284446717	282.550401661335	375.589079497703
MAG37	Bacteroidales_sp_arIN_0037	2528187	1046.84927684084	995.905848313843	733.809087376314	921.88813582864	1588.42530261804	1237.98975751074	1656.75377259821	1054.56887486481
MAG38	Paludibacter_sp_arIN_0038	2468603	260.215905854579	387.444593477885	451.987469018366	447.374358522257	147.110456931819	304.916089849138	167.172712453592	200.696243199909
MAG39	Clostridiales_sp_arIN_0039	1970118	927.540851636574	1855.07512096667	3433.00509774694	1921.30235641768	726.064916803573	1677.49091555427	962.630527007418	892.585301093924
MAG40	Clostridiales_sp_arIN_0040	1933666	526.229868901599	424.872519609534	314.664409122594	416.823742967326	705.367706334977	527.820033234194	669.744060328891	531.295115917618
MAG41	Clostridia_sp_arIN_0041	1066767	618.011462074142	887.609535177585	914.101564743092	696.397166970412	251.907402963718	597.446373327348	457.020965266478	603.200072182358
MAG42	Catabacter_sp_arIN_0042	2362426	1175.68131025277	1012.71100300057	708.889257802853	907.530888366893	1947.93077212102	1309.2602992894	1856.43620362864	1388.30177036059
MAG43	Firmicutes_sp_arIN_0043	2552196	1120.81530783255	785.092155190082	753.500689408818	1014.06726941752	1296.70223082311	1104.9095254466	1023.56115189035	972.505769976864
MAG44	Clostridiales_sp_arIN_0044	2625086	874.28827130856	828.782183697994	535.994662252115	724.264161831837	1427.12162285708	976.665741226231	1435.49215343969	1100.49654402859
MAG45	Clostridiales_sp_arIN_0045	1972331	589.557757209083	498.674245274113	416.759375480706	507.9896751526	468.227513275877	533.789750054664	556.42409985255	509.73415905307
MAG46	Thiopseudomonas_sp_arIN_0046	2547195	9052.41040119907	3347.26921785608	4231.04616957321	6955.50513717156	15063.4043572631	7641.97616351253	6271.11533395596	10369.6167178299
MAG47	Bacteroidales_sp_arIN_0047	1961678	505.973266874329	661.18874247977	414.242884542508	513.926673076293	408.842745831808	498.655064166102	641.928591443485	407.112859611633
MAG48	Candidatus_Falkowbacteria_sp_arIN_0048	691748	728.834395112185	956.946748448808	895.874223621497	903.778309247822	353.236829418027	730.610720872294	454.468481597451	600.487911150403
MAG49	Methanosarcina_mazei_arIN_0049	4488568	404.009641947228	2009.28285923066	526.803272090842	551.426453149143	234.39898671355	374.792502386161	1093.8968031519	330.992579949024
MAG50	Armatimonadetes_sp_arIN_0050	7184213	1109.88093157729	716.104990440452	563.616191270703	682.108719314885	1812.1632538047	1297.11142010528	1495.81129455851	2091.2234628605
MAG51	Clostridiales_sp_arIN_0051	2587946	415.385772682559	646.611194043546	459.217104632545	494.395829233318	260.857901787933	457.91453270296	408.107141621186	338.986835612495
MAG52	Clostridiaceae_sp_arIN_0052	2313338	461.023705627872	630.002770906639	572.282959970736	552.239827239164	180.842272164873	447.678772947183	272.119268633412	413.007799589704
MAG53	Bacteroidales_sp_arIN_0053	2660775	604.428325369723	367.319867905846	456.643154001103	762.408730351919	1136.75883725906	621.635226849007	519.21533220289	452.584826512692
MAG54	Bacillales_sp_arIN_0054	1508607	403.551871809932	506.177421085726	419.584110896651	522.326934614036	176.683900953711	357.371489581921	228.235977320411	284.693690392566
MAG55	Anaerolineae_sp_arIN_0055	2866242	323.371696863955	254.605391563428	161.34203992436	196.258133018259	570.69283823348	371.86274148636	565.215006216929	785.17685242614
MAG56	Propionibacteriaceae_sp_arIN_0056	3040239	4521.05727431125	4089.81685770543	2402.52231403367	2499.5705302487	6323.98642191844	5218.71457888462	8300.67739701495	7800.83767616496
MAG57	Candidatus_Cloacimonetes_sp_arIN_0057	2051956	27294.281179362	17429.3486909755	11416.6363821538	16316.5808043442	17326.902967041	16439.1696275895	23396.4997289887	26392.5676078978
MAG58	Clostridiales_sp_arIN_0058	1949896	659.08136202124	760.896142021464	579.0892883455	682.238077673869	315.777090139192	579.892901150961	495.647874698402	567.145898223728
MAG59	Synergistales_sp_arIN_0059	2166884	518.175027774235	359.520989386768	230.015650471572	283.258237499343	668.730811277208	441.498823153814	693.231094117727	752.540351242175
MAG60	Firmicutes_sp_arIN_0060	3016401	2313.78448679672	1730.76530088535	1674.11637422478	2273.16466320395	2278.22699657683	2232.6300497397	1979.69494487668	1929.53024406447
MAG61	Spirochaetales_sp_arIN_0061	2322975	445.833042800245	588.719058870418	177.979094313661	229.414196596265	368.203331465498	258.147071102182	935.738432660751	393.407289832999
MAG62	Phycisphaerales_sp_arIN_0062	6574221	725.382123958443	643.350500573871	389.46557725172	461.976347957709	1147.62710951491	809.667142635961	1298.34440645988	1026.52436606274
MAG63	Clostridiales_sp_arIN_0063	1524362	498.661227960542	508.104187170612	318.843859507836	401.206208095635	513.587879215511	498.611147426222	689.006844702943	494.565132450552
MAG64	Methanoculleus_sp_arIN_0064	1303450	969.295858198187	1236.93899517251	1068.33816614989	1130.61120517529	2764.83833577838	1914.56094879756	2375.51918103312	945.615578131399
MAG65	Mariniphaga_sp_arIN_0065	1954211	509.34146047137	380.886891045563	329.220491002432	402.0967157215	224.368889985773	378.875464785093	332.021755076599	403.726695077311
MAG66	Candidatus_Hydrogenedentes_sp_arIN_0066	3054058	367.755177119369	231.848130282917	183.009226338537	208.109432828329	637.862470852821	453.760259675188	486.012931414383	801.338968338649
MAG67	Verrucomicrobia_sp_arIN_0067	3855817	809.945137375759	646.077038549826	460.742865752972	515.219337214656	1375.47583890414	1050.17779265209	1383.51088350452	1576.07117144106
MAG68	Bacteroidales_sp_arIN_0068	2142547	803.871702333689	994.080814553889	2467.80946537575	1084.26336079166	545.769511205798	1129.44559054465	679.561634350439	775.381408027969
MAG69	Clostridiaceae_sp_arIN_0069	1597118	385.802330810276	439.027355071993	321.931323158373	372.558678612703	267.647970323564	307.891518278225	365.795445793613	282.123320853873
MAG70	Firmicutes_sp_arIN_0070	3023697	646.688550915523	530.423583986013	471.244338990212	568.90380746424	1417.28966116141	972.41669105565	1032.36884872745	885.490973399748
MAG71	Clostridiales_sp_arIN_0071	2185578	241.054106409952	335.991957630909	556.117182914663	331.608265567986	135.558169514592	293.740463834658	178.089955051444	245.988030442703
MAG72	Bacteroidales_sp_arIN_0072	2034503	2785.0148868501	2846.70098733703	2535.82191716449	3170.0590662095	2613.15149472646	2946.63254727601	2781.96724955133	2203.28445742249
MAG73	Candidatus_Cloacimonetes_sp_arIN_0073	1079010	25178.4530920677	20137.9698874347	17433.6870032955	21597.0225075177	23087.9198439021	24798.1544916206	25530.2015167676	24535.2622345665
MAG74	Bacteroidales_sp_arIN_0074	1741300	9028.12502142486	8353.77391477543	6993.40097294566	8882.84065594626	6519.55766460415	8083.51482954786	7385.88439567745	7709.18551720851
MAG75	Bacteroidales_sp_arIN_0075	2383394	733.328094072084	702.814742298668	728.780504894913	911.437579483453	595.094572100461	826.794965169747	606.86011496171	512.027833993921
MAG76	Pelotomaculum_sp_arIN_0076	2697802	2371.61239676618	2030.04318824748	1498.78258162986	2184.56400173806	3468.81005702008	2369.44656250576	3065.55238081541	2075.49151618717
MAG77	Bacteroidales_sp_arIN_0077	2971380	5128.92270288029	4937.25822455003	3402.59548799679	3945.74768405272	3804.94397472698	4539.8808361109	5621.60786294213	4940.78996369131
MAG78	Propionibacteriaceae_sp_arIN_0078	2877660	596.486186399035	425.749245800253	271.934934893826	310.005146027938	809.325298792806	599.344125529438	883.4321874693	976.395582685757
MAG79	Acholeplasmatales_sp_arIN_0079	1777316	191.531901629802	279.488001815888	319.683800545218	339.002520878724	118.694837101218	235.162192270022	123.186640348172	146.8496950561
MAG80	Firmicutes_sp_arIN_0080	2235299	1632.9642009321	1089.29752595274	899.104697506657	1382.12815399683	2753.25681764094	1776.29246265662	2031.05386190198	2092.45272882604
MAG81	Propionibacterium_sp_arIN_0081	3056042	1167.17072707963	453.190211118704	601.446651921942	578.68877092958	1379.9168385515	1309.94423075729	900.895622785551	1878.38977928332
MAG82	Anaerolineaceae_sp_arIN_0082	1960477	1746.02124854735	1541.01367418724	1041.17468215579	1345.00110467676	1422.42526295407	1542.64475163807	2015.16227988467	1734.64377856177
MAG83	Thiopseudomonas_sp_arIN_0083	2091332	1039.57994314027	123.103733586918	581.827179041898	959.041387177866	1921.50819431926	927.860975221484	222.86148780302	906.04584392941
MAG84	Pseudomonas_formosensis_arIN_0084	3059532	288.880544063326	20.7088869225437	358.694679192376	997.537373968741	2589.764828767	765.63568776333	35.2705513217645	452.698190305312
MAG85	Rikenellaceae_sp_arIN_0085	2160366	12002.4155684023	11724.768580706	9072.7952702608	11650.725801841	10623.546947251	10801.3847476663	12133.4116318363	9462.16218459082
MAG86	Bacteroidales_sp_arIN_0086	1883994	1508.21751393674	1511.83667397675	1472.19710956278	1865.79196316589	1013.44568817353	1422.20156947522	960.283631443566	1149.89094943064
MAG87	Acholeplasmatales_sp_arIN_0087	1461162	211.809472725393	299.586056111684	708.372678476867	461.575080128704	144.580475628193	365.859494771662	147.620871479142	201.321374372686
MAG88	Firmicutes_sp_arIN_0088	2179229	954.489255061413	1528.01465064054	1822.47610683775	1374.83149971858	512.802387511592	1162.8099640427	561.75903996191	916.556632905649
MAG89	Verrucomicrobia_sp_arIN_0089	1792625	307.614895164425	273.05619100655	165.730437031581	233.030277742521	634.616100298246	337.40643740992	554.512087209594	465.282141682745
MAG90	Bacillales_sp_arIN_0090	1007772	497.101622943727	986.374091010802	1351.59211822567	1095.99754748467	321.125438687548	742.085703039564	415.81376002688	405.37405556069
MAG91	Actinomyces_oricola_arIN_0091	2711054	3862.83625775419	3989.29177797002	1524.54083130155	1854.46980082731	5354.07806808181	3541.35787272852	8678.2395311247	8950.61484563819
MAG92	Peptostreptococcaceae_sp_arIN_0092	1937887	4967.52049223989	4110.36134753749	2986.36106609883	3364.24502069749	5622.82731369184	5110.93993554209	6772.5281028514	5698.93300854881
MAG93	Firmicutes_sp_arIN_0093	2248970	650.518923009714	682.498717678551	678.2333987498	889.998685896235	430.018335021519	636.995297115174	428.681352132202	448.671820746412
MAG94	Firmicutes_sp_arIN_0094	2067655	752.200501531595	561.178573824177	683.120421130171	903.227208338322	920.598169007834	891.942095262649	650.778925762246	602.63045158671
MAG95	Fermentimonas_caenicola_arIN_0095	2709180	1594.90844498929	2371.9841110185	2566.70410349837	2133.82488679053	726.633219810818	1682.23811741977	1030.46809385278	1565.99295629033
MAG96	Bacteroidales_sp_arIN_0096	4094232	498.96460666165	693.654899872827	727.883671072807	696.815107527775	279.603847260246	526.11796117026	360.251984552385	392.604558165124
MAG97	Paracandidimonas_sp_arIN_0097	3268755	589.554523823596	57.7624559280931	113.367186098049	498.046601784821	1153.85934588614	237.969050253111	110.259574462046	869.213952657744
MAG98	Hungateiclostridiaceae_sp_arIN_0098	1906563	594.515156089604	524.959802952715	336.922414483613	392.788734028661	706.403794104792	522.025730478792	855.346375321143	622.624151239378
MAG99	Bacteroidales_sp_arIN_0099	1932334	1411.03269961054	1493.10654003699	1324.19219839503	1634.28796901248	963.735473460124	1465.50540571865	1147.69745244219	1204.50722745439
MAG100	Chitinispirillaceae_sp_arIN_0100	4735724	265.433418329022	1076.52319841191	560.014196398825	517.102163933594	169.020072295479	332.944144662101	375.966885003878	216.533158802674
MAG101	Hungateiclostridiaceae_sp_arIN_0101	1635863	409.232900468831	508.803402779666	348.552491794418	414.822355763729	318.125590395301	378.911852478	458.330420177646	355.059839143549
MAG102	Porphyromonadaceae_sp_arIN_0102	1915996	2143.10639932301	1664.89895523415	1264.69462750172	1736.64359166555	2013.93046808375	1704.9465460739	2113.8392118893	1918.49676424238
MAG103	Acholeplasmataceae_sp_arIN_0103	1176863	660.063530265664	1186.58113052653	1824.1340825656	1277.26768442329	420.141376960001	921.848176209918	567.86732219389	583.157047598637
MAG104	Bacillales_sp_arIN_0104	1312208	5.0675080971134	6.86715002894164	11.504582039533	8.73495176552305	3.09600742427211	6.70308215330328	5.70426522116546	6.29430720795169
MAG105	Candidatus_Saccharibacteria_sp_arIN_0105	591859	366.563690327876	507.424978823174	363.371673087422	400.519036776813	177.6306666692	335.51737575652	318.491135361443	315.170136555923
MAG106	Porphyromonadaceae_sp_arIN_0106	2264690	527.917935081847	479.185881600415	371.420721241992	499.44696021164	405.725510384127	442.902108602673	484.262297727524	429.342083273373
MAG107	Bacteria_sp_arIN_0107	654236	756.051235229231	861.275095089926	1553.94765273671	702.716622104729	336.989520197422	800.339730125849	500.166952638649	834.968838167416
MAG108	Bacteroidales_sp_arIN_0108	1378806	351.188536425554	495.009912812446	309.86233301338	356.593004463766	159.468517014703	290.671619251448	304.461964058426	288.455240410915
MAG109	Planctomycetales_sp_arIN_0109	6260524	974.91426708068	1108.83342384626	679.731593473062	732.892845387991	1911.08185457118	1581.23401762326	2326.21035268487	1953.9887481922
MAG110	Clostridiales_sp_arIN_0110	2410799	1271.12856075187	1579.72476336063	1800.66521677824	1496.74399847295	564.367481957972	1227.01729527931	778.490761003226	1230.83642361426
MAG111	Clostridiales_sp_arIN_0111	1698706	328.772816431052	267.846010677861	228.632027073804	305.270224595746	648.645462462985	422.03450117958	454.593863514387	323.971810771092
MAG112	Catabacter_sp_arIN_0112	2165905	737.128750938679	645.746610248013	407.120049518657	546.389434705484	1173.50708152768	784.020601687351	1219.07383372075	959.448901322699
MAG113	Marinilabiliaceae_sp_arIN_0113	2540203	471.06942865518	997.01484597226	585.175719828661	580.42130415365	196.482712085756	469.128188527453	419.706412442796	407.936721375469
MAG114	Methanosarcina_flavescens_arIN_0114	3085121	1577.58627914175	4314.46112701728	1607.56181992426	1962.97178388374	852.090779688998	1392.4869632193	2495.52907958325	1353.66721062707
MAG115	Bacillales_sp_arIN_0115	1133060	258.36559156965	430.948549772786	527.94647400527	469.506263519787	157.063127897128	358.737575467155	195.872822145328	173.490087454344
MAG116	Ruminococcaceae_sp_arIN_0116	1128480	255.012519207288	443.115758755524	362.659589140317	351.479980884178	128.636606923608	326.815109188565	226.073983370703	216.757497150815
MAG117	Bacillales_sp_arIN_0117	605154	58.1189356117213	89.2274954542964	134.574052749605	87.5229388173397	34.7128898759704	61.2174754814458	58.5468552325294	58.7935093029066
MAG118	Peptococcaceae_sp_arIN_0118	2637032	657.62951161509	461.608670890238	465.227101594667	633.50226163162	965.466341331733	711.443968358907	658.150642758258	572.210046625209
MAG119	Acholeplasmataceae_sp_arIN_0119	999781	551.959610397906	839.204394100628	1186.03514589318	948.725849443272	296.436960649896	643.168353809981	391.935135436152	476.991835728374
MAG120	Ruminococcaceae_sp_arIN_0120	1537790	522.960875462601	410.185424773488	362.575172275299	474.327530670403	793.198416232572	568.951015737292	619.226267314769	467.44057403901

## Sheet: Log ratios - MAGs
MAG name	Overload 8 g VS/L	Microaeration 15 mL O2/g VS	pH 8,5	H2O2 3mM	Mean abundance across pellet samples	Cluster (see Fig. 3a)
Candidatus_Cloacimonetes_sp_arIN_0073	0.0601368	-0.08493	0.0181646	0.00278854	24487.9
Candidatus_Cloacimonetes_sp_arIN_0057	0.163564	-0.269715	-0.345591	0.337403	20888.8
Rikenellaceae_sp_arIN_0085	0.173961	-0.0177589	0.0061918	-0.184783	10755.1
Thiopseudomonas_sp_arIN_0046	-0.649427	0.614827	-0.364203	0.0761415	9836.53	C
Firmicutes_sp_arIN_0029	-0.132798	0.382591	-0.182211	-0.147351	8963.57	B
Deltaproteobacteria_sp_arIN_0006	0.120229	0.266324	-0.220888	-0.230539	7452.17
Bacteroidales_sp_arIN_0074	-0.00753011	-0.187527	0.122682	0.0542777	7424.54
Propionibacteriaceae_sp_arIN_0056	0.264323	-0.128071	-0.405211	0.174723	6911.05
Actinomyces_oricola_arIN_0091	0.38816	-0.308604	-0.90494	0.432745	6631.07	D
Firmicutes_sp_arIN_0018	-0.19947	-0.665316	0.393081	0.245355	5910.89	A
Peptostreptococcaceae_sp_arIN_0092	0.223316	-0.0450822	-0.182789	-0.0256862	5801.31
Bacillales_sp_arIN_0033	-0.456851	-0.472718	0.703484	-0.116555	4798.01	A
Bacteroidales_sp_arIN_0077	0.250117	-0.31299	-0.0582111	0.0638762	4726.81
Acidobacteria_sp_arIN_0002	-0.125956	-0.00614085	-0.385159	0.402893	4625.72
Synergistaceae_sp_arIN_0027	-0.0685214	0.236644	-0.277037	0.060534	4449.89	B
Candidatus_Hydrogenedentes_sp_arIN_0010	-0.122678	0.10514	-0.382335	0.308857	3723.72
Methanothrix_sp_arIN_0024	0.562009	-0.0131317	-0.331391	-0.438371	3559.6
Bacillales_sp_arIN_0016	-0.453847	-0.514969	0.733193	-0.139577	3356.56	A
Pelotomaculum_sp_arIN_0076	0.159433	0.337727	-0.212164	-0.403261	2744.83
Bacteroidales_sp_arIN_0072	0.0776134	-0.0127013	0.160575	-0.258836	2636.26
Firmicutes_sp_arIN_0080	-0.0909812	0.347929	-0.284341	-0.0480147	2163.26	B
Firmicutes_sp_arIN_0060	-0.0885562	0.114077	0.0849099	-0.125585	2105.02	B
Methanoculleus_sp_arIN_0064	0.248147	0.467099	-0.0630827	-1.08077	2000.13
Planctomycetales_sp_arIN_0109	0.2596	-0.0239919	-0.297331	0.00804067	1943.13
Porphyromonadaceae_sp_arIN_0102	0.125444	0.0555918	-0.184696	-0.0144458	1937.8
Clostridiales_sp_arIN_0030	-0.180585	0.420995	-0.188813	-0.149636	1758.07	B
Anaerolineaceae_sp_arIN_0082	0.263535	-0.239008	-0.121955	0.0472786	1678.72
Armatimonadetes_sp_arIN_0050	-0.162438	0.114347	-0.368064	0.320981	1674.08
Catabacter_sp_arIN_0042	0.191668	0.261075	-0.312116	-0.227547	1625.48
Methanosarcina_flavescens_arIN_0114	0.71201	-0.838257	-0.129672	-0.170463	1523.44	D
Paludibacteraceae_sp_arIN_0022	-0.270022	-0.55897	0.567741	0.0139355	1400.38	A
Bacteroidales_sp_arIN_0020	-0.021099	-0.525218	0.021282	0.383832	1392.24	A
Bacteroidales_sp_arIN_0037	0.259062	0.198301	-0.161297	-0.392643	1384.43
Propionibacterium_sp_arIN_0081	-0.601884	0.0132656	-0.0618103	0.458181	1367.29	C
Verrucomicrobia_sp_arIN_0067	0.0393245	0.0309213	-0.358376	0.227323	1346.31
Myxococcales_sp_arIN_0007	0.222427	0.0220866	0.0597231	-0.366591	1330.29
Spirochaetes_sp_arIN_0005	-0.207471	-0.259578	0.458703	-0.113555	1270.61	A
Fermentimonas_caenicola_arIN_0095	-0.280166	-0.784167	0.426916	0.323612	1251.33	A
Clostridiales_sp_arIN_0044	0.2171	0.208663	-0.338509	-0.166291	1234.94
Bacteroidales_sp_arIN_0099	-0.0587045	-0.310738	0.293951	0.0109962	1195.36	A
Synergistaceae_sp_arIN_0019	-0.0632256	0.269146	-0.209503	-0.039565	1172.9	B
Candidatus_Hydrogenedentes_sp_arIN_0026	-0.000722633	0.0539604	-0.388117	0.260946	1141.91
Bacteroidales_sp_arIN_0086	-0.243009	-0.165272	0.323585	0.0169559	1136.46	A
Firmicutes_sp_arIN_0043	-0.103145	0.238105	0.00718604	-0.176963	1099.42	B
Mollicutes_sp_arIN_0028	-0.271126	-0.655391	0.397063	0.286408	1077.77	A
Firmicutes_sp_arIN_0070	-0.0609144	0.396262	-0.147226	-0.282323	1076.89	B
Phycisphaerales_sp_arIN_0062	0.278333	0.100314	-0.402939	-0.0605718	1070.54
Clostridiales_sp_arIN_0039	-0.145383	-0.552267	0.655868	-0.254375	1064.69	A
Aminobacterium_sp_arIN_0008	-0.0122962	-0.541568	0.340742	0.0773194	1041.92	A
Catabacter_sp_arIN_0112	0.237532	0.182573	-0.39929	-0.107976	1034.01
Thiopseudomonas_sp_arIN_0083	-2.15792	0.950096	-0.100163	-0.134488	994.569
Pseudomonas_formosensis_arIN_0084	-4.76776	1.43045	-0.327642	-1.08575	960.842
Clostridiales_sp_arIN_0110	-0.287518	-0.751563	0.368886	0.373369	950.178
Clostridiales_Family_XIII_Incertae_Sedis_sp_arIN_0013	0.0493669	-0.163663	0.152662	-0.0576694	921.261
Propionibacteriaceae_sp_arIN_0078	0.112564	-0.0138359	-0.447171	0.25691	817.124
Firmicutes_sp_arIN_0088	-0.489126	-0.620675	0.560466	0.217146	788.482
Bacteroidales_sp_arIN_0068	-0.203559	-0.519872	0.529379	-0.0132575	782.54
Acholeplasmataceae_sp_arIN_0017	0.15939	-0.747276	0.398895	-0.0454906	778.804
Firmicutes_sp_arIN_0094	-0.236095	0.264309	0.218688	-0.346988	766.488
Peptococcaceae_sp_arIN_0118	-0.143176	0.409632	-0.0308435	-0.345049	726.818
Bacteria_sp_arIN_0003	-0.3106	0.396629	-0.166003	-0.0204041	710.151
Clostridiales_sp_arIN_0012	-0.0825464	0.254447	-0.206085	-0.0060053	700.301
Bacteroidales_sp_arIN_0053	-0.394599	0.735923	-0.134863	-0.592743	682.549
Hungateiclostridiaceae_sp_arIN_0098	0.338206	0.0621899	-0.374182	-0.119942	676.6
Clostridiales_sp_arIN_0035	0.335366	-0.459312	0.12821	-0.123382	651.404
Synergistales_sp_arIN_0059	0.11752	0.065609	-0.533407	0.235952	639
Clostridiales_sp_arIN_0032	0.286014	0.162316	-0.307753	-0.228111	636.662
Bacteroidales_sp_arIN_0075	-0.0658341	-0.0940792	0.380331	-0.310976	635.194
Acholeplasmataceae_sp_arIN_0103	-0.134265	-0.568944	0.56471	-0.0959346	623.254
Bacteria_sp_arIN_0107	-0.305468	-0.875174	0.372734	0.433844	618.116
Ruminococcaceae_sp_arIN_0120	0.016454	0.373669	-0.105708	-0.38923	612.204
Clostridiales_sp_arIN_0040	0.138218	0.212984	-0.205346	-0.195878	608.557
Candidatus_Hydrogenedentes_sp_arIN_0066	-0.291273	0.100977	-0.390338	0.430145	594.744
Paracandidimonas_sp_arIN_0097	-2.4267	0.960788	-1.31683	0.552104	592.826
Anaerolineae_sp_arIN_0055	-0.0203316	-0.00641692	-0.624361	0.453886	573.237
Clostridiales_sp_arIN_0025	0.108261	0.211957	-0.354016	-0.0270714	558.346
Clostridiales_sp_arIN_0063	0.327863	-0.0960445	-0.138741	-0.150495	548.943
Candidatus_Falkowbacteria_sp_arIN_0048	-0.234552	-0.598096	0.450371	0.167403	534.701
Clostridiales_sp_arIN_0045	0.105898	-0.143077	0.0459849	-0.0205417	517.044
Methanosarcina_mazei_arIN_0049	1.1051	-1.11734	-0.440213	-0.619506	508.52
Bacteroidales_sp_arIN_0034	-0.236549	-0.935568	0.560824	0.20574	506.412
Verrucomicrobia_sp_arIN_0089	0.155206	0.349871	-0.561525	-0.0979072	497.954
Clostridiales_sp_arIN_0058	0.017665	-0.632744	0.244136	0.212069	489.616
Bacteroidales_sp_arIN_0047	0.392181	-0.258686	0.02781	-0.264803	489.135
Spirochaetales_sp_arIN_0061	0.936642	-0.40896	-0.921269	-0.313439	488.874
Firmicutes_sp_arIN_0093	-0.181323	-0.17683	0.390054	-0.115568	486.092
Clostridia_sp_arIN_0041	-0.0629192	-0.922286	0.32363	0.337457	477.394
Bacillales_sp_arIN_0090	-0.180095	-0.552895	0.655553	-0.216779	471.1
Clostridiales_sp_arIN_0111	-0.0242868	0.488565	-0.131504	-0.512997	462.312
Acholeplasmataceae_sp_arIN_0119	-0.206132	-0.609022	0.508449	0.0772171	452.133
Porphyromonadaceae_sp_arIN_0106	0.136457	-0.118828	0.0076559	-0.0372044	440.558
Bacteroidales_sp_arIN_0096	-0.113152	-0.478774	0.433227	0.0109181	389.645
Anaerolineaceae_sp_arIN_0011	0.282759	-0.564325	-0.0192752	0.164118	383.096
Hungateiclostridiaceae_sp_arIN_0101	0.279503	-0.247289	0.00497704	-0.088823	377.607
Marinilabiliaceae_sp_arIN_0113	0.168993	-0.925985	0.329594	0.127958	373.314
Clostridiales_sp_arIN_0051	0.155266	-0.490417	0.321397	-0.112452	366.467
Bacillales_sp_arIN_0009	-0.170565	0.456459	0.00487901	-0.442325	352.31
Mariniphaga_sp_arIN_0065	-0.0117985	-0.577203	0.178647	0.270303	334.748
Clostridiaceae_sp_arIN_0052	-0.271268	-0.860775	0.446957	0.330662	328.412
Clostridiales_sp_arIN_0036	-0.17135	-0.700451	0.39637	0.239297	318.183
Synergistetes_sp_arIN_0023	0.248976	-0.309736	0.172465	-0.187929	314.272
Clostridiaceae_sp_arIN_0069	0.258144	-0.192556	0.00952915	-0.116567	305.865
Candidatus_Saccharibacteria_sp_arIN_0105	0.1517	-0.690673	0.226834	0.136577	286.702
Candidatus_Saccharibacteria_sp_arIN_0015	-0.301359	0.349517	0.228289	-0.428693	275.349
Chitinispirillaceae_sp_arIN_0100	0.458453	-0.694958	0.283127	-0.337565	273.616
Bacillales_sp_arIN_0054	-0.197643	-0.566998	0.449255	0.121242	261.746
Bacteroidales_sp_arIN_0108	0.223515	-0.709475	0.156644	0.145601	260.764
Bacteroidales_sp_arIN_0004	-0.0817456	-0.476835	0.472642	-0.0756933	238.117
Ruminococcaceae_sp_arIN_0116	0.00962462	-0.803869	0.541304	-0.0510884	224.571
Bacillales_sp_arIN_0115	-0.176027	-0.494599	0.696984	-0.351091	221.291
Acholeplasmatales_sp_arIN_0087	-0.541403	-0.571427	0.76799	-0.0937995	214.846
Clostridiales_sp_arIN_0071	-0.260576	-0.65427	0.461359	0.205405	213.344
Bacteroidetes_sp_arIN_0001	-0.406372	-0.513741	0.609154	0.0281638	206.107
Paludibacter_sp_arIN_0038	-0.294101	-0.47854	0.572972	-0.0304264	204.974
Proteiniphilum_sp_arIN_0021	0.366895	-0.387962	0.0619733	-0.148282	178.342
Acholeplasmatales_sp_arIN_0079	-0.340453	-0.394042	0.592356	-0.0869591	155.973
Mollicutes_sp_arIN_0014	-0.191907	-0.713895	0.459799	0.188439	124.864
Bacillales_sp_arIN_0117	0.134977	-0.619141	0.199329	0.141043	53.3178
Bacillales_sp_arIN_0104	0.0659384	-0.815672	0.298718	0.207943	5.44952
Bacillus_ginsengihumi_arIN_0031	1.09604	0.180083	-8.85196	-0.459552	0.0462067

## Sheet: Log ratios - Viruses
virMAG name	Overload 8 g VS/L	Microaeration 15 mL O2/g VS	pH 8,5	H2O2 3mM	Mean abundance across supernatant samples	Cluster (see Fig. 3b)
Siphoviridae_sp_arIN_0304	-0.187006	0.315237	-0.123975	-0.0593427	51126.8	1
Virus_sp_arIN_0026	0.641718	-0.0326898	-0.676195	-0.257728	18639.9	2
Siphoviridae_sp_arIN_0142	0.265781	0.0426531	-0.409096	0.0209278	14488.5	3
Myoviridae_sp_arIN_0011	0.170261	0.218271	-0.348256	-0.111124	12531.7	3
Siphoviridae_sp_arIN_0326	-0.0508528	0.0824226	-0.175016	0.124437	10484.8
Siphoviridae_sp_arIN_0096	0.374386	-0.47113	-0.278044	0.211142	9190.1
Siphoviridae_sp_arIN_0262	-0.328155	0.228066	-0.0355196	0.0792942	8077.44	1
Siphoviridae_sp_arIN_0307	0.0560834	-0.0784229	-0.302084	0.265663	8005.87	3
Virus_sp_arIN_0283	-0.9323	-0.284553	0.790878	-0.112703	7768.6	4
Virus_sp_arIN_0342	0.261414	0.0253629	-0.297246	-0.0442299	7648.25	3
Podoviridae_sp_arIN_0276	0.506198	-0.222957	-0.387918	-0.0609108	7505.96	2
Myoviridae_sp_arIN_0290	0.202347	-0.346608	-0.241727	0.283648	7357.44
Siphoviridae_sp_arIN_0431	-0.822405	-0.530096	0.883656	-0.156903	7051.15	4
Siphoviridae_sp_arIN_0099	0.177953	-0.0354644	-0.379181	0.16881	6526.85	3
Virus_sp_arIN_0378	0.324289	-0.409724	-0.204129	0.172645	6265.75
Podoviridae_sp_arIN_0353	0.160763	-0.0846559	-0.281337	0.158704	6131.81	3
Siphoviridae_sp_arIN_0369	-0.222168	0.163079	-0.0316822	0.0631862	5968.51	1
Podoviridae_sp_arIN_0185	-0.513457	0.0313845	0.259925	0.111098	5816.97	4
Virus_sp_arIN_0212	0.658735	-0.0536225	-0.5935	-0.330873	5478.68	2
Siphoviridae_sp_arIN_0408	-0.064391	0.210379	0.0297972	-0.20791	5231.15	1
Siphoviridae_sp_arIN_0087	0.184687	-0.129084	-0.254516	0.151533	5126.21	3
Siphoviridae_sp_arIN_0266	0.0879462	-0.160024	-0.225483	0.247108	4920.87	3
Siphoviridae_sp_arIN_0336	-0.0720179	0.310154	-0.143841	-0.146008	4831.27	1
Myoviridae_sp_arIN_0209	0.246067	0.0668466	-0.265416	-0.0975075	4732.98	3
Siphoviridae_sp_arIN_0171	-0.305818	0.113083	-0.00273212	0.152341	4518.61	1
Siphoviridae_sp_arIN_0385	0.552999	-0.171184	-0.469699	-0.116161	4159.83	2
Siphoviridae_sp_arIN_0413	-0.0467438	0.244551	-0.294541	0.0451986	4017.56
Siphoviridae_sp_arIN_0006	-0.70805	0.119363	0.334943	0.0569589	4005.45	4
Siphoviridae_sp_arIN_0126	-0.533534	0.162583	0.0139237	0.238973	3951	4
Siphoviridae_sp_arIN_0255	0.478015	-0.205931	-0.39035	-0.033199	3761.11	2
Podoviridae_sp_arIN_0275	0.484197	-0.187491	-0.413697	-0.0404315	3675.86	2
Siphoviridae_sp_arIN_0257	0.201626	0.0621934	-0.366305	0.0429068	3596.48	3
Siphoviridae_sp_arIN_0028	-0.0463778	0.0358702	-0.102851	0.104698	3591.5
Siphoviridae_sp_arIN_0321	0.172802	0.0883677	-0.311768	0.00566385	3447.63	3
Podoviridae_sp_arIN_0323	0.369908	-0.0177199	-0.446107	-0.0204639	3446.59	3
Siphoviridae_sp_arIN_0055	0.407659	-0.146875	-0.38203	0.00418694	3285.34	2
Siphoviridae_sp_arIN_0234	0.55479	-0.16105	-0.572967	-0.0522382	3194.48	2
Podoviridae_sp_arIN_0195	-0.0278685	0.250308	-0.238643	-0.026016	3066.84
Siphoviridae_sp_arIN_0233	-0.760281	-0.14316	0.441517	0.196675	2947.14	4
Myoviridae_sp_arIN_0004	0.483694	-0.156281	-0.385615	-0.0909677	2940.89	2
Siphoviridae_sp_arIN_0002	-0.139053	0.202371	-0.0895046	0.00209245	2803.97	1
Myoviridae_sp_arIN_0060	0.518964	-0.115325	-0.613984	-0.0137576	2794.56	2
Siphoviridae_sp_arIN_0143	-0.434326	-0.521574	0.704653	-0.0991292	2649.67	4
Myoviridae_sp_arIN_0309	0.464278	0.0279995	-0.412451	-0.235433	2627.84	2
Siphoviridae_sp_arIN_0279	0.414204	-0.179322	-0.406677	0.0425879	2611.66	2
Siphoviridae_sp_arIN_0219	-0.323694	0.299617	-0.0533708	0.00931727	2607.41	1
Siphoviridae_sp_arIN_0448	0.0482005	0.141135	-0.252397	0.0338677	2592.68
Myoviridae_sp_arIN_0244	0.128842	-0.101987	0.00634091	-0.0433032	2513.66	3
Myoviridae_sp_arIN_0030	0.297557	0.0167593	-0.419315	0.01646	2496.53	3
Siphoviridae_sp_arIN_0256	-0.44974	0.0629801	0.551994	-0.401457	2371.16	4
Siphoviridae_sp_arIN_0024	0.334535	-0.21258	-0.396494	0.158769	2367.59
Siphoviridae_sp_arIN_0231	0.674615	-0.274113	-0.536778	-0.17208	2311.01
Siphoviridae_sp_arIN_0133	-0.672844	-0.126749	0.305507	0.288046	2274.54
Podoviridae_sp_arIN_0466	-0.533519	0.100547	0.152334	0.170678	2270.58
Myoviridae_sp_arIN_0116	-0.410232	-0.25149	0.748283	-0.458629	2236.06
Myoviridae_sp_arIN_0350	0.395082	-0.0429821	-0.375519	-0.0838939	2222.32
Siphoviridae_sp_arIN_0354	-0.0552994	-0.0611635	-0.1574	0.24181	2205.2
Clostridium_phage_vB_CpeS-CP51_arIN_0377	0.194414	0.114803	-0.385884	0.0109282	2196.9
Siphoviridae_sp_arIN_0667	0.189217	0.0524447	-0.304413	0.0187239	2111.38
Myoviridae_sp_arIN_0249	0.311862	0.0701949	-0.469173	-0.0196761	2102.54
Myoviridae_sp_arIN_0016	0.461318	-0.266597	-0.287444	-0.0401256	2082.96
Siphoviridae_sp_arIN_0241	0.508505	-0.203987	-0.42673	-0.0509054	2062.1
Siphoviridae_sp_arIN_0311	0.182661	0.200674	-0.259439	-0.183807	1978.99
Siphoviridae_sp_arIN_0174	-0.222402	0.297573	-0.0422249	-0.0852331	1926.83
Podoviridae_sp_arIN_0033	0.144772	0.232192	-0.475116	0.000601644	1921.15
Siphoviridae_sp_arIN_0051	0.325548	0.0483326	-0.439653	-0.035817	1905.58
Myoviridae_sp_arIN_0097	0.135662	0.124079	-0.179024	-0.107351	1873.32
Podoviridae_sp_arIN_0420	-0.285207	0.243965	-0.162027	0.139292	1860.88
Siphoviridae_sp_arIN_0150	0.53213	-0.178816	-0.545714	-0.0211353	1857.92
Siphoviridae_sp_arIN_0333	0.355729	-0.492534	-0.122627	0.125755	1850.49
Myoviridae_sp_arIN_0227	-0.194095	-0.217891	0.338462	0.0023782	1848.33
Siphoviridae_sp_arIN_0017	-0.166696	0.357609	-0.133813	-0.125953	1762.05
Siphoviridae_sp_arIN_0158	-0.563346	0.0880224	0.432923	-0.135441	1759.99
Siphoviridae_sp_arIN_0139	0.105592	-0.248972	-0.0621886	0.169615	1727.88
Siphoviridae_sp_arIN_0025	0.534543	-0.0277594	0.0539597	-0.909246	1726.77
Siphoviridae_sp_arIN_0243	0.28284	0.029138	-0.380122	-0.00775761	1707.56
Myoviridae_sp_arIN_0403	-0.515067	-0.21881	0.525615	0.00204593	1706.53
Siphoviridae_sp_arIN_0688	-0.527874	0.0200764	0.336951	0.0417	1674.08
Myoviridae_sp_arIN_0027	0.112294	-0.0511482	-0.245084	0.150716	1664.18
Siphoviridae_sp_arIN_0228	0.363479	-0.0546109	-0.213659	-0.170923	1641.89
Siphoviridae_sp_arIN_0287	0.270352	-0.238102	-0.161101	0.0727168	1627.04
Siphoviridae_sp_arIN_0399	-0.22978	0.409016	0.00302401	-0.290961	1589.98
Myoviridae_sp_arIN_0105	0.298584	0.126133	-0.549155	-0.0068279	1584.19
Siphoviridae_sp_arIN_0673	-0.425176	-0.0317571	0.439545	-0.118966	1552.61
Bacillus_phage_PBC1_arIN_0464	-0.151349	0.492201	-0.593449	0.0429892	1514.65
Siphoviridae_sp_arIN_0223	-0.876186	0.0103035	0.547557	-0.0197287	1494.8
Siphoviridae_sp_arIN_0222	0.525562	0.266022	-0.628736	-0.491521	1487.09
Siphoviridae_sp_arIN_0407	-0.495929	0.505535	-0.189215	-0.00844602	1481.98
Siphoviridae_sp_arIN_0281	0.380389	0.0845161	-0.675928	0.0172741	1479.82
Siphoviridae_sp_arIN_0360	-0.615246	0.278916	0.193937	-0.014473	1471.53
Siphoviridae_sp_arIN_0277	-0.71592	0.44373	0.197741	-0.177611	1471.29
Siphoviridae_sp_arIN_0095	0.281547	-0.00318274	-0.314253	-0.025561	1451.82
Siphoviridae_sp_arIN_0654	-0.202754	0.128896	-0.00926584	0.062198	1443.56
Siphoviridae_sp_arIN_0355	0.0178528	-0.271818	-0.130922	0.317334	1420.17
Podoviridae_sp_arIN_0226	0.691324	-0.176519	-0.767078	-0.131641	1397.82
Siphoviridae_sp_arIN_0130	-0.459723	0.277871	0.169051	-0.0951877	1391.93
Podoviridae_sp_arIN_0112	-0.190664	0.800642	-0.762533	-0.335588	1366.38
Virus_sp_arIN_0071	0.154057	-0.324235	-0.152388	0.249535	1311.31
Myoviridae_sp_arIN_0229	0.343571	0.0254483	-0.402079	-0.064097	1305.76
Siphoviridae_sp_arIN_0460	-0.367356	-0.111364	0.00317323	0.375049	1287.94
Siphoviridae_sp_arIN_0077	0.264002	-0.0320585	-0.233593	-0.0429661	1261.65
Siphoviridae_sp_arIN_0741	-0.666991	0.184451	0.689995	-0.688453	1247.11
Myoviridae_sp_arIN_0034	-0.0199759	-0.156748	-0.0855129	0.231748	1230.58
Podoviridae_sp_arIN_0245	0.0709553	-0.0846265	-0.153788	0.147531	1224.45
Siphoviridae_sp_arIN_0053	-0.290745	0.07122	-0.0675411	0.235914	1210.18
Myoviridae_sp_arIN_0167	0.634496	0.00398128	-0.688457	-0.278716	1180.19
Siphoviridae_sp_arIN_0273	0.212843	0.36224	-0.382608	-0.342707	1166.79
Siphoviridae_sp_arIN_0769	-0.935783	-0.680304	1.03885	-0.324435	1139.61
Siphoviridae_sp_arIN_0697	-0.317512	0.311999	0.0331545	-0.100246	1134.53
Virus_sp_arIN_0330	-0.560474	-0.0176973	0.304629	0.136206	1133.45
Siphoviridae_sp_arIN_0069	-0.177764	0.0507483	-0.229405	0.295298	1130.35
Siphoviridae_sp_arIN_0649	-0.284018	0.0339294	0.197609	0.0116477	1128.3
Siphoviridae_sp_arIN_0151	-0.20303	0.256375	-0.23269	0.1187	1125.16
Siphoviridae_sp_arIN_0312	0.206023	0.0113236	-0.543811	0.204967	1124.95
Podoviridae_sp_arIN_0252	0.305997	0.0468025	-0.36908	-0.0641959	1097.96
Siphoviridae_sp_arIN_0439	-0.282483	0.242486	-0.0578272	0.0483565	1095.03
Siphoviridae_sp_arIN_0052	-0.168184	0.432561	-0.424929	0.0222407	1080.4
Siphoviridae_sp_arIN_0644	-0.314881	0.412179	-0.183246	-0.0222884	1079.95
Siphoviridae_sp_arIN_0362	-1.70125	-23.3558	-7.13429	1.88181	1073.47
Siphoviridae_sp_arIN_0731	-0.195154	0.192312	0.160702	-0.207401	1073.32
Myoviridae_sp_arIN_0166	-0.119492	0.265139	-0.209749	0.018703	1066.47
Myoviridae_sp_arIN_0650	-0.569741	0.527187	-0.0406007	-0.131478	1048.91
Siphoviridae_sp_arIN_0145	-0.0162779	0.0620528	-0.188261	0.123807	1039.52
Siphoviridae_sp_arIN_0204	-0.0315495	-0.278786	-0.148554	0.373167	1019.81
Siphoviridae_sp_arIN_0331	-0.179229	0.698376	-0.623903	-0.242576	1019.54
Myoviridae_sp_arIN_0089	-0.062574	-0.107468	-0.0358783	0.187505	1012.37
Siphoviridae_sp_arIN_0037	0.119228	-0.362202	-0.103948	0.269496	1007.3
Siphoviridae_sp_arIN_0001	0.431974	-0.28062	-0.281672	0.00726354	1006.51
Siphoviridae_sp_arIN_0101	0.283348	0.018008	-0.349833	-0.0207079	1005.44
Siphoviridae_sp_arIN_0682	-0.463349	0.00435033	0.129597	0.235961	999.851
Siphoviridae_sp_arIN_0298	-0.0106124	0.296971	-0.26261	-0.0813267	964.198
Siphoviridae_sp_arIN_0471	0.405105	-0.202264	-0.457839	0.109098	953.966
Siphoviridae_sp_arIN_1044	-0.856745	0.213069	0.351408	0.0184152	940.25
Podoviridae_sp_arIN_0288	0.431796	-0.245055	-0.63242	0.216872	936.198
Myoviridae_sp_arIN_0308	0.336039	-0.580647	0.0490083	0.0489283	903.951
Myoviridae_sp_arIN_0523	-0.280005	-0.145933	0.149338	0.218542	902.714
Podoviridae_sp_arIN_0056	0.512564	-0.0981016	-0.296976	-0.277187	901.612
Siphoviridae_sp_arIN_0730	-0.401339	-0.0259854	0.190508	0.162893	901.256
Siphoviridae_sp_arIN_0721	-0.0825438	-0.0612645	-0.0161799	0.148398	893.779
Siphoviridae_sp_arIN_0184	-0.483284	0.0195477	0.0933761	0.268012	891.561
Siphoviridae_sp_arIN_0678	-0.46548	0.421058	-0.0246194	-0.0682708	874.798
Clostridium_phage_phiSM101_arIN_0643	0.12295	0.134364	-0.452417	0.11452	869.454
Virus_sp_arIN_0117	-0.803672	-0.4738	0.924152	-0.304938	860.621
Virus_sp_arIN_0795	-0.218425	-0.236351	0.687398	-0.553783	845.032
Siphoviridae_sp_arIN_0193	-0.968439	-0.136006	0.484599	0.238431	844.166
Virus_sp_arIN_0335	-0.628229	-0.474485	0.671001	0.0581476	841.685
Myoviridae_sp_arIN_0373	-0.725319	-0.20203	0.457732	0.204678	841.334
Virus_sp_arIN_0631	0.0243215	-0.223605	-0.0958508	0.251998	829.046
Myoviridae_sp_arIN_0702	-0.600907	-0.254001	0.395565	0.246877	827.929
Virus_sp_arIN_0533	-0.729875	-0.203683	0.426283	0.244821	818.934
Siphoviridae_sp_arIN_0736	0.0648217	-0.0665623	0.143837	-0.161179	818.299
Myoviridae_sp_arIN_0862	0.0616534	-0.276875	0.43065	-0.352693	816.721
Siphoviridae_sp_arIN_0029	-0.24666	0.273083	-0.129333	0.0489515	811.759
Siphoviridae_sp_arIN_0272	0.270412	0.203468	-0.653557	0.00959521	810.278
Myoviridae_sp_arIN_0164	-0.489456	0.337824	-0.0621407	0.0922287	809.628
Myoviridae_sp_arIN_0152	-0.870061	-0.125534	0.553537	0.0956301	809.022
Myoviridae_sp_arIN_0802	-0.936954	-0.376512	0.825304	-0.0962529	808.45
Myoviridae_sp_arIN_0180	0.602926	-0.209667	-0.533548	-0.111515	794.235
Siphoviridae_sp_arIN_0236	0.096211	-0.0759354	-0.353133	0.262347	792.779
Siphoviridae_sp_arIN_0485	-0.307354	-0.0290679	0.437932	-0.222358	788.978
Myoviridae_sp_arIN_0058	0.680176	-0.37952	-0.565385	-0.0691544	788.367
Siphoviridae_sp_arIN_0723	-0.16467	-0.106657	0.332229	-0.120022	786.601
Siphoviridae_sp_arIN_0368	-0.186407	0.253914	-0.177028	0.0624639	786.04
Siphoviridae_sp_arIN_0183	-0.505815	0.155656	-0.269844	0.435522	774.546
Siphoviridae_sp_arIN_0137	-0.436014	0.0624515	-0.0117391	0.292418	770.501
Siphoviridae_sp_arIN_0647	-0.110452	0.383954	-0.24443	-0.113036	759.429
Siphoviridae_sp_arIN_0098	0.531751	0.110321	-0.436717	-0.442153	756.083
Myoviridae_sp_arIN_0282	0.237948	0.0118939	-0.326143	0.0211125	755.053
Siphoviridae_sp_arIN_0190	0.42281	0.0127278	-0.574316	-0.0306217	746.931
Virus_sp_arIN_0161	0.305749	0.186338	-0.475557	-0.141018	746.478
Myoviridae_sp_arIN_1042	-0.222334	-1.0323	0.868998	-0.273173	744.376
Virus_sp_arIN_0829	-0.367148	-0.331281	0.447091	0.0929749	734.89
Siphoviridae_sp_arIN_0313	0.36537	-0.149643	-0.286093	-0.0142171	729.279
Myoviridae_sp_arIN_0860	-0.4681	-0.219124	0.887306	-0.815332	726.28
Siphoviridae_sp_arIN_0153	-2.43732	-3.34631	-4.22337	1.87323	726.196
Siphoviridae_sp_arIN_0144	-0.152528	0.367215	-0.257593	-0.0380292	724.967
Siphoviridae_sp_arIN_0059	0.357134	0.344939	-0.830783	-0.17332	719.242
Siphoviridae_sp_arIN_0719	-0.115532	0.442946	-0.448991	-0.0217668	708.196
Siphoviridae_sp_arIN_0742	-0.588089	0.126607	-0.272162	0.500778	705.267
Siphoviridae_sp_arIN_0023	-0.667168	0.165002	0.230117	0.105894	702.74
Siphoviridae_sp_arIN_0110	-0.115305	-0.0222264	-0.0987526	0.21196	702.243
Siphoviridae_sp_arIN_0187	0.706959	-0.2545	-0.872645	-0.0244165	699.583
Myoviridae_sp_arIN_1015	-0.567331	0.0486969	0.409793	-0.055426	694.613
Myoviridae_sp_arIN_0115	0.436734	-0.400615	-0.289032	0.0982543	690.113
Myoviridae_sp_arIN_0737	-0.858104	-0.434356	0.584385	0.273693	689.444
Siphoviridae_sp_arIN_0359	-1.26833	-0.567334	0.335708	0.720718	686.538
Siphoviridae_sp_arIN_0156	-0.0131438	-0.72476	0.201272	0.326837	686.445
Virus_sp_arIN_0570	-0.745537	-0.481401	0.591973	0.238745	675.665
Siphoviridae_sp_arIN_0206	0.0130561	0.228003	-0.0932957	-0.180631	672.604
Virus_sp_arIN_0170	-0.660271	-0.359247	0.390472	0.352586	672.518
Myoviridae_sp_arIN_0200	-0.449126	0.376948	-0.402189	0.277642	671.304
Siphoviridae_sp_arIN_0232	-0.23011	0.22643	0.0388321	-0.0736793	668.793
Siphoviridae_sp_arIN_0214	0.105262	0.364362	-0.559231	-0.0613982	667.999
Siphoviridae_sp_arIN_0345	0.368805	-0.366614	-0.217205	0.101497	667.727
Siphoviridae_sp_arIN_0869	-0.210894	-0.0964169	0.675842	-0.729494	665.68
Siphoviridae_sp_arIN_0367	0.264109	-0.0318502	-0.363904	0.0619586	663.376
Siphoviridae_sp_arIN_0356	0.552805	0.0585452	-0.468158	-0.379389	655.819
Siphoviridae_sp_arIN_1068	-0.502165	0.0250051	-0.0489629	0.38939	651.086
Siphoviridae_sp_arIN_0078	0.0660724	-0.0347232	-0.214634	0.157242	649.657
Myoviridae_sp_arIN_0203	0.596253	-0.357827	-0.333294	-0.129491	648.595
Virus_sp_arIN_0577	-0.577577	0.075433	0.24019	0.131044	639.18
Siphoviridae_sp_arIN_0370	-0.732986	-0.353165	0.482026	0.285431	638.416
Myoviridae_sp_arIN_0329	0.559344	-0.6155	-0.255416	0.050957	636.756
Siphoviridae_sp_arIN_0303	-0.764592	0.206423	0.282692	0.0581004	631.086
Podoviridae_sp_arIN_0542	-0.961941	-0.228637	0.281322	0.503741	627.565
Siphoviridae_sp_arIN_0162	0.1217	-0.228324	-0.161971	0.219779	620.643
Myoviridae_sp_arIN_1072	-0.80132	-0.779259	0.74046	0.229959	620.217
Siphoviridae_sp_arIN_0081	0.344033	-0.585334	-0.357587	0.360349	618.917
Siphoviridae_sp_arIN_0671	-0.877561	-0.0301391	0.417304	0.190245	604.317
Myoviridae_sp_arIN_0268	0.182029	0.183576	-0.497763	0.0308621	602.28
Siphoviridae_sp_arIN_0660	-0.594749	0.0667219	0.195811	0.195522	600.829
Myoviridae_sp_arIN_0286	-1.0873	-0.366935	0.737386	0.120057	598.207
Myoviridae_sp_arIN_0850	-0.194287	-0.753472	0.756488	-0.245629	590.43
Siphoviridae_sp_arIN_0357	-0.601851	-0.0609971	0.302606	0.20053	589.953
Siphoviridae_sp_arIN_0141	-1.03001	0.528209	-0.32401	0.344043	589.405
Myoviridae_sp_arIN_0076	0.297051	-0.217049	-0.160156	0.0230681	582.156
Siphoviridae_sp_arIN_0068	-0.13586	0.0624899	-0.00298199	0.067186	579.302
Myoviridae_sp_arIN_0140	0.152756	-0.0898031	-0.359733	0.225705	570.793
Siphoviridae_sp_arIN_0382	0.629991	-0.303248	-0.713545	0.0457203	567.194
Virus_sp_arIN_0504	-0.682742	0.513202	0.21755	-0.345476	561.315
Myoviridae_sp_arIN_0264	0.447068	-0.136163	-0.386888	-0.0558614	560.456
Siphoviridae_sp_arIN_0300	-0.471796	0.177048	0.332542	-0.169525	556.794
Siphoviridae_sp_arIN_0085	0.174011	-0.125973	-0.462468	0.298283	555.773
Siphoviridae_sp_arIN_0581	-1.04724	-0.297897	0.157021	0.666927	550.37
Siphoviridae_sp_arIN_0186	-0.632838	0.197984	0.026148	0.250609	547.575
Virus_sp_arIN_0959	-0.94562	0.252518	0.746135	-0.707889	544.178
Siphoviridae_sp_arIN_0318	-0.900547	-0.571234	0.981809	-0.292767	541.465
Siphoviridae_sp_arIN_0091	-1.12672	-0.675816	0.866116	0.128712	537.428
Myoviridae_sp_arIN_0914	0.202545	-0.434642	0.511417	-0.548043	535.856
Myoviridae_sp_arIN_0075	0.341765	0.0755123	-0.573405	0.00996316	535.595
Virus_sp_arIN_0620	-1.06587	-0.441427	0.345643	0.5995	532.91
Siphoviridae_sp_arIN_0493	-1.04522	-0.46392	0.269009	0.66488	531.205
Virus_sp_arIN_0346	0.238824	-0.608214	0.0399952	0.183773	529.065
Siphoviridae_sp_arIN_0767	-0.227307	-0.873264	0.853013	-0.333531	528.95
Siphoviridae_sp_arIN_0351	-0.101569	0.0556383	0.481738	-0.661461	524.339
Virus_sp_arIN_0867	-0.404965	0.0729067	0.0397243	0.220323	520.617
Podoviridae_sp_arIN_0683	-0.216777	0.295587	0.104682	-0.25692	520.035
Virus_sp_arIN_1086	-0.546133	-0.376515	0.88361	-0.514853	519.231
Myoviridae_sp_arIN_0292	0.411496	-0.52635	-0.348966	0.251543	514.26
Bacillus_phage_BM5_arIN_0700	0.0480733	0.0730519	0.139405	-0.299159	513.629
Myoviridae_sp_arIN_0638	-0.815235	0.168164	-0.186946	0.515605	513.275
Myoviridae_sp_arIN_0566	-1.50115	-0.722444	0.458845	0.736577	512.257
Siphoviridae_sp_arIN_0032	0.364853	0.238448	-0.773855	-0.0775365	497.034
Siphoviridae_sp_arIN_0289	0.35001	-0.0467335	-0.53179	0.0916783	495.982
Myoviridae_sp_arIN_0544	-0.0732126	0.448799	-0.0655101	-0.456068	490.038
Myoviridae_sp_arIN_0111	-1.25402	0.807023	0.146596	-0.465599	489.789
Siphoviridae_sp_arIN_0293	-0.564347	0.308021	-0.29373	0.34476	485.584
Siphoviridae_sp_arIN_0364	0.221323	0.229301	-0.498762	-0.0676102	485.048
Siphoviridae_sp_arIN_0237	0.610274	-0.0631552	-0.3033	-0.502493	484.932
Siphoviridae_sp_arIN_0453	-1.10012	-0.149143	0.943205	-0.496262	481.263
Myoviridae_sp_arIN_0327	-0.859136	0.601585	0.0375656	-0.144084	480.675
Siphoviridae_sp_arIN_0389	0.225333	0.0744315	-0.181143	-0.158425	478.903
Siphoviridae_sp_arIN_0325	0.461034	-0.484483	-0.211679	0.0637615	478.473
Siphoviridae_sp_arIN_0295	0.236071	-0.148261	-0.201528	0.0707367	477.657
Siphoviridae_sp_arIN_0314	0.34242	0.0466656	-0.59718	0.054082	475.551
Siphoviridae_sp_arIN_0103	-0.158913	0.0974058	-0.059905	0.104504	471.254
Myoviridae_sp_arIN_0240	-0.172113	-0.198174	-0.242245	0.480655	470.815
Virus_sp_arIN_0632	-0.155485	-0.43512	0.333152	0.141139	466.882
Podoviridae_sp_arIN_0120	-1.33909	0.320976	0.520348	-0.118331	457.713
Siphoviridae_sp_arIN_0267	-0.747694	0.29898	0.787887	-1.15963	456.541
Myoviridae_sp_arIN_0136	-0.366942	-0.0345948	0.248989	0.0839224	451.483
Siphoviridae_sp_arIN_0224	0.465812	-0.0595156	-0.44371	-0.113913	451.449
Podoviridae_sp_arIN_0347	-0.308802	0.848296	-0.750902	-0.325388	448.979
Siphoviridae_sp_arIN_0165	0.615896	-0.0554805	-0.912228	-0.0382246	446.117
Siphoviridae_sp_arIN_0375	0.593661	0.0358797	-0.457855	-0.438935	440.194
Myoviridae_sp_arIN_0982	-0.592027	-0.690015	0.954414	-0.360396	433.662
Siphoviridae_sp_arIN_0786	-0.843038	-0.478549	0.6723	0.17788	431.062
Siphoviridae_sp_arIN_0567	-1.26888	0.1534	0.0756119	0.504899	429.69
Siphoviridae_sp_arIN_0655	-0.299744	0.577861	0.156276	-0.784479	429.023
Myoviridae_sp_arIN_0734	-0.228981	0.362101	-0.308511	0.0758637	428.565
Streptococcus_phage_7201_arIN_0387	0.237685	-0.141486	-0.297525	0.13838	428.095
Siphoviridae_sp_arIN_0125	-3.80803	-22.0143	-22.0143	1.97402	423.613
Siphoviridae_sp_arIN_0061	0.154532	-0.260812	-0.12837	0.185812	422.019
Myoviridae_sp_arIN_0945	-1.14123	-0.204375	0.838131	-0.166536	418.393
Myoviridae_sp_arIN_0538	-0.47069	0.0742957	0.153705	0.154597	418.03
Siphoviridae_sp_arIN_0121	-0.636462	-0.394145	0.663941	0.0163057	417.762
Brevibacillus_phage_Sundance_arIN_0178	0.184435	-0.319705	-0.283817	0.31148	417.051
Myoviridae_sp_arIN_0421	0.703075	-0.274863	-0.530438	-0.229119	415.098
Myoviridae_sp_arIN_0189	0.148181	-4.12761	-0.161343	0.956374	411.891
Siphoviridae_sp_arIN_0424	-0.0324307	-0.0814527	0.14214	-0.0386257	409.755
Siphoviridae_sp_arIN_0708	-0.0783033	-0.180765	0.45045	-0.314504	407.048
Siphoviridae_sp_arIN_0147	-0.269109	0.0125143	0.202079	0.0159273	404.8
Siphoviridae_sp_arIN_0319	0.268461	-0.114654	-0.386111	0.146244	404.419
Siphoviridae_sp_arIN_0625	-0.184418	-0.25608	0.222363	0.158328	403.426
Myoviridae_sp_arIN_0512	-0.309368	0.485491	0.191948	-0.620074	402.056
Siphoviridae_sp_arIN_0284	0.54181	0.0145246	-0.799923	-0.0593385	401.806
Podoviridae_sp_arIN_0352	0.0015534	-0.0626366	0.0153984	0.0435958	401.446
Siphoviridae_sp_arIN_0456	0.269328	-0.0134126	-0.172772	-0.125209	400.905
Siphoviridae_sp_arIN_0315	0.098247	0.0546794	-0.304325	0.112472	400.312
Siphoviridae_sp_arIN_0127	0.369016	-0.0130601	-0.292094	-0.150683	400.296
Siphoviridae_sp_arIN_0134	-0.603061	0.040488	0.106841	0.306046	393.681
Siphoviridae_sp_arIN_0546	-0.695906	0.439496	0.505849	-0.72121	393.496
Myoviridae_sp_arIN_0035	0.352657	-0.140529	-0.689835	0.258192	392.346
Siphoviridae_sp_arIN_0479	0.033627	0.110136	0.127579	-0.313605	388.341
Siphoviridae_sp_arIN_0590	-0.675769	0.289708	0.0814387	0.129001	386.304
Myoviridae_sp_arIN_0107	-0.367561	-0.0135179	0.0707572	0.243628	382.827
Siphoviridae_sp_arIN_0213	-0.0674812	0.223891	-0.258276	0.0589844	382.489
Myoviridae_sp_arIN_0506	-0.862388	0.432955	0.177381	-0.045233	382.191
Siphoviridae_sp_arIN_0207	-0.74076	0.285708	-0.11873	0.335219	379.797
Siphoviridae_sp_arIN_0106	-0.631837	0.169497	-0.0499588	0.338015	378.22
Virus_sp_arIN_0969	-0.1562	-0.757763	0.624092	-0.0440005	376.697
Myoviridae_sp_arIN_0208	-1.02492	0.853002	0.0908357	-0.649909	374.855
Siphoviridae_sp_arIN_0432	0.400332	0.180639	-1.04177	0.0855212	373.711
Siphoviridae_sp_arIN_0253	0.0418967	0.732784	-0.875937	-0.388751	373.533
Siphoviridae_sp_arIN_0163	-0.0347369	0.0707641	-0.000688327	-0.0380145	373.375
Siphoviridae_sp_arIN_0615	-0.105562	-0.373008	0.225567	0.175237	370.642
Myoviridae_sp_arIN_0525	-0.390284	0.267539	-0.0438885	0.0884546	370.533
Siphoviridae_sp_arIN_0039	0.516975	-0.387312	-0.631013	0.212598	370.436
Siphoviridae_sp_arIN_0612	-1.43113	-0.0770897	0.754798	-0.00897741	369.356
Cellulophaga_phage_phi10_arIN_0468	-0.709353	-0.158913	0.0709388	0.528377	367.62
Myoviridae_sp_arIN_0274	0.258481	0.18158	-0.846584	0.155175	366.666
Myoviridae_sp_arIN_0555	-0.714861	0.558045	-0.250071	0.107832	366.158
Siphoviridae_sp_arIN_0047	0.0514225	0.248226	-0.256028	-0.0914509	365.254
Myoviridae_sp_arIN_0305	0.508122	-0.318861	-0.202467	-0.140766	364.812
Myoviridae_sp_arIN_0128	-0.132342	0.391626	-0.448911	0.0609944	363.136
Myoviridae_sp_arIN_0560	-0.656957	-0.199626	0.424505	0.205264	362.802
Siphoviridae_sp_arIN_0179	0.222925	-0.783518	-0.454131	0.605972	362.24
Podoviridae_sp_arIN_0653	-0.938714	0.303603	0.410598	-0.128405	361.795
Xanthomonas_citri_phage_CP2_arIN_0322	-0.263121	0.299545	0.0621173	-0.164942	361.505
Siphoviridae_sp_arIN_0337	0.00216196	0.0977796	0.00366822	-0.111182	361.188
Siphoviridae_sp_arIN_0450	0.260664	0.266783	-0.465229	-0.193483	356.792
Myoviridae_sp_arIN_0380	-0.276721	0.138204	0.123637	-0.0225027	356.732
Virus_sp_arIN_1047	-0.467796	-0.364815	0.827069	-0.461391	353.68
Myoviridae_sp_arIN_0763	-0.0383536	-0.507279	0.156976	0.272308	352.806
Podoviridae_sp_arIN_0090	-0.729549	0.285559	0.374318	-0.181479	350.821
Myoviridae_sp_arIN_0393	0.28201	-0.734591	-0.2532	0.426631	350.717
Siphoviridae_sp_arIN_0009	-0.0771341	0.0662171	-0.0942679	0.0953787	348.734
Podoviridae_sp_arIN_0194	0.012363	0.147765	0.0483099	-0.235333	348.442
Siphoviridae_sp_arIN_0383	0.521125	-0.250363	-1.1523	0.349743	347.351
Siphoviridae_sp_arIN_0079	-0.146314	-0.293311	-0.510411	0.658457	347.073
Myoviridae_sp_arIN_0756	-1.85793	-0.459492	0.958704	0.0749466	346.906
Myoviridae_sp_arIN_0637	0.552044	0.205054	-0.614422	-0.458153	345.384
Siphoviridae_sp_arIN_0472	0.47039	-0.268677	-0.524251	0.123158	342.761
Podoviridae_sp_arIN_0606	0.109303	0.0206248	-0.258797	0.0991061	342.564
Siphoviridae_sp_arIN_1054	-0.41628	0.188608	0.148539	0.00365385	341.188
Myoviridae_sp_arIN_0531	-0.854511	-0.555609	0.873314	-0.0974061	340.45
Siphoviridae_sp_arIN_0122	-1.24052	0.447421	0.0686977	0.2196	340.368
Siphoviridae_sp_arIN_1002	-0.503383	-0.552405	0.961407	-0.58758	338.551
Siphoviridae_sp_arIN_0422	0.594424	-0.205078	-0.641225	-0.0269829	338.469
Myoviridae_sp_arIN_0438	0.704066	-0.280825	-0.359522	-0.380131	338.054
Myoviridae_sp_arIN_0239	-0.416204	0.348907	-0.0321986	-0.00132501	337.361
Siphoviridae_sp_arIN_0462	0.00646963	-0.180056	-0.213238	0.322203	336.293
Siphoviridae_sp_arIN_0527	-1.63849	0.344904	0.484189	0.014273	335.674
Myoviridae_sp_arIN_0461	0.147117	0.282519	-0.0725914	-0.46315	333.47
Siphoviridae_sp_arIN_0528	-0.528377	-0.0290116	0.412851	-0.00685394	333.169
Siphoviridae_sp_arIN_0414	-1.79288	0.793186	0.572377	-1.02463	328.658
Siphoviridae_sp_arIN_0374	0.203351	-0.337458	-0.105483	0.173386	327.01
Myoviridae_sp_arIN_0857	-0.639793	-0.518196	0.900828	-0.334948	326.9
Myoviridae_sp_arIN_0019	-1.44838	0.960943	-0.0100636	-0.527125	326.613
Myoviridae_sp_arIN_0093	0.0691207	0.325467	0.0279367	-0.560004	325.949
Siphoviridae_sp_arIN_0651	-0.673405	0.140069	0.189349	0.177302	325.948
Myoviridae_sp_arIN_0400	-0.111304	0.0964494	0.124668	-0.128387	325.834
Myoviridae_sp_arIN_0376	-0.138374	0.211153	-0.0444216	-0.0526467	325.811
Siphoviridae_sp_arIN_0985	-0.682039	-0.367897	0.895618	-0.431678	325.669
Myoviridae_sp_arIN_0810	-0.373118	-0.650792	0.512586	0.219528	322.222
Myoviridae_sp_arIN_0310	-0.741673	0.365301	0.166034	-0.0118288	320.589
Siphoviridae_sp_arIN_0191	0.269089	0.0931332	-0.505586	0.0340671	320.403
Myoviridae_sp_arIN_0073	-0.202238	-1.25126	-0.265827	0.909962	320.097
Siphoviridae_sp_arIN_0474	-0.132688	-0.0450387	-0.0468569	0.20234	319.612
Myoviridae_sp_arIN_0481	0.22047	0.197444	-0.567805	0.0194593	318.128
Siphoviridae_sp_arIN_0080	0.447819	0.175137	-0.53295	-0.293692	317.659
Myoviridae_sp_arIN_0114	-0.840523	1.4033	-1.28262	-1.37538	315.864
Siphoviridae_sp_arIN_0278	-0.896659	0.459342	0.203767	-0.0950279	314.013
Siphoviridae_sp_arIN_0173	0.246782	0.0602565	-0.244228	-0.1101	313.384
Siphoviridae_sp_arIN_0175	-0.259968	-0.0516342	-0.153175	0.379379	312.605
Siphoviridae_sp_arIN_0008	0.247611	-0.0392195	-0.505691	0.183018	311.744
Podoviridae_sp_arIN_0301	0.472317	-0.164012	-0.384821	-0.0675601	309.671
Siphoviridae_sp_arIN_0155	-0.181641	-0.0524437	0.123097	0.0907566	309.107
Siphoviridae_sp_arIN_0458	-0.303062	0.311103	-0.055503	-0.0195283	308.981
Myoviridae_sp_arIN_0455	-0.24911	0.100417	-0.106248	0.211013	306.012
Siphoviridae_sp_arIN_0003	0.352666	-0.0775879	-0.298187	-0.055641	303.198
Siphoviridae_sp_arIN_0537	-0.413301	-0.1144	0.144598	0.286772	302.761
Myoviridae_sp_arIN_0816	-0.612249	-0.89831	0.623722	0.343082	302.591
Podoviridae_sp_arIN_0041	1.15615	-4.18519	-1.21195	0.361459	300.337
Streptococcus_phage_phiARI0131-2_arIN_0796	-0.755768	-1.19605	0.847935	0.228206	300.059
Siphoviridae_sp_arIN_0014	-0.801508	-0.616666	0.798779	0.0488598	298.906
Siphoviridae_sp_arIN_0088	0.0618495	0.258653	-0.31885	-0.0617104	298.163
Siphoviridae_sp_arIN_0038	0.21705	0.242932	-0.185791	-0.367577	298.023
Siphoviridae_sp_arIN_0406	0.381982	-0.0608832	-0.486383	0.0347502	297.036
Myoviridae_sp_arIN_0905	-0.396266	0.417208	0.229805	-0.449767	296.827
Myoviridae_sp_arIN_0473	0.792644	-0.656916	0.0135086	-0.680119	295.526
Podoviridae_sp_arIN_0425	-0.81663	0.112321	-0.0363385	0.460628	294.28
Cellulophaga_phage_phi10_arIN_0441	0.197253	0.306183	-0.119317	-0.521948	294.167
Croceibacter_phage_P2559Y_arIN_0394	-2.10068	-0.117282	0.364109	0.639549	294.159
Siphoviridae_sp_arIN_0109	-2.33736	0.526743	0.90504	-1.03251	293.518
Myoviridae_sp_arIN_0409	0.165561	-0.449808	0.0536093	0.148478	292.198
Myoviridae_sp_arIN_0470	0.452461	-0.164699	-0.517571	0.0579232	289.036
Siphoviridae_sp_arIN_0388	-0.196832	0.423997	-0.246615	-0.0846325	287.465
Myoviridae_sp_arIN_0463	0.321118	-0.497675	-0.490216	0.412007	285.467
Siphoviridae_sp_arIN_0169	-0.432738	0.380736	-0.137873	0.0680266	283.981
Myoviridae_sp_arIN_0853	-0.446654	-0.370145	0.752791	-0.308459	282.227
Siphoviridae_sp_arIN_0149	-0.0954408	-0.944931	0.384456	0.3094	280.06
Siphoviridae_sp_arIN_0248	0.0274253	0.355473	-0.151641	-0.319806	279.032
Myoviridae_sp_arIN_0411	-0.0969452	-0.531398	-0.0865333	0.517349	276.684
Siphoviridae_sp_arIN_0379	0.138248	-0.420246	-0.441356	0.501509	274.369
Virus_sp_arIN_0818	-1.49954	0.121292	0.590857	0.0737964	272.998
Myoviridae_sp_arIN_0396	0.430687	-0.688724	-0.880168	0.57378	272.983
Myoviridae_sp_arIN_0996	0.579828	0.30584	-0.627807	-0.684941	272.371
Siphoviridae_sp_arIN_0419	-1.11778	0.479967	0.0250835	0.172419	271.848
Virus_sp_arIN_0685	0.307662	-0.215898	0.324994	-0.624532	271.356
Siphoviridae_sp_arIN_0365	0.206815	0.575504	-1.04264	-0.200538	268.503
Siphoviridae_sp_arIN_0641	-1.78608	-0.124613	0.876151	-0.0629273	268.463
Clostridium_phage_c-st_arIN_0476	0.784511	-0.675032	-1.19364	0.279738	267.359
Siphoviridae_sp_arIN_0381	-0.56799	0.119953	-0.202736	0.454011	266.996
Siphoviridae_sp_arIN_0418	0.282217	0.49623	-0.716276	-0.386943	265.523
Siphoviridae_sp_arIN_0440	0.314811	-1.13475	-0.127289	0.47008	264.652
Myoviridae_sp_arIN_0443	0.737569	-0.245423	-1.74892	0.252833	262.305
Geobacillus_virus_E3_arIN_0108	-0.00554863	-0.011502	0.169022	-0.172208	261.714
Siphoviridae_sp_arIN_0402	0.0713774	-0.285073	0.122317	0.0567208	259.808
Myoviridae_sp_arIN_1006	-1.23709	0.40927	0.660655	-0.584326	259.657
Siphoviridae_sp_arIN_0157	0.20921	0.118544	-0.82337	0.254819	259.474
Myoviridae_sp_arIN_0062	-0.140881	-0.261818	-0.126603	0.425473	259.009
Myoviridae_sp_arIN_1087	-0.553062	-0.434733	0.56123	0.141526	258.309
Myoviridae_sp_arIN_0992	-1.80724	0.254156	0.54073	0.0934492	257.312
Siphoviridae_sp_arIN_0192	0.210358	0.130748	-0.517144	0.0695774	256.151
Siphoviridae_sp_arIN_0608	-1.43422	0.659357	0.0167594	0.0550443	255.439
Siphoviridae_sp_arIN_0340	0.537078	-0.399468	-0.207584	-0.112716	255.106
Siphoviridae_sp_arIN_0042	0.569288	-0.273753	-0.324508	-0.167355	254.186
Myoviridae_sp_arIN_0412	0.840073	-0.279338	-1.67242	0.100524	253.769
Myoviridae_sp_arIN_0477	0.0362717	0.171674	-0.557831	0.225093	253.741
Siphoviridae_sp_arIN_0452	0.215497	-0.308064	-0.16771	0.190193	251.404
Siphoviridae_sp_arIN_0285	0.734202	-0.462892	-0.448378	-0.1875	250.928
Podoviridae_sp_arIN_0401	-0.175839	0.374601	-0.0329772	-0.250053	250.55
Myoviridae_sp_arIN_0328	-0.553041	-4.37699	-5.21751	1.69751	250.427
Myoviridae_sp_arIN_0334	-0.254946	0.190797	-0.318535	0.285347	250.299
Virus_sp_arIN_0465	0.11588	0.0702171	-0.289694	0.0682085	248.502
Siphoviridae_sp_arIN_0428	-0.01437	0.420593	-0.0694473	-0.477079	248.303
Siphoviridae_sp_arIN_0390	-0.355209	0.657574	-0.645306	0.00210302	248.207
Myoviridae_sp_arIN_0398	-0.27769	-0.464215	0.517249	0.0271548	247.983
Siphoviridae_sp_arIN_0446	-0.5603	0.00806197	0.283002	0.136862	247.959
Myoviridae_sp_arIN_0123	0.615834	-0.091524	-0.741377	-0.103367	246.48
Virus_sp_arIN_0501	-1.80641	-0.118473	0.921408	-0.153648	246.074
Siphoviridae_sp_arIN_0065	0.194228	-0.0226712	-0.218125	0.0169211	245.449
Siphoviridae_sp_arIN_0063	-0.805797	-0.40736	0.430174	0.407686	245.189
Siphoviridae_sp_arIN_0072	0.364392	0.4409	-0.143297	-1.15276	244.972
Bicaudaviridae_sp_arIN_0230	-0.407258	0.484218	-0.112393	-0.11706	244.965
Siphoviridae_sp_arIN_0235	-0.298989	1.05214	-0.741089	-0.95656	244.824
Siphoviridae_sp_arIN_0820	-1.92351	-0.525072	0.804315	0.373115	241.49
Siphoviridae_sp_arIN_0410	-0.266499	-0.453025	0.384509	0.179817	240.886
Enterobacteria_phage_ST104_arIN_0429	0.351115	-0.0984447	-0.506022	0.11936	240.341
Virus_sp_arIN_0510	-0.440004	0.309339	-0.0133495	0.0467535	238.825
Siphoviridae_sp_arIN_0294	-0.265511	0.465501	-0.519984	0.124222	238.344
Siphoviridae_sp_arIN_0384	-0.0931062	0.194299	-0.535206	0.296627	237.857
Myoviridae_sp_arIN_0094	-0.00598334	0.0742776	-0.021819	-0.0494345	237.729
Myoviridae_sp_arIN_0064	-0.155543	0.0376355	-0.0815201	0.177234	237.04
Myoviridae_sp_arIN_0999	-0.446534	0.174295	0.111365	0.080703	236.446
Siphoviridae_sp_arIN_0395	0.225287	-0.172742	-0.152683	0.0624799	235.952
Siphoviridae_sp_arIN_0005	-0.643972	-0.0857545	0.304387	0.242286	235.292
Myoviridae_sp_arIN_0211	-0.40772	0.575679	-0.205965	-0.16999	235.2
Siphoviridae_sp_arIN_0469	0.596202	-0.092824	-1.61143	0.29079	235.139
Myoviridae_sp_arIN_0269	0.0899088	-0.266542	0.113472	0.0321835	231.73
Siphoviridae_sp_arIN_0217	0.540647	-0.297954	-0.151431	-0.266016	231.15
Siphoviridae_sp_arIN_0433	-0.456489	0.204982	-0.220518	0.333782	230.23
Siphoviridae_sp_arIN_0980	-0.298554	0.836849	-0.866184	-0.230748	229.642
Siphoviridae_sp_arIN_0791	-0.373505	0.0386069	0.624967	-0.602092	229.305
Siphoviridae_sp_arIN_0447	-0.754793	-0.678284	-0.196894	0.933598	228.549
Myoviridae_sp_arIN_0868	-1.62679	-0.047786	0.779101	-0.010553	228.331
Siphoviridae_sp_arIN_0621	0.296509	0.0197856	-0.283095	-0.0951171	225.586
Siphoviridae_sp_arIN_0159	0.256969	0.72252	-1.82256	-0.197178	224.417
Siphoviridae_sp_arIN_0280	-0.802765	0.332637	-0.0224731	0.24232	223.225
Siphoviridae_sp_arIN_0020	0.256178	0.183609	-0.74639	0.102826	220.176
Siphoviridae_sp_arIN_0343	-0.152427	0.503256	-0.434747	-0.0846215	219.038
Myoviridae_sp_arIN_0426	-0.491373	0.209627	0.170863	0.009392	217.76
Siphoviridae_sp_arIN_0316	-0.656867	-0.843393	0.0886587	0.803255	217.66
Siphoviridae_sp_arIN_1043	-0.769042	-0.0810991	0.663326	-0.177675	216.741
Siphoviridae_sp_arIN_1056	0.417739	-0.431751	-0.0243612	-0.0899575	216.432
Siphoviridae_sp_arIN_1014	-2.20238	0.698555	0.603445	-0.642723	215.881
Siphoviridae_sp_arIN_1057	-0.367999	-0.260793	0.483631	-0.0112159	214.886
Myoviridae_sp_arIN_0423	0.343772	0.309249	-0.18079	-0.713953	213.236
Virus_sp_arIN_0445	0.19238	-0.65711	0.456549	-0.232854	212.773
Myoviridae_sp_arIN_0843	-0.0160749	-0.834868	0.962667	-0.995574	210.973
Myoviridae_sp_arIN_0457	-0.264828	-0.281429	-0.00648917	0.432333	209.657
Myoviridae_sp_arIN_0430	-0.0776331	-0.164623	0.132343	0.0897081	209.049
Brevibacillus_phage_Sundance_arIN_0263	0.567838	-20.9943	-0.828458	0.96685	208.889
Myoviridae_sp_arIN_0449	0.41108	0.142093	-0.200945	-0.521114	208.284
Siphoviridae_sp_arIN_0480	-2.5599	0.475959	0.457424	0.0928607	207.748
Myoviridae_sp_arIN_0271	-1.531	0.172287	0.733848	-0.210812	206.74
Myoviridae_sp_arIN_0475	0.756294	-0.567735	-0.337883	-0.243015	205.203
Virus_sp_arIN_0416	1.06214	-2.3974	-1.06801	0.316362	203.085
Siphoviridae_sp_arIN_0386	-0.376322	-0.14781	-0.59603	0.735877	202.814
Podoviridae_sp_arIN_0100	-0.0539071	-0.462825	0.0185656	0.376468	202.756
Myoviridae_sp_arIN_1045	-0.547134	-0.0403213	0.646001	-0.361492	202.176
Myoviridae_sp_arIN_0046	-0.222076	0.105972	0.301058	-0.261185	201.314
Siphoviridae_sp_arIN_0442	-0.152565	0.604326	-0.388214	-0.293346	198.369
Siphoviridae_sp_arIN_0834	-0.835024	0.347684	0.692501	-0.860328	198.336
Siphoviridae_sp_arIN_0215	-0.729184	-0.178744	-0.296815	0.764886	198.024
Podoviridae_sp_arIN_0392	0.640538	-1.48459	-0.517768	0.470184	197.795
Myoviridae_sp_arIN_0012	-0.477097	0.177679	-0.146608	0.318628	196.751
Siphoviridae_sp_arIN_0517	0.154778	0.489084	-0.810884	-0.131054	194.961
Siphoviridae_sp_arIN_1070	-0.180745	-0.36727	0.775704	-0.66548	194.565
Siphoviridae_sp_arIN_0182	-0.562452	0.57295	0.302109	-0.731346	191.315
Myoviridae_sp_arIN_0979	-0.998847	0.257145	0.773495	-0.748838	189.928
Myoviridae_sp_arIN_0534	-1.3116	-0.439234	0.851159	0.0781316	189.557
Siphoviridae_sp_arIN_0391	0.833837	0.232275	-0.871296	-1.01089	189.537
Myoviridae_sp_arIN_0851	0.0128825	-0.396035	0.702026	-0.726666	187.631
Virus_sp_arIN_0435	0.0101106	-0.417423	0.0374955	0.284367	187.395
Myoviridae_sp_arIN_0317	0.581474	0.0953883	-0.953735	-0.121901	186.145
Myoviridae_sp_arIN_0131	-0.736124	-0.535627	0.330788	0.538131	185.882
Siphoviridae_sp_arIN_0454	0.52781	-0.336787	-0.535778	0.106578	185.354
Myoviridae_sp_arIN_0924	-0.537032	-0.208984	0.672944	-0.232187	184.813
Myoviridae_sp_arIN_0250	0.725743	-0.323278	-0.578853	-0.188529	184.359
Siphoviridae_sp_arIN_0994	-0.556644	-0.257742	0.26429	0.359158	181.067
Myoviridae_sp_arIN_0800	-0.784535	0.0131719	0.929282	-0.982903	180.73
Siphoviridae_sp_arIN_0459	-1.05605	0.342381	0.238809	0.0992127	180.444
Myoviridae_sp_arIN_0929	-1.46796	0.193509	0.812403	-0.436682	179.483
Siphoviridae_sp_arIN_0176	-0.243997	0.902052	-0.740545	-0.538761	178.667
Myoviridae_sp_arIN_0021	-0.324691	0.761801	-0.103827	-0.797454	176.236
Siphoviridae_sp_arIN_0467	-0.0608612	0.86809	-0.765995	-0.671127	176.087
Virus_sp_arIN_0371	-0.542973	-0.0774226	0.565123	-0.173999	175.228
Siphoviridae_sp_arIN_0146	-0.536409	-0.477822	0.790165	-0.212264	174.247
Siphoviridae_sp_arIN_0444	0.662903	-0.330977	-0.849585	0.0932791	170.568
Siphoviridae_sp_arIN_0837	-0.266202	-0.272156	0.554731	-0.198397	169.831
Myoviridae_sp_arIN_0022	-0.639719	0.633186	-0.666782	0.23544	169.712
Siphoviridae_sp_arIN_0270	-0.0160054	0.0929249	0.0366589	-0.122229	169.332
Siphoviridae_sp_arIN_0427	0.557765	-0.143333	-0.299372	-0.304039	169.133
Siphoviridae_sp_arIN_0339	0.37416	-0.208294	-0.904441	0.383072	168.009
Siphoviridae_sp_arIN_0437	0.399551	0.300488	-0.720621	-0.247241	167.981
Siphoviridae_sp_arIN_0451	0.632462	-0.66954	-0.340153	0.0442221	167.127
Myoviridae_sp_arIN_0960	-1.61275	-0.799275	0.752504	0.499449	165.332
Siphoviridae_sp_arIN_0010	-1.01371	-0.287699	-0.11701	0.81838	164.994
Myoviridae_sp_arIN_0801	0.447474	-0.357961	-0.0989627	-0.116569	164.816
Myoviridae_sp_arIN_0066	-1.21686	-0.98835	1.11363	-0.149057	164.701
Siphoviridae_sp_arIN_0044	-0.0918999	-0.863387	0.78051	-0.332216	162.298
Myoviridae_sp_arIN_0199	0.999893	-0.367204	-1.52967	-0.186874	161.824
Myoviridae_sp_arIN_0803	-1.22239	0.149079	0.823795	-0.530094	161.261
Siphoviridae_sp_arIN_0341	-0.168022	0.382417	-0.195085	-0.100217	160.819
Myoviridae_sp_arIN_0196	-0.632367	0.573424	-0.0300735	-0.172244	158.859
Siphoviridae_sp_arIN_0619	-0.593335	0.12703	0.549527	-0.355604	157.747
Myoviridae_sp_arIN_0338	-1.43078	0.761202	0.00158483	-0.0999439	157.326
Siphoviridae_sp_arIN_0265	-0.321674	-1.92323	0.936665	0.0315337	157.063
Siphoviridae_sp_arIN_0415	0.602491	-0.683569	-0.424571	0.155724	151.698
Caulobacter_phage_Cr30_arIN_0775	-0.747581	-0.782104	1.06666	-0.457383	151.63
Siphoviridae_sp_arIN_1049	-0.590994	0.0298347	-1.03309	0.869128	151.32
Virus_sp_arIN_0886	-0.265633	-0.314655	0.828319	-0.764867	149.716
Siphoviridae_sp_arIN_0225	0.559092	-0.168001	-0.0756527	-0.540211	148.698
Siphoviridae_sp_arIN_0417	0.640739	-1.13075	-0.216398	0.167977	148.619
Myoviridae_sp_arIN_0372	0.109446	0.785416	-0.300233	-1.37529	145.594
Siphoviridae_sp_arIN_0296	-0.915769	-0.566242	-0.187945	0.938632	145.381
Siphoviridae_sp_arIN_0177	-2.42887	-0.445474	0.486577	0.747456	143.502
Siphoviridae_sp_arIN_0434	-0.0485792	-0.557032	1.18739	-3.71773	143.331
Myoviridae_sp_arIN_1055	-1.2493	-1.1139	1.47852	-1.59653	143.228
Myoviridae_sp_arIN_0405	-0.574584	0.0164972	0.497888	-0.144209	142.208
Siphoviridae_sp_arIN_0132	-0.681595	-0.256687	0.761661	-0.244556	141.376
Myoviridae_sp_arIN_1092	-0.689834	-1.36179	1.06071	-0.143982	140.342
Myoviridae_sp_arIN_0261	-0.0740033	0.67807	-0.641634	-0.305758	136.941
Clostridium_phage_c-st_arIN_0983	-2.15612	-0.757687	0.20913	1.0202	136.502
Mycobacterium_phage_Omega_arIN_0885	-0.986124	0.0683575	0.756199	-0.400471	133.646
Myoviridae_sp_arIN_0784	0.321949	-0.279614	-0.798222	0.434148	132.919
Siphoviridae_sp_arIN_1053	-2.08194	-0.268467	0.935389	0.0302583	131.93
Myoviridae_sp_arIN_0358	0.153942	-0.447621	-0.0955135	0.284757	129.129
Myoviridae_sp_arIN_0951	-0.719831	-0.321394	1.16	-1.4821	127.673
Myoviridae_sp_arIN_0823	-0.355772	-0.734942	1.10902	-1.11804	126.531
Myoviridae_sp_arIN_0148	0.64412	-20.2547	0.749507	-0.403551	125.107
Siphoviridae_sp_arIN_0500	0.958598	-0.227927	-1.80543	-0.125599	121.23
Myoviridae_sp_arIN_0302	1.00247	-5.2284	-2.67666	0.858772	121.152
Myoviridae_sp_arIN_0750	-1.18263	0.0714125	0.737835	-0.249758	119.161
Myoviridae_sp_arIN_1077	-2.22902	0.584449	1.08376	-2.57625	118.504
Siphoviridae_sp_arIN_0404	-0.594335	-0.102789	0.448991	0.0584328	107.194
Cellulophaga_phage_phi12_arIN_0260	-0.626105	-0.590238	0.739148	0.0266625	105.145
Myoviridae_sp_arIN_0835	-1.85138	-0.0379135	0.291474	0.608735	103.489
Myoviridae_sp_arIN_0113	-0.0765072	-0.221212	0.348125	-0.118885	100.318
Siphoviridae_sp_arIN_0859	-2.09437	-0.473548	1.37041	-1.11968	96.674
Virus_sp_arIN_0947	-19.7168	-0.621528	1.02979	0.387689	86.1655
Siphoviridae_sp_arIN_1012	-1.22124	-0.948336	1.14401	-0.246547	83.6164
Siphoviridae_sp_arIN_0436	-0.75421	0.059263	0.26312	0.220485	82.0601
Podoviridae_sp_arIN_0363	-0.0653264	-0.144937	0.746329	-1.113	81.8194
Myoviridae_sp_arIN_1018	-0.488395	-1.25988	0.806469	0.164372	73.2842
Virus_sp_arIN_0974	-1.45901	-0.0605723	1.42082	-19.3463	66.653
Bacillus_phage_MG-B1_arIN_0397	-18.7617	0.946516	0.275905	-0.214188	44.4462
Siphoviridae_sp_arIN_0247	-16.001	1.72568	-0.529872	-16.001	6.55806
Myoviridae_sp_arIN_0349	1.99998	-15.6459	-15.6459	-15.6459	5.12741
Siphoviridae_sp_arIN_0086	1.99997	-14.9294	-14.9294	-14.9294	3.12037
Siphoviridae_sp_arIN_0160	1.99996	-14.6199	-14.6199	-14.6199	2.51781
Siphoviridae_sp_arIN_0070	1.99995	-14.436	-14.436	-14.436	2.21643
Siphoviridae_sp_arIN_0366	1.99995	-14.384	-14.384	-14.384	2.13797
Myoviridae_sp_arIN_0198	1.99991	-13.5417	-13.5417	-13.5417	1.19253
Siphoviridae_sp_arIN_0320	-12.371	-12.371	-12.371	1.9998	0.529722
Siphoviridae_sp_arIN_0092	1.99973	-11.9723	-11.9723	-11.9723	0.401805
Myoviridae_sp_arIN_0299	0	0	0	0	0.0001
Siphoviridae_sp_arIN_0045	0	0	0	0	0.0001
Siphoviridae_sp_arIN_0202	0	0	0	0	0.0001
Myoviridae_sp_arIN_0216	0	0	0	0	0.0001
Siphoviridae_sp_arIN_0102	0	0	0	0	0.0001
Siphoviridae_sp_arIN_0168	0	0	0	0	0.0001

## Sheet: SparCC correlations
mag_id	global_MAG1	global_MAG2	global_MAG3	global_MAG4	global_MAG5	global_MAG6	global_MAG7	global_MAG8	global_MAG9	global_MAG10	global_MAG11	global_MAG12	global_MAG13	global_MAG14	global_MAG15	global_MAG16	global_MAG17	global_MAG18	global_MAG19	global_MAG20	global_MAG21	global_MAG22	global_MAG23	global_MAG24	global_MAG25	global_MAG26	global_MAG27	global_MAG28	global_MAG29	global_MAG30	global_MAG31	global_MAG32	global_MAG33	global_MAG34	global_MAG35	global_MAG36	global_MAG37	global_MAG38	global_MAG39	global_MAG40	global_MAG41	global_MAG42	global_MAG43	global_MAG44	global_MAG45	global_MAG46	global_MAG47	global_MAG48	global_MAG49
global_MAG1	1	-0.913315	-0.858409	0.92382	0.931314	-0.965031	-0.736038	0.773259	-0.704541	-0.918944	-0.361536	-0.936919	-0.573908	0.950655	-0.460046	0.943907	0.8377	0.871182	-0.937483	-0.322333	0.45802	0.97526	0.469564	-0.805432	-0.951864	-0.944658	-0.943077	0.791092	-0.895685	-0.870124	-0.266653	-0.959077	0.986301	0.875788	0.0440908	0.895214	-0.913532	0.989793	0.857367	-0.953894	0.783831	-0.959671	-0.80066	-0.953327	-0.848953	-0.724695	-0.341972	0.927456	0.163324
global_MAG2	-0.913315	1	0.914836	-0.910464	-0.921806	0.891212	0.552626	-0.722702	0.655424	0.994722	0.327856	0.958077	0.473505	-0.890346	0.447804	-0.89892	-0.887154	-0.760138	0.942758	0.444555	-0.653345	-0.867699	-0.665745	0.620592	0.949815	0.99381	0.971763	-0.719464	0.886744	0.863317	0.069991	0.89441	-0.923356	-0.792728	-0.162651	-0.815386	0.794222	-0.955256	-0.867885	0.88019	-0.712769	0.894862	0.760347	0.891639	0.773128	0.78993	0.0995809	-0.839496	-0.35729
global_MAG3	-0.858409	0.914836	1	-0.891518	-0.841378	0.913954	0.641773	-0.884272	0.886799	0.939986	0.0401045	0.976871	0.491659	-0.94246	0.767539	-0.795622	-0.962851	-0.90426	0.975998	0.132932	-0.795093	-0.848386	-0.754315	0.536505	0.926841	0.913278	0.970095	-0.73172	0.982255	0.981763	-0.027514	0.86034	-0.81546	-0.859946	-0.346748	-0.93888	0.831642	-0.905497	-0.804957	0.901649	-0.909864	0.898022	0.924509	0.872669	0.69185	0.934285	-0.0405298	-0.921019	-0.573337
global_MAG4	0.92382	-0.910464	-0.891518	1	0.938155	-0.893806	-0.569911	0.881132	-0.672862	-0.923573	-0.0660709	-0.915204	-0.279604	0.911334	-0.504002	0.818452	0.822961	0.875653	-0.905219	-0.169734	0.632106	0.959837	0.660879	-0.635225	-0.912835	-0.914233	-0.924532	0.629696	-0.876243	-0.861321	-0.037733	-0.863591	0.898549	0.799303	0.276134	0.863087	-0.81081	0.935952	0.743984	-0.866502	0.77061	-0.892289	-0.743115	-0.87725	-0.633794	-0.781377	-0.0583764	0.92118	0.345909
[truncated: 700 more rows]
[truncated: 655 more columns]

[truncated: 1 more sheets: SparCC p-values]
