# Supplementary material for: Analysis of the anaerobic digestion metagenome under environmental stresses stimulating prophage induction
Source: Microbiome. 2022 Aug 15;10:125. doi: 10.1186/s40168-022-01316-w (PMC9377139; doi:10.1186/s40168-022-01316-w)
Supplement: Supplementary file 5 — Additional file 4: Table 3. Functional annotation of MAGs with eggNOG mapper, KEMET, dbCAN, gutSMASH. [file 40168_2022_1316_MOESM5_ESM.xlsx]

## Sheet: Summary
KEGG modules - counts of annotated genes	For each prokaryotic MAG, show hoiw many genes are annotated for a number of KEGG modules relevant in anaerobic digestion
dbCAN modules - MAGs, virMAGs, viruses	Presence of dbCAN modules in both prokaryotic and viral genomes. Genomes with no dbCAN annotation are excluded.
KEMET results - MAGs	KEMET checks for the completeness of KEGG modules in genomes. Here the completeness of all the modules in all prokaryotic MAGs is shown.
KO for alternatives to WLP	There are alternative pathways to the Wood-Ljungdahl. Here is shown the presence of KEGG Orthologs to these alternative pathways in both prokaryotes and viruses.
Alternatives to WLP - summary MAGs	This table summarizes the completeness of the alternatives to the Wood-Ljungdahl pathway for each genome.
Occurrence of VFA-related gutSMASH clusters	gutSMASH detects metabolic gene clusters, i.e. groups of closely located genes which contribute to the same metabolic function. Here are reported the results of gutSMASH about metabolic functions regarding volatiile fatty acids.
EC numbers related to oxidative stress	Presence of ORFs annotated with EC numbers related to oxidative stress in each genome, according to eggNOG-mapper

## Sheet: KEGG modules - counts of annota
	glycolytic	glycolytic	glycolytic	glycolytic	starch degrader	autotroph	homoacetogenic / syntrophic acetate oxidizer	acetoclastic	hydrogenotrophic	acetoclastic	methylotrophic	methylotrophic	methanogen	methanogen	methanogen		lipolytic	Propionate oxidizer
	M00001	M00002	M00008	M00308	M00855	M00165	M00377	M00579	M00567	M00357	M00356	M00563	M00422	M00358	M00378	M00345	M00087	M00013
MAG	Glycolysis (Embden-Meyerhof pathway), glucose => pyruvate	Glycolysis, core module	Entner-Doudoroff pathway, glucose-6P => glyceraldehyde-3P + pyruvate	Semi-phosphorylative Entner-Doudoroff pathway, gluconate => glycerate-3P	Glycogen degradation	Reductive pentose phosphate cycle (Calvin cycle)	Reductive acetyl-CoA pathway (Wood-Ljungdahl pathway)	Phosphate acetyltransferase-acetate kinase pathway	Methanogenesis, CO2 => methane	Methanogenesis, acetate => methane	Methanogenesis, methanol => methane	Methanogenesis, methylamine/dimethylamine/trimethylamine => methane	Acetyl-CoA pathway, CO2 => acetyl-CoA	Coenzyme M biosynthesis	F420 biosynthesis, archaea	Formaldehyde assimilation, ribulose monophosphate pathway	beta-Oxidation	Malonate semialdehyde pathway, propanoyl-CoA => acetyl-CoA
Bacillus_ginsengihumi_arIN_0031	20	9	7	13	0	15	5	2	1	6	1	1	0	0	0	11	6	4
Peptococcaceae_sp_arIN_0118	35	10	4	10	0	19	4	4	1	3	0	0	0	2	1	11	0	0
Firmicutes_sp_arIN_0060	28	11	6	9	0	16	4	3	2	4	1	1	0	2	0	10	0	0
Armatimonadetes_sp_arIN_0050	19	7	8	5	0	9	5	3	7	9	6	14	0	0	1	8	1	1
Catabacter_sp_arIN_0112	24	9	4	8	0	16	3	5	0	4	0	0	0	0	0	8	1	0
Firmicutes_sp_arIN_0029	24	9	3	7	0	17	4	3	1	3	0	0	0	2	1	8	0	0
Candidatus_Hydrogenedentes_sp_arIN_0026	25	9	8	6	0	10	5	4	2	8	5	6	1	1	0	7	4	0
Clostridiales_sp_arIN_0111	18	8	1	3	0	9	2	1	0	0	0	0	0	0	0	6	0	1
Candidatus_Hydrogenedentes_sp_arIN_0010	22	8	7	6	0	9	5	4	6	10	5	6	1	1	0	6	2	0
Clostridiales_sp_arIN_0036	22	7	2	6	0	10	3	2	0	4	0	0	0	0	0	6	0	0
Anaerolineaceae_sp_arIN_0082	18	9	1	5	0	10	7	0	6	4	3	3	1	0	5	6	3	0
Clostridiales_sp_arIN_0032	15	6	4	4	0	9	2	1	0	1	0	0	0	0	0	6	0	0
Planctomycetales_sp_arIN_0109	16	7	11	5	0	7	5	6	7	12	6	6	0	0	2	5	4	1
Propionibacterium_sp_arIN_0081	23	11	7	8	0	17	3	6	2	8	2	4	0	0	0	5	1	1
Verrucomicrobia_sp_arIN_0067	17	7	7	5	0	7	5	3	3	8	3	4	1	0	0	5	1	1
Clostridiales_sp_arIN_0045	15	8	12	5	0	7	3	3	0	4	1	1	0	0	0	5	0	1
Clostridiales_sp_arIN_0051	17	9	5	6	0	9	3	2	0	4	0	0	0	0	1	5	1	1
Catabacter_sp_arIN_0042	17	3	6	2	0	7	5	3	0	3	0	0	0	0	0	5	0	1
Spirochaetales_sp_arIN_0061	14	8	4	7	0	8	4	3	0	3	0	0	0	0	0	5	1	1
Actinomyces_oricola_arIN_0091	22	8	5	4	0	11	3	2	0	2	0	0	0	0	0	5	0	1
Anaerolineae_sp_arIN_0055	20	9	4	3	0	13	8	1	8	8	7	8	0	2	0	5	2	0
Clostridiales_sp_arIN_0025	14	5	5	7	0	7	1	7	0	7	0	0	0	0	0	5	0	0
Clostridiaceae_sp_arIN_0052	23	14	3	8	0	13	6	6	0	6	0	0	0	1	0	5	0	0
Chitinispirillaceae_sp_arIN_0100	22	13	3	5	0	16	7	2	0	4	0	0	2	0	0	5	0	0
Clostridiales_sp_arIN_0044	19	7	9	9	0	14	3	3	1	3	1	1	0	0	0	5	0	0
Spirochaetes_sp_arIN_0005	16	7	4	4	0	13	3	2	0	3	0	0	1	1	0	5	0	0
Acholeplasmatales_sp_arIN_0079	17	8	4	7	0	8	2	4	0	3	0	0	0	0	0	5	0	0
Firmicutes_sp_arIN_0043	19	10	2	7	0	12	4	2	1	2	0	0	0	2	1	5	0	0
Acholeplasmatales_sp_arIN_0087	17	8	5	8	0	7	2	3	0	2	0	0	0	0	0	5	0	0
Deltaproteobacteria_sp_arIN_0006	15	9	1	4	0	9	9	1	3	5	1	1	0	0	0	4	17	7
Bacteroidales_sp_arIN_0077	16	7	5	5	0	6	5	5	6	11	5	5	1	3	2	4	1	2
Bacteroidales_sp_arIN_0075	15	7	2	5	0	8	2	2	5	8	5	5	0	0	0	4	2	2
Phycisphaerales_sp_arIN_0062	17	8	8	6	0	11	5	2	5	8	4	5	1	1	0	4	1	1
Porphyromonadaceae_sp_arIN_0106	19	10	6	6	0	4	3	4	3	8	3	3	0	1	0	4	1	1
Fermentimonas_caenicola_arIN_0095	17	8	6	5	0	6	3	4	0	6	0	0	0	1	0	4	1	1
Propionibacteriaceae_sp_arIN_0078	20	10	6	5	0	12	2	3	1	4	0	0	0	0	0	4	3	1
Ruminococcaceae_sp_arIN_0116	12	4	2	4	0	9	0	2	1	4	1	1	0	0	0	4	0	1
Methanothrix_sp_arIN_0024	15	7	1	2	0	7	5	0	32	23	6	6	5	2	7	4	1	0
Clostridiales_sp_arIN_0040	15	6	8	6	0	7	2	5	4	10	4	4	0	0	0	4	0	0
Bacteroidales_sp_arIN_0034	15	8	0	4	0	9	2	4	6	8	4	4	0	0	2	4	1	0
Clostridiales_sp_arIN_0071	15	7	4	6	0	10	3	4	1	6	1	1	0	0	0	4	0	0
Firmicutes_sp_arIN_0018	13	7	1	4	0	10	2	6	0	6	0	0	0	0	0	4	0	0
Clostridiales_sp_arIN_0012	15	8	2	6	0	10	4	1	0	4	0	0	0	0	0	4	0	0
Bacteroidetes_sp_arIN_0001	14	7	1	4	0	9	3	4	1	4	0	0	0	1	0	4	3	0
Clostridiales_sp_arIN_0058	12	5	3	5	0	11	4	2	1	3	0	0	0	0	0	4	0	0
Firmicutes_sp_arIN_0088	13	7	3	3	0	7	4	2	0	3	0	0	0	1	0	4	0	0
Firmicutes_sp_arIN_0094	17	9	2	5	0	6	2	3	1	3	0	0	0	1	1	4	0	0
Bacillales_sp_arIN_0104	12	5	0	6	0	8	2	2	1	2	1	1	0	0	0	4	0	0
Acholeplasmataceae_sp_arIN_0017	15	8	0	4	0	8	2	2	0	2	0	0	0	0	0	4	0	0
Clostridiales_sp_arIN_0035	19	9	7	12	0	8	3	2	0	1	0	0	0	0	0	4	0	0
Bacillales_sp_arIN_0115	12	3	1	0	0	6	2	2	0	1	0	0	0	0	0	4	0	0
Proteiniphilum_sp_arIN_0021	17	9	9	6	0	5	3	4	2	7	2	2	0	1	0	3	1	1
Bacteroidales_sp_arIN_0037	12	5	4	5	0	6	2	2	5	7	5	5	0	0	0	3	1	1
Marinilabiliaceae_sp_arIN_0113	14	9	4	5	0	7	3	3	4	7	4	4	0	0	0	3	1	1
Paludibacteraceae_sp_arIN_0022	19	13	9	6	0	6	3	4	0	6	0	0	0	1	0	3	1	1
Bacteroidales_sp_arIN_0053	17	10	7	5	0	5	3	4	0	6	0	0	0	2	0	3	1	1
Propionibacteriaceae_sp_arIN_0056	16	8	7	6	0	11	2	3	0	4	0	0	0	0	0	3	3	1
Verrucomicrobia_sp_arIN_0089	9	3	6	2	0	2	3	1	2	3	2	2	0	0	0	3	1	1
Peptostreptococcaceae_sp_arIN_0092	13	8	1	3	0	10	6	3	0	3	0	0	0	0	0	3	0	1
Thiopseudomonas_sp_arIN_0083	13	8	2	5	0	8	2	2	0	2	0	0	0	0	0	3	2	1
Bacteria_sp_arIN_0003	13	7	6	3	0	7	4	0	1	1	0	0	0	1	0	3	1	1
Methanosarcina_mazei_arIN_0049	16	8	0	1	0	5	6	2	40	30	22	34	8	1	8	3	1	0
Methanosarcina_flavescens_arIN_0114	15	8	0	1	0	5	9	2	42	29	20	25	9	1	8	3	1	0
Pelotomaculum_sp_arIN_0076	14	9	1	3	0	9	11	0	10	12	8	8	3	2	0	3	0	0
Myxococcales_sp_arIN_0007	12	7	1	3	0	12	4	5	1	6	1	1	0	0	0	3	5	0
Hungateiclostridiaceae_sp_arIN_0101	10	5	1	4	0	6	3	2	0	5	0	0	0	0	0	3	0	0
Candidatus_Cloacimonetes_sp_arIN_0057	11	6	0	3	0	8	2	5	1	5	0	0	0	0	0	3	0	0
Candidatus_Hydrogenedentes_sp_arIN_0066	17	7	6	3	0	6	5	2	1	4	1	1	0	0	0	3	1	0
Clostridiales_Family_XIII_Incertae_Sedis_sp_arIN_0013	13	9	2	7	0	13	5	4	0	4	0	6	1	0	0	3	0	0
Rikenellaceae_sp_arIN_0085	14	8	4	6	0	8	3	4	0	4	0	0	0	0	0	3	0	0
Firmicutes_sp_arIN_0070	16	9	3	6	0	15	3	5	8	3	0	0	0	1	3	3	0	0
Bacteroidales_sp_arIN_0074	12	6	2	2	0	6	4	2	0	3	0	0	1	0	0	3	0	0
Bacteroidales_sp_arIN_0086	12	6	2	2	0	6	4	2	0	3	0	0	1	0	0	3	0	0
Synergistaceae_sp_arIN_0019	12	7	0	2	0	9	3	3	2	3	0	0	0	0	0	3	0	0
Synergistaceae_sp_arIN_0027	12	7	0	2	0	9	3	3	2	3	0	0	0	0	0	3	0	0
Synergistetes_sp_arIN_0023	13	8	0	2	0	8	7	3	1	3	0	0	0	1	0	3	0	0
Aminobacterium_sp_arIN_0008	14	8	2	5	0	7	3	3	2	3	0	0	0	0	0	3	0	0
Bacteroidales_sp_arIN_0004	11	6	2	2	0	5	2	2	0	3	0	0	0	0	0	3	0	0
Clostridiaceae_sp_arIN_0069	14	8	1	5	0	6	8	3	0	3	1	0	0	1	0	3	0	0
Firmicutes_sp_arIN_0080	18	7	3	7	0	8	4	3	1	2	0	0	0	2	1	3	0	0
Firmicutes_sp_arIN_0093	13	7	2	3	0	9	2	2	0	2	0	0	0	1	0	3	0	0
Ruminococcaceae_sp_arIN_0120	11	5	2	6	0	10	4	4	0	2	1	0	0	0	0	3	0	0
Clostridiales_sp_arIN_0039	13	7	2	7	0	12	3	2	1	2	0	0	0	0	0	3	0	0
Clostridiales_sp_arIN_0030	15	9	3	6	0	9	4	4	0	2	1	0	0	0	0	3	0	0
Bacteroidales_sp_arIN_0047	11	5	2	5	0	8	1	2	0	2	0	0	0	0	0	3	0	0
Bacillales_sp_arIN_0033	16	9	1	6	0	10	2	2	0	1	0	0	0	0	0	3	0	0
Bacillales_sp_arIN_0016	13	6	1	3	0	6	2	2	0	1	0	0	0	0	0	3	0	0
Bacillales_sp_arIN_0090	11	5	0	3	0	6	1	2	0	1	0	0	0	0	0	3	0	0
Acholeplasmataceae_sp_arIN_0103	11	6	1	4	0	6	1	1	0	1	0	0	0	0	0	3	0	0
Mollicutes_sp_arIN_0028	9	5	1	5	0	5	1	2	0	1	0	0	0	0	0	3	0	0
Pseudomonas_formosensis_arIN_0084	11	7	5	5	0	8	2	4	0	8	0	0	0	0	0	2	19	7
Mariniphaga_sp_arIN_0065	14	8	7	4	0	7	2	0	1	2	1	1	0	1	0	2	2	2
Bacteroidales_sp_arIN_0072	10	6	1	5	0	7	2	2	4	7	4	4	0	0	0	2	1	1
Bacteroidales_sp_arIN_0068	11	7	0	2	0	8	2	2	4	6	4	4	0	2	0	2	2	1
Clostridia_sp_arIN_0041	8	5	0	4	0	11	3	2	0	3	0	0	1	0	0	2	1	1
Bacteroidales_sp_arIN_0020	15	7	4	5	0	5	6	5	9	14	7	7	1	3	2	2	0	0
Methanoculleus_sp_arIN_0064	13	7	0	3	0	6	4	0	11	7	0	0	3	0	8	2	0	0
Paludibacter_sp_arIN_0038	14	10	6	6	0	8	4	3	1	5	1	1	0	0	0	2	0	0
Clostridiales_sp_arIN_0110	11	8	1	4	0	11	3	4	2	5	1	1	0	0	0	2	0	0
Hungateiclostridiaceae_sp_arIN_0098	10	3	3	6	0	7	2	2	1	4	1	1	0	0	0	2	0	0
Synergistales_sp_arIN_0059	13	5	2	3	0	5	6	3	3	4	1	1	0	0	0	2	2	0
Bacillales_sp_arIN_0009	14	6	4	3	0	5	0	4	0	3	0	0	0	0	0	2	0	0
Bacteroidales_sp_arIN_0108	9	4	0	2	0	7	1	0	3	3	3	3	0	0	1	2	0	0
Acholeplasmataceae_sp_arIN_0119	16	9	1	3	0	6	2	3	0	2	0	0	0	0	0	2	0	0
Clostridiales_sp_arIN_0063	9	5	3	8	0	10	2	1	0	1	0	0	0	0	0	2	0	0
Bacteroidales_sp_arIN_0099	10	6	3	3	0	5	3	1	0	1	0	0	0	0	0	2	0	0
Bacillales_sp_arIN_0054	10	6	1	4	0	7	2	2	0	1	0	0	0	0	0	2	0	0
Mollicutes_sp_arIN_0014	7	3	0	0	0	5	2	1	0	1	0	0	0	0	0	2	0	0
Bacillales_sp_arIN_0117	10	7	0	4	0	7	1	1	0	1	0	0	0	0	0	2	0	0
Paracandidimonas_sp_arIN_0097	12	8	2	3	0	8	5	6	0	11	0	0	0	0	0	1	31	15
Thiopseudomonas_sp_arIN_0046	12	9	2	6	0	8	2	2	0	3	0	0	0	0	0	1	7	4
Porphyromonadaceae_sp_arIN_0102	11	8	5	4	0	6	3	4	2	8	2	2	0	1	0	1	1	1
Bacteroidales_sp_arIN_0096	13	9	0	3	0	8	3	3	4	7	4	4	0	0	0	1	1	1
Acidobacteria_sp_arIN_0002	15	7	1	2	0	4	9	0	6	4	4	4	0	0	1	1	2	1
Candidatus_Saccharibacteria_sp_arIN_0015	10	7	0	2	0	6	1	0	0	1	0	0	0	0	0	1	0	0
Anaerolineaceae_sp_arIN_0011	9	5	0	5	0	8	3	0	0	1	0	0	1	0	0	0	2	0
Candidatus_Saccharibacteria_sp_arIN_0105	9	7	0	3	0	5	2	1	0	1	0	0	0	0	0	0	0	0
Candidatus_Falkowbacteria_sp_arIN_0048	9	8	0	3	0	3	1	1	0	1	0	0	0	0	0	0	0	0
Candidatus_Cloacimonetes_sp_arIN_0073	2	2	0	2	0	4	1	0	1	0	0	0	0	0	0	0	0	0
Bacteria_sp_arIN_0107	5	5	0	0	0	1	1	0	0	0	0	0	0	0	0	0	0	0

## Sheet: dbCAN modules - MAGs, virMAGs, 
	AA12	AA13	AA2	AA3	AA4	AA6	AA7	CBM10	CBM11	CBM12	CBM13	CBM15	CBM16	CBM17	CBM18	CBM2	CBM20	CBM21	CBM22	CBM23	CBM25	CBM26	CBM27	CBM28	CBM3	CBM30	CBM32	CBM34	CBM35	CBM37	CBM38	CBM39	CBM4	CBM40	CBM41	CBM44	CBM46	CBM47	CBM48	CBM5	CBM50	CBM51	CBM53	CBM54	CBM56	CBM57	CBM58	CBM59	CBM6
Bacteroidetes_sp_arIN_0001						1											3			1	1						2							2		8			2		8					1
Acidobacteria_sp_arIN_0002				1	2	1																					1									1			4		7								1
Bacteria_sp_arIN_0003	1					3							3			4			1	1						1	10		2		5		2	7		7		1	2		15	3			5				1
Bacteroidales_sp_arIN_0004						1											1												1	1									1		6
Spirochaetes_sp_arIN_0005						2											2																								2				1
Deltaproteobacteria_sp_arIN_0006					1	5											1																			1			4		9				1
Myxococcales_sp_arIN_0007					1	1											1										2												2		4
Aminobacterium_sp_arIN_0008						1																																	1		3
Bacillales_sp_arIN_0009						1	1																					2	1	1											3
Candidatus_Hydrogenedentes_sp_arIN_0010				1	1	4							8							2							12		4		5		5	1		14		3	1		8	9				2			1
Anaerolineaceae_sp_arIN_0011																	1											1													11
Clostridiales_sp_arIN_0012						1																																			2			2
Clostridiales_Family_XIII_Incertae_Sedis_sp_arIN_0013						3			1											1																					16			4
Mollicutes_sp_arIN_0014					1																								1	1											3
Candidatus_Saccharibacteria_sp_arIN_0015				1			1				1																		1							1					2								1
Bacillales_sp_arIN_0016						2																4							2						2				4
Acholeplasmataceae_sp_arIN_0017						1											1											2		1					2				3
Firmicutes_sp_arIN_0018				3		2		1															1																1		18			3	1
Synergistaceae_sp_arIN_0019						1																																	1	3	4
Bacteroidales_sp_arIN_0020						1																				1	6		1				1			9			8		7
Proteiniphilum_sp_arIN_0021						1				1							2										11		1		1			3		2			2		9								1
Paludibacteraceae_sp_arIN_0022						3							5				5										8						2			3	1		3		10
Synergistetes_sp_arIN_0023					2	4																																	2		4
Methanothrix_sp_arIN_0024						8											1																			3
Clostridiales_sp_arIN_0025						3	1			1			1															1											1		1	1			1
Candidatus_Hydrogenedentes_sp_arIN_0026	1			1	2	5	1						7						1	1							16		5		7		5	4		16		4	1		9	13				4			2
Synergistaceae_sp_arIN_0027					1	1																																	1		4
Mollicutes_sp_arIN_0028																											1		2
Firmicutes_sp_arIN_0029				1		3							1						1								1	1	1						2				2		20	1
Clostridiales_sp_arIN_0030						2																							2												4
Bacillus_ginsengihumi_arIN_0031					1	5							1																	1			1						1		28
Clostridiales_sp_arIN_0032						1	1																			1		1											1
Bacillales_sp_arIN_0033						2							1				2					4													3				3					1	1
Bacteroidales_sp_arIN_0034																			1								2		1							41					12				1
Clostridiales_sp_arIN_0035				1	1	1							1															1		1									1
Clostridiales_sp_arIN_0036				2		2							1															2											1
Bacteroidales_sp_arIN_0037																	1		1							1	2			1				1		1			4		5				1
Paludibacter_sp_arIN_0038						5							1				3					2					3			2	1		1			1			3		5								1
Clostridiales_sp_arIN_0039					1																							1	1	2									1
Clostridiales_sp_arIN_0040						2																																	1		1
Clostridia_sp_arIN_0041						2																																	1		1
Catabacter_sp_arIN_0042				2		6							2													1	1		1												2
Firmicutes_sp_arIN_0043						2							1						1									1							2				2		18
Clostridiales_sp_arIN_0044					2	2						1	1															2	1										1						1
Clostridiales_sp_arIN_0045						3																						1											1		1
Thiopseudomonas_sp_arIN_0046					1	3									1																								2		7
Bacteroidales_sp_arIN_0047						1							1				2			1		1					4			3				1		1			1		3					1	1
Candidatus_Falkowbacteria_sp_arIN_0048										1																															2
Methanosarcina_mazei_arIN_0049	1				1	15																														53
Armatimonadetes_sp_arIN_0050			2			10			2				58						6	4							41		10				2	10		3					2	4				2			1
Clostridiales_sp_arIN_0051						3															1						1						1		1	2			4		7			1					1
Clostridiaceae_sp_arIN_0052				1		2																						2											2
Bacteroidales_sp_arIN_0053						2											2										5						1	1					1		9
Bacillales_sp_arIN_0054						1	1																			1	2	2	3	1			6		3				2		5
Anaerolineae_sp_arIN_0055					1	4	2																				2									2			3		17
Propionibacteriaceae_sp_arIN_0056				1			2			1																	1			3									6		4
Candidatus_Cloacimonetes_sp_arIN_0057						1																					1			1						1					4				25
Clostridiales_sp_arIN_0058																				1						1			1					1		1			2		8
Synergistales_sp_arIN_0059																																							1		6
Firmicutes_sp_arIN_0060				2	1	2													1								2	1	2						2				2		19
Spirochaetales_sp_arIN_0061						2											1			1				1			1												1		11
Phycisphaerales_sp_arIN_0062		1				6	2		1				4						1	19						1	71		1		4	2	4	32		3			7		4	6			5	3			2
Clostridiales_sp_arIN_0063						2																																	1		1
Methanoculleus_sp_arIN_0064						5																							1							8
Mariniphaga_sp_arIN_0065																										1	1									5			2		7
Candidatus_Hydrogenedentes_sp_arIN_0066				1		1	1						4						1	1							3		1		6	1		2		4			2		14	4				1			1
Verrucomicrobia_sp_arIN_0067																	1										4						1			8			1		5								1
Bacteroidales_sp_arIN_0068													1				1																			18					6
Clostridiaceae_sp_arIN_0069						3																						1
Firmicutes_sp_arIN_0070				1	1	2															1						2	1						1					1		24
Clostridiales_sp_arIN_0071																				1								2	1										1		1								1
Bacteroidales_sp_arIN_0072											2		1				1									2	1						1						8		7								7
Candidatus_Cloacimonetes_sp_arIN_0073																	1		1																	1									19
Bacteroidales_sp_arIN_0074						2	1										1									1													2		5
Bacteroidales_sp_arIN_0075											2		1				1										4		1	1			3	2					2		4				1	1			4
Pelotomaculum_sp_arIN_0076					2	2							1								4														1				2		17			1	2
Bacteroidales_sp_arIN_0077						1					1		1							1						3	4		2					2		7			7		11				1				2
Propionibacteriaceae_sp_arIN_0078							2																				1			1				1		1			6		6
Acholeplasmatales_sp_arIN_0079						1											1										3	2		1					3				2		9
Firmicutes_sp_arIN_0080				1		3							1						1								1	1	2					1	2	1			1		20
Propionibacterium_sp_arIN_0081							1										1										1							1		4			6		2	1
Anaerolineaceae_sp_arIN_0082					1	2											1											3											1		16
Thiopseudomonas_sp_arIN_0083					1	2				1																													2		7
Pseudomonas_formosensis_arIN_0084	1			1	2	3																																	4		6
Rikenellaceae_sp_arIN_0085							1						1				2									1	4						2						10		5								2
Bacteroidales_sp_arIN_0086				1		2	1										1									1	1												3		6
Acholeplasmatales_sp_arIN_0087					1	1																							4				1								9
Firmicutes_sp_arIN_0088						2													1		1					1		1	2					1			2		1		11								3
Verrucomicrobia_sp_arIN_0089						1	1						2							1							7		2				2	2		5			1		2	1
Bacillales_sp_arIN_0090																				2		9					2				6				1				3						1
Actinomyces_oricola_arIN_0091				1																											3								6		1	1
Peptostreptococcaceae_sp_arIN_0092				1		5																																	2		2
Firmicutes_sp_arIN_0093						3	1						1							2	2						11		2										2		18								1
Firmicutes_sp_arIN_0094				1		3							1						4								2									7				1	18	2							4
Fermentimonas_caenicola_arIN_0095						2											2									1	5	1								2			6		10
Bacteroidales_sp_arIN_0096						2					1		2				1										5							1		10					9				1
Paracandidimonas_sp_arIN_0097				4	2	2	2																																		5
Hungateiclostridiaceae_sp_arIN_0098						3																					1				3			1				1	1		4					1			1
Bacteroidales_sp_arIN_0099						2											3										5			1			2						4		7
Chitinispirillaceae_sp_arIN_0100						8			10		6							2	2			1			2	2	1		6	1			15	2		7			4		12							1	7
Hungateiclostridiaceae_sp_arIN_0101						1										2			1														1						1					1					4
Porphyromonadaceae_sp_arIN_0102						1											2										4			1	1			3		1					8
Acholeplasmataceae_sp_arIN_0103						1											19			1									3	1			16		3				3					1
Bacillales_sp_arIN_0104																												1									1		3										1
Candidatus_Saccharibacteria_sp_arIN_0105				1																																					4
Porphyromonadaceae_sp_arIN_0106				1		2										1	2										4		1					1					2		7				3
Bacteria_sp_arIN_0107																1																		1							2
Bacteroidales_sp_arIN_0108																1	4																						2		6
Planctomycetales_sp_arIN_0109					1	2	2						4						1	1							13		6		3		8	3		4		2	4		4	5				3			1
Clostridiales_sp_arIN_0110				2		4														1								1							1				1		16			3
Clostridiales_sp_arIN_0111																											1		1										1		3
Catabacter_sp_arIN_0112				1		5							1														1	1								1			1		1
Marinilabiliaceae_sp_arIN_0113						2					1															1							1	1		10			2		8			1					4
Methanosarcina_flavescens_arIN_0114	1				1	11																					1							1		51
Bacillales_sp_arIN_0115						1											1					4					2		3		9		8		3				4
Ruminococcaceae_sp_arIN_0116						1																					1		2
Bacillales_sp_arIN_0117																																													2
Peptococcaceae_sp_arIN_0118				1	1	4													1									1							2				2		20
Acholeplasmataceae_sp_arIN_0119						1																						1	1				7		2				3
Ruminococcaceae_sp_arIN_0120						1					1					1																									6
Siphoviridae_sp__0001
Siphoviridae_sp__0005
Siphoviridae_sp__0009																																					1				3
Myoviridae_sp__0011
Siphoviridae_sp__0014
Siphoviridae_sp__0017
Myoviridae_sp__0019																																		1
Siphoviridae_sp__0020
Siphoviridae_sp__0025															1
Siphoviridae_sp__0028																																									1
Siphoviridae_sp__0032										1
Siphoviridae_sp__0055
Myoviridae_sp__0064																																											1
Siphoviridae_sp__0068																																									1
Siphoviridae_sp__0069
Virus_sp__0071
Myoviridae_sp__0075
Siphoviridae_sp__0079
Siphoviridae_sp__0080																																							1
Myoviridae_sp__0089																																									1
Myoviridae_sp__0097																																									1
Siphoviridae_sp__0103
Siphoviridae_sp__0106																																									1
Myoviridae_sp__0107																																									1
Myoviridae_sp__0111
Podoviridae_sp__0112
Myoviridae_sp__0113
Myoviridae_sp__0116
Virus_sp__0117
Siphoviridae_sp__0129
Myoviridae_sp__0131
Siphoviridae_sp__0133																														1
Myoviridae_sp__0140																																									2
Siphoviridae_sp__0145													1
Siphoviridae_sp__0150
Siphoviridae_sp__0155
Siphoviridae_sp__0157
Siphoviridae_sp__0159
Siphoviridae_sp__0160																																									4
Siphoviridae_sp__0163																																									1				1
Siphoviridae_sp__0165
Siphoviridae_sp__0168																																									2
Siphoviridae_sp__0173																																									1
Siphoviridae_sp__0174
Siphoviridae_sp__0175
Siphoviridae_sp__0179													1
Siphoviridae_sp__0186																																		2
Myoviridae_sp__0189
Siphoviridae_sp__0190
Myoviridae_sp__0198																																									2
Myoviridae_sp__0200																																									1
Siphoviridae_sp__0204
Siphoviridae_sp__0206
Siphoviridae_sp__0215													1														1
Bicaudaviridae_sp__0230
Siphoviridae_sp__0236																																									1
Myoviridae_sp__0239																																									1					1
Podoviridae_sp__0245										1
Myoviridae_sp__0249																																				3
Podoviridae_sp__0252
Siphoviridae_sp__0255																											1
Myoviridae_sp__0258
Siphoviridae_sp__0267
Siphoviridae_sp__0272																											1
Myoviridae_sp__0282
Siphoviridae_sp__0284
Siphoviridae_sp__0296
Myoviridae_sp__0299																																									3
Siphoviridae_sp__0304																																				4
Siphoviridae_sp__0313										1
Siphoviridae_sp__0314																																									1
Siphoviridae_sp__0315
Siphoviridae_sp__0319																											1
Siphoviridae_sp__0320																																	1								1
Siphoviridae_sp__0321													1
Podoviridae_sp__0323										1
Virus_sp__0335																			1
Siphoviridae_sp__0337																																									2
Siphoviridae_sp__0339
Podoviridae_sp__0347																																					1
Siphoviridae_sp__0351
Siphoviridae_sp__0355
Siphoviridae_sp__0356										2
Siphoviridae_sp__0366
Myoviridae_sp__0373
Siphoviridae_sp__0374													2						3
Siphoviridae_sp__0406																			1
Myoviridae_sp__0409										1																															2
Myoviridae_sp__0412
Siphoviridae_sp__0414
Siphoviridae_sp__0415
Siphoviridae_sp__0417																																		1
Podoviridae_sp__0420										1
Siphoviridae_sp__0422
Myoviridae_sp__0423										1																														1
Siphoviridae_sp__0442																											1
Siphoviridae_sp__0446																																									1
Myoviridae_sp__0463																																									1
Myoviridae_sp__0477
Myoviridae_sp__0481
Siphoviridae_sp__0485
Siphoviridae_sp__0491
Siphoviridae_sp__0493
Myoviridae_sp__0505
Myoviridae_sp__0506										1																							1	3
Myoviridae_sp__0512
Myoviridae_sp__0524
Myoviridae_sp__0529										1																														1
Myoviridae_sp__0534
Siphoviridae_sp__0541
Myoviridae_sp__0544
Myoviridae_sp__0566
Virus_sp__0572
Myoviridae_sp__0588
Virus_sp__0595
Podoviridae_sp__0606																											1
Myoviridae_sp__0610																											1
Myoviridae_sp__0613
Siphoviridae_sp__0621
Myoviridae_sp__0637
Synechococcus_phage_S-CBP4__0652
Podoviridae_sp__0683										1
Virus_sp__0685										1
Siphoviridae_sp__0708																											1
Myoviridae_sp__0737
Siphoviridae_sp__0741																													1
Myoviridae_sp__0763																																									1
Myoviridae_sp__0843
Virus_sp__0856
Virus_sp__0886																																				1
Siphoviridae_sp__0899
Myoviridae_sp__0914																														1
Siphoviridae_sp__0917
Myoviridae_sp__0924																																				1
Virus_sp__0930										1																														1
Myoviridae_sp__0957
Cellulophaga_phage_phi10__0972
Myoviridae_sp__0996														1
Podoviridae_sp__1008
Virus_sp__1027																																		1
Myoviridae_sp__1038
Myoviridae_sp__1045										1
Siphoviridae_sp__1054
Siphoviridae_sp__1057
Myoviridae_sp__1065
[truncated: 195 more columns]

## Sheet: KEMET results - MAGs
module_ID	module_description	Bacteroidetes_sp_arIN_0001	Acidobacteria_sp_arIN_0002	Bacteria_sp_arIN_0003	Bacteroidales_sp_arIN_0004	Spirochaetes_sp_arIN_0005	Deltaproteobacteria_sp_arIN_0006	Myxococcales_sp_arIN_0007	Aminobacterium_sp_arIN_0008	Bacillales_sp_arIN_0009	Candidatus_Hydrogenedentes_sp_arIN_0010	Anaerolineaceae_sp_arIN_0011	Clostridiales_sp_arIN_0012	Clostridiales_Family_XIII_Incertae_Sedis_sp_arIN_0013	Mollicutes_sp_arIN_0014	Candidatus_Saccharibacteria_sp_arIN_0015	Bacillales_sp_arIN_0016	Acholeplasmataceae_sp_arIN_0017	Firmicutes_sp_arIN_0018	Synergistaceae_sp_arIN_0019	Bacteroidales_sp_arIN_0020	Proteiniphilum_sp_arIN_0021	Paludibacteraceae_sp_arIN_0022	Synergistetes_sp_arIN_0023	Methanothrix_sp_arIN_0024	Clostridiales_sp_arIN_0025	Candidatus_Hydrogenedentes_sp_arIN_0026	Synergistaceae_sp_arIN_0027	Mollicutes_sp_arIN_0028	Firmicutes_sp_arIN_0029	Clostridiales_sp_arIN_0030	Bacillus_ginsengihumi_arIN_0031	Clostridiales_sp_arIN_0032	Bacillales_sp_arIN_0033	Bacteroidales_sp_arIN_0034	Clostridiales_sp_arIN_0035	Clostridiales_sp_arIN_0036	Bacteroidales_sp_arIN_0037	Paludibacter_sp_arIN_0038	Clostridiales_sp_arIN_0039	Clostridiales_sp_arIN_0040	Clostridia_sp_arIN_0041	Catabacter_sp_arIN_0042	Firmicutes_sp_arIN_0043	Clostridiales_sp_arIN_0044	Clostridiales_sp_arIN_0045	Thiopseudomonas_sp_arIN_0046	Bacteroidales_sp_arIN_0047	Candidatus_Falkowbacteria_sp_arIN_0048
M00001	Glycolysis (Embden-Meyerhof pathway), glucose => pyruvate	COMPLETE	1 BLOCK MISSING	1 BLOCK MISSING	2 BLOCKS MISSING	1 BLOCK MISSING	COMPLETE	COMPLETE	COMPLETE	2 BLOCKS MISSING	COMPLETE	INCOMPLETE	COMPLETE	1 BLOCK MISSING	INCOMPLETE	1 BLOCK MISSING	COMPLETE	1 BLOCK MISSING	COMPLETE	COMPLETE	COMPLETE	COMPLETE	COMPLETE	COMPLETE	1 BLOCK MISSING	2 BLOCKS MISSING	COMPLETE	COMPLETE	2 BLOCKS MISSING	COMPLETE	COMPLETE	COMPLETE	1 BLOCK MISSING	COMPLETE	1 BLOCK MISSING	COMPLETE	COMPLETE	1 BLOCK MISSING	COMPLETE	2 BLOCKS MISSING	INCOMPLETE	INCOMPLETE	INCOMPLETE	COMPLETE	COMPLETE	2 BLOCKS MISSING	1 BLOCK MISSING	1 BLOCK MISSING	INCOMPLETE
M00002	Glycolysis, core module involving three-carbon compounds	COMPLETE	1 BLOCK MISSING	1 BLOCK MISSING	2 BLOCKS MISSING	1 BLOCK MISSING	COMPLETE	COMPLETE	COMPLETE	1 BLOCK MISSING	COMPLETE	1 BLOCK MISSING	COMPLETE	COMPLETE	INCOMPLETE	COMPLETE	COMPLETE	1 BLOCK MISSING	COMPLETE	COMPLETE	COMPLETE	COMPLETE	COMPLETE	COMPLETE	1 BLOCK MISSING	2 BLOCKS MISSING	COMPLETE	COMPLETE	1 BLOCK MISSING	COMPLETE	COMPLETE	COMPLETE	1 BLOCK MISSING	COMPLETE	1 BLOCK MISSING	COMPLETE	COMPLETE	1 BLOCK MISSING	COMPLETE	2 BLOCKS MISSING	2 BLOCKS MISSING	1 BLOCK MISSING	INCOMPLETE	COMPLETE	COMPLETE	1 BLOCK MISSING	COMPLETE	1 BLOCK MISSING	COMPLETE
M00003	Gluconeogenesis, oxaloacetate => fructose-6P	COMPLETE	1 BLOCK MISSING	1 BLOCK MISSING	2 BLOCKS MISSING	1 BLOCK MISSING	COMPLETE	1 BLOCK MISSING	COMPLETE	2 BLOCKS MISSING	1 BLOCK MISSING	INCOMPLETE	1 BLOCK MISSING	1 BLOCK MISSING	INCOMPLETE	2 BLOCKS MISSING	2 BLOCKS MISSING	2 BLOCKS MISSING	COMPLETE	COMPLETE	1 BLOCK MISSING	1 BLOCK MISSING	1 BLOCK MISSING	COMPLETE	1 BLOCK MISSING	2 BLOCKS MISSING	1 BLOCK MISSING	COMPLETE	INCOMPLETE	1 BLOCK MISSING	1 BLOCK MISSING	1 BLOCK MISSING	1 BLOCK MISSING	2 BLOCKS MISSING	COMPLETE	1 BLOCK MISSING	COMPLETE	1 BLOCK MISSING	1 BLOCK MISSING	2 BLOCKS MISSING	INCOMPLETE	COMPLETE	INCOMPLETE	1 BLOCK MISSING	COMPLETE	1 BLOCK MISSING	1 BLOCK MISSING	COMPLETE	2 BLOCKS MISSING
M00004	Pentose phosphate pathway (Pentose phosphate cycle)	INCOMPLETE	2 BLOCKS MISSING	1 BLOCK MISSING	INCOMPLETE	1 BLOCK MISSING	1 BLOCK MISSING	INCOMPLETE	INCOMPLETE	1 BLOCK MISSING	1 BLOCK MISSING	2 BLOCKS MISSING	INCOMPLETE	INCOMPLETE	INCOMPLETE	INCOMPLETE	INCOMPLETE	INCOMPLETE	2 BLOCKS MISSING	INCOMPLETE	1 BLOCK MISSING	1 BLOCK MISSING	COMPLETE	INCOMPLETE	INCOMPLETE	2 BLOCKS MISSING	1 BLOCK MISSING	INCOMPLETE	INCOMPLETE	1 BLOCK MISSING	INCOMPLETE	COMPLETE	2 BLOCKS MISSING	INCOMPLETE	INCOMPLETE	2 BLOCKS MISSING	2 BLOCKS MISSING	2 BLOCKS MISSING	COMPLETE	INCOMPLETE	2 BLOCKS MISSING	INCOMPLETE	2 BLOCKS MISSING	2 BLOCKS MISSING	1 BLOCK MISSING	1 BLOCK MISSING	INCOMPLETE	2 BLOCKS MISSING	INCOMPLETE
M00005	PRPP biosynthesis, ribose 5P => PRPP	COMPLETE	COMPLETE	COMPLETE	COMPLETE	COMPLETE	COMPLETE	COMPLETE	COMPLETE	COMPLETE	COMPLETE	COMPLETE	COMPLETE	COMPLETE	COMPLETE	INCOMPLETE	COMPLETE	COMPLETE	COMPLETE	COMPLETE	COMPLETE	COMPLETE	COMPLETE	COMPLETE	COMPLETE	COMPLETE	COMPLETE	COMPLETE	COMPLETE	COMPLETE	COMPLETE	COMPLETE	COMPLETE	COMPLETE	COMPLETE	COMPLETE	COMPLETE	COMPLETE	COMPLETE	COMPLETE	COMPLETE	COMPLETE	INCOMPLETE	COMPLETE	COMPLETE	COMPLETE	COMPLETE	COMPLETE	INCOMPLETE
M00006	Pentose phosphate pathway, oxidative phase, glucose 6P => ribulose 5P	2 BLOCKS MISSING	2 BLOCKS MISSING	COMPLETE	2 BLOCKS MISSING	COMPLETE	1 BLOCK MISSING	2 BLOCKS MISSING	INCOMPLETE	COMPLETE	COMPLETE	2 BLOCKS MISSING	1 BLOCK MISSING	2 BLOCKS MISSING	INCOMPLETE	INCOMPLETE	2 BLOCKS MISSING	INCOMPLETE	2 BLOCKS MISSING	INCOMPLETE	1 BLOCK MISSING	COMPLETE	COMPLETE	INCOMPLETE	2 BLOCKS MISSING	COMPLETE	COMPLETE	INCOMPLETE	2 BLOCKS MISSING	1 BLOCK MISSING	2 BLOCKS MISSING	COMPLETE	1 BLOCK MISSING	2 BLOCKS MISSING	INCOMPLETE	1 BLOCK MISSING	2 BLOCKS MISSING	1 BLOCK MISSING	COMPLETE	2 BLOCKS MISSING	COMPLETE	INCOMPLETE	1 BLOCK MISSING	1 BLOCK MISSING	COMPLETE	COMPLETE	2 BLOCKS MISSING	1 BLOCK MISSING	INCOMPLETE
M00007	Pentose phosphate pathway, non-oxidative phase, fructose 6P => ribose 5P	1 BLOCK MISSING	COMPLETE	1 BLOCK MISSING	1 BLOCK MISSING	1 BLOCK MISSING	COMPLETE	1 BLOCK MISSING	1 BLOCK MISSING	1 BLOCK MISSING	1 BLOCK MISSING	COMPLETE	2 BLOCKS MISSING	1 BLOCK MISSING	1 BLOCK MISSING	1 BLOCK MISSING	1 BLOCK MISSING	1 BLOCK MISSING	COMPLETE	COMPLETE	COMPLETE	1 BLOCK MISSING	COMPLETE	COMPLETE	INCOMPLETE	2 BLOCKS MISSING	1 BLOCK MISSING	COMPLETE	2 BLOCKS MISSING	COMPLETE	1 BLOCK MISSING	COMPLETE	1 BLOCK MISSING	1 BLOCK MISSING	COMPLETE	1 BLOCK MISSING	COMPLETE	1 BLOCK MISSING	COMPLETE	1 BLOCK MISSING	1 BLOCK MISSING	1 BLOCK MISSING	1 BLOCK MISSING	1 BLOCK MISSING	1 BLOCK MISSING	COMPLETE	1 BLOCK MISSING	1 BLOCK MISSING	INCOMPLETE
M00008	Entner-Doudoroff pathway, glucose-6P => glyceraldehyde-3P + pyruvate	INCOMPLETE	INCOMPLETE	2 BLOCKS MISSING	INCOMPLETE	2 BLOCKS MISSING	INCOMPLETE	INCOMPLETE	INCOMPLETE	2 BLOCKS MISSING	1 BLOCK MISSING	INCOMPLETE	INCOMPLETE	2 BLOCKS MISSING	INCOMPLETE	INCOMPLETE	INCOMPLETE	INCOMPLETE	INCOMPLETE	INCOMPLETE	2 BLOCKS MISSING	1 BLOCK MISSING	1 BLOCK MISSING	INCOMPLETE	INCOMPLETE	1 BLOCK MISSING	1 BLOCK MISSING	INCOMPLETE	INCOMPLETE	2 BLOCKS MISSING	2 BLOCKS MISSING	1 BLOCK MISSING	2 BLOCKS MISSING	INCOMPLETE	INCOMPLETE	2 BLOCKS MISSING	2 BLOCKS MISSING	2 BLOCKS MISSING	1 BLOCK MISSING	2 BLOCKS MISSING	1 BLOCK MISSING	INCOMPLETE	2 BLOCKS MISSING	2 BLOCKS MISSING	1 BLOCK MISSING	1 BLOCK MISSING	2 BLOCKS MISSING	2 BLOCKS MISSING	INCOMPLETE
M00009	Citrate cycle (TCA cycle, Krebs cycle)	COMPLETE	INCOMPLETE	COMPLETE	INCOMPLETE	INCOMPLETE	INCOMPLETE	INCOMPLETE	INCOMPLETE	INCOMPLETE	COMPLETE	INCOMPLETE	INCOMPLETE	2 BLOCKS MISSING	INCOMPLETE	INCOMPLETE	INCOMPLETE	INCOMPLETE	INCOMPLETE	INCOMPLETE	1 BLOCK MISSING	COMPLETE	COMPLETE	INCOMPLETE	INCOMPLETE	INCOMPLETE	COMPLETE	INCOMPLETE	INCOMPLETE	INCOMPLETE	INCOMPLETE	COMPLETE	INCOMPLETE	INCOMPLETE	INCOMPLETE	INCOMPLETE	INCOMPLETE	COMPLETE	COMPLETE	INCOMPLETE	2 BLOCKS MISSING	INCOMPLETE	INCOMPLETE	INCOMPLETE	INCOMPLETE	INCOMPLETE	COMPLETE	INCOMPLETE	INCOMPLETE
M00010	Citrate cycle, first carbon oxidation, oxaloacetate => 2-oxoglutarate	COMPLETE	INCOMPLETE	COMPLETE	INCOMPLETE	1 BLOCK MISSING	COMPLETE	INCOMPLETE	2 BLOCKS MISSING	INCOMPLETE	COMPLETE	INCOMPLETE	1 BLOCK MISSING	COMPLETE	INCOMPLETE	INCOMPLETE	INCOMPLETE	INCOMPLETE	1 BLOCK MISSING	INCOMPLETE	COMPLETE	COMPLETE	COMPLETE	1 BLOCK MISSING	1 BLOCK MISSING	1 BLOCK MISSING	COMPLETE	INCOMPLETE	INCOMPLETE	INCOMPLETE	COMPLETE	COMPLETE	COMPLETE	INCOMPLETE	INCOMPLETE	2 BLOCKS MISSING	COMPLETE	COMPLETE	COMPLETE	COMPLETE	COMPLETE	INCOMPLETE	INCOMPLETE	INCOMPLETE	INCOMPLETE	COMPLETE	COMPLETE	INCOMPLETE	INCOMPLETE
M00011	Citrate cycle, second carbon oxidation, 2-oxoglutarate => oxaloacetate	COMPLETE	1 BLOCK MISSING	COMPLETE	COMPLETE	INCOMPLETE	INCOMPLETE	1 BLOCK MISSING	2 BLOCKS MISSING	INCOMPLETE	COMPLETE	INCOMPLETE	INCOMPLETE	2 BLOCKS MISSING	INCOMPLETE	INCOMPLETE	INCOMPLETE	INCOMPLETE	INCOMPLETE	INCOMPLETE	1 BLOCK MISSING	COMPLETE	COMPLETE	INCOMPLETE	INCOMPLETE	INCOMPLETE	COMPLETE	INCOMPLETE	INCOMPLETE	INCOMPLETE	INCOMPLETE	COMPLETE	INCOMPLETE	INCOMPLETE	INCOMPLETE	INCOMPLETE	INCOMPLETE	COMPLETE	COMPLETE	INCOMPLETE	2 BLOCKS MISSING	1 BLOCK MISSING	INCOMPLETE	INCOMPLETE	INCOMPLETE	INCOMPLETE	COMPLETE	1 BLOCK MISSING	INCOMPLETE
M00012	Glyoxylate cycle	2 BLOCKS MISSING	INCOMPLETE	2 BLOCKS MISSING	INCOMPLETE	INCOMPLETE	INCOMPLETE	INCOMPLETE	INCOMPLETE	INCOMPLETE	1 BLOCK MISSING	INCOMPLETE	INCOMPLETE	INCOMPLETE	INCOMPLETE	INCOMPLETE	INCOMPLETE	INCOMPLETE	INCOMPLETE	INCOMPLETE	INCOMPLETE	2 BLOCKS MISSING	2 BLOCKS MISSING	INCOMPLETE	INCOMPLETE	INCOMPLETE	2 BLOCKS MISSING	INCOMPLETE	INCOMPLETE	INCOMPLETE	INCOMPLETE	COMPLETE	INCOMPLETE	INCOMPLETE	INCOMPLETE	INCOMPLETE	INCOMPLETE	2 BLOCKS MISSING	2 BLOCKS MISSING	INCOMPLETE	INCOMPLETE	INCOMPLETE	INCOMPLETE	INCOMPLETE	INCOMPLETE	INCOMPLETE	COMPLETE	INCOMPLETE	INCOMPLETE
M00013	Malonate semialdehyde pathway, propanoyl-CoA => acetyl-CoA	INCOMPLETE	INCOMPLETE	INCOMPLETE	INCOMPLETE	INCOMPLETE	INCOMPLETE	INCOMPLETE	INCOMPLETE	INCOMPLETE	INCOMPLETE	INCOMPLETE	INCOMPLETE	INCOMPLETE	INCOMPLETE	INCOMPLETE	INCOMPLETE	INCOMPLETE	INCOMPLETE	INCOMPLETE	INCOMPLETE	INCOMPLETE	INCOMPLETE	INCOMPLETE	INCOMPLETE	INCOMPLETE	INCOMPLETE	INCOMPLETE	INCOMPLETE	INCOMPLETE	INCOMPLETE	INCOMPLETE	INCOMPLETE	INCOMPLETE	INCOMPLETE	INCOMPLETE	INCOMPLETE	INCOMPLETE	INCOMPLETE	INCOMPLETE	INCOMPLETE	INCOMPLETE	INCOMPLETE	INCOMPLETE	INCOMPLETE	INCOMPLETE	2 BLOCKS MISSING	INCOMPLETE	INCOMPLETE
M00014	Glucuronate pathway (uronate pathway)	INCOMPLETE	INCOMPLETE	INCOMPLETE	INCOMPLETE	INCOMPLETE	INCOMPLETE	INCOMPLETE	INCOMPLETE	INCOMPLETE	INCOMPLETE	INCOMPLETE	INCOMPLETE	INCOMPLETE	INCOMPLETE	INCOMPLETE	INCOMPLETE	INCOMPLETE	INCOMPLETE	INCOMPLETE	INCOMPLETE	INCOMPLETE	INCOMPLETE	INCOMPLETE	INCOMPLETE	INCOMPLETE	INCOMPLETE	INCOMPLETE	INCOMPLETE	INCOMPLETE	INCOMPLETE	INCOMPLETE	INCOMPLETE	INCOMPLETE	INCOMPLETE	INCOMPLETE	INCOMPLETE	INCOMPLETE	INCOMPLETE	INCOMPLETE	INCOMPLETE	INCOMPLETE	INCOMPLETE	INCOMPLETE	INCOMPLETE	INCOMPLETE	INCOMPLETE	INCOMPLETE	INCOMPLETE
M00015	Proline biosynthesis, glutamate => proline	1 BLOCK MISSING	COMPLETE	COMPLETE	COMPLETE	COMPLETE	COMPLETE	COMPLETE	COMPLETE	INCOMPLETE	COMPLETE	2 BLOCKS MISSING	COMPLETE	COMPLETE	INCOMPLETE	INCOMPLETE	INCOMPLETE	INCOMPLETE	INCOMPLETE	2 BLOCKS MISSING	COMPLETE	COMPLETE	COMPLETE	INCOMPLETE	2 BLOCKS MISSING	INCOMPLETE	COMPLETE	2 BLOCKS MISSING	INCOMPLETE	INCOMPLETE	COMPLETE	COMPLETE	1 BLOCK MISSING	INCOMPLETE	INCOMPLETE	INCOMPLETE	COMPLETE	COMPLETE	COMPLETE	COMPLETE	COMPLETE	COMPLETE	1 BLOCK MISSING	INCOMPLETE	COMPLETE	COMPLETE	COMPLETE	INCOMPLETE	INCOMPLETE
M00016	Lysine biosynthesis, succinyl-DAP pathway, aspartate => lysine	2 BLOCKS MISSING	2 BLOCKS MISSING	1 BLOCK MISSING	2 BLOCKS MISSING	INCOMPLETE	2 BLOCKS MISSING	2 BLOCKS MISSING	1 BLOCK MISSING	INCOMPLETE	1 BLOCK MISSING	INCOMPLETE	INCOMPLETE	2 BLOCKS MISSING	1 BLOCK MISSING	INCOMPLETE	INCOMPLETE	INCOMPLETE	INCOMPLETE	2 BLOCKS MISSING	2 BLOCKS MISSING	2 BLOCKS MISSING	1 BLOCK MISSING	2 BLOCKS MISSING	1 BLOCK MISSING	INCOMPLETE	1 BLOCK MISSING	2 BLOCKS MISSING	INCOMPLETE	2 BLOCKS MISSING	INCOMPLETE	COMPLETE	INCOMPLETE	INCOMPLETE	COMPLETE	INCOMPLETE	1 BLOCK MISSING	COMPLETE	INCOMPLETE	2 BLOCKS MISSING	INCOMPLETE	INCOMPLETE	INCOMPLETE	2 BLOCKS MISSING	2 BLOCKS MISSING	INCOMPLETE	2 BLOCKS MISSING	2 BLOCKS MISSING	INCOMPLETE
M00017	Methionine biosynthesis, apartate => homoserine => methionine	INCOMPLETE	COMPLETE	COMPLETE	2 BLOCKS MISSING	2 BLOCKS MISSING	COMPLETE	1 BLOCK MISSING	INCOMPLETE	INCOMPLETE	1 BLOCK MISSING	INCOMPLETE	1 BLOCK MISSING	1 BLOCK MISSING	INCOMPLETE	INCOMPLETE	INCOMPLETE	INCOMPLETE	INCOMPLETE	INCOMPLETE	1 BLOCK MISSING	1 BLOCK MISSING	COMPLETE	2 BLOCKS MISSING	2 BLOCKS MISSING	INCOMPLETE	1 BLOCK MISSING	2 BLOCKS MISSING	INCOMPLETE	INCOMPLETE	2 BLOCKS MISSING	COMPLETE	INCOMPLETE	INCOMPLETE	INCOMPLETE	INCOMPLETE	1 BLOCK MISSING	1 BLOCK MISSING	1 BLOCK MISSING	2 BLOCKS MISSING	2 BLOCKS MISSING	INCOMPLETE	INCOMPLETE	INCOMPLETE	1 BLOCK MISSING	INCOMPLETE	COMPLETE	INCOMPLETE	INCOMPLETE
M00018	Threonine biosynthesis, aspartate => homoserine => threonine	1 BLOCK MISSING	COMPLETE	COMPLETE	1 BLOCK MISSING	1 BLOCK MISSING	1 BLOCK MISSING	1 BLOCK MISSING	COMPLETE	2 BLOCKS MISSING	COMPLETE	INCOMPLETE	1 BLOCK MISSING	COMPLETE	2 BLOCKS MISSING	INCOMPLETE	INCOMPLETE	INCOMPLETE	1 BLOCK MISSING	COMPLETE	COMPLETE	COMPLETE	COMPLETE	COMPLETE	1 BLOCK MISSING	2 BLOCKS MISSING	COMPLETE	COMPLETE	INCOMPLETE	2 BLOCKS MISSING	COMPLETE	COMPLETE	INCOMPLETE	INCOMPLETE	2 BLOCKS MISSING	2 BLOCKS MISSING	COMPLETE	COMPLETE	COMPLETE	COMPLETE	2 BLOCKS MISSING	COMPLETE	INCOMPLETE	COMPLETE	COMPLETE	INCOMPLETE	COMPLETE	COMPLETE	INCOMPLETE
M00019	Valine/isoleucine biosynthesis, pyruvate => valine / 2-oxobutanoate => isoleucine	2 BLOCKS MISSING	COMPLETE	COMPLETE	COMPLETE	2 BLOCKS MISSING	COMPLETE	INCOMPLETE	INCOMPLETE	INCOMPLETE	COMPLETE	INCOMPLETE	COMPLETE	COMPLETE	INCOMPLETE	INCOMPLETE	INCOMPLETE	INCOMPLETE	2 BLOCKS MISSING	COMPLETE	COMPLETE	COMPLETE	COMPLETE	COMPLETE	COMPLETE	INCOMPLETE	COMPLETE	2 BLOCKS MISSING	INCOMPLETE	INCOMPLETE	COMPLETE	COMPLETE	COMPLETE	INCOMPLETE	INCOMPLETE	INCOMPLETE	INCOMPLETE	COMPLETE	COMPLETE	COMPLETE	COMPLETE	COMPLETE	INCOMPLETE	2 BLOCKS MISSING	COMPLETE	COMPLETE	COMPLETE	INCOMPLETE	INCOMPLETE
M00020	Serine biosynthesis, glycerate-3P => serine	1 BLOCK MISSING	COMPLETE	COMPLETE	COMPLETE	COMPLETE	1 BLOCK MISSING	1 BLOCK MISSING	1 BLOCK MISSING	1 BLOCK MISSING	1 BLOCK MISSING	COMPLETE	1 BLOCK MISSING	1 BLOCK MISSING	INCOMPLETE	2 BLOCKS MISSING	2 BLOCKS MISSING	2 BLOCKS MISSING	1 BLOCK MISSING	1 BLOCK MISSING	COMPLETE	COMPLETE	1 BLOCK MISSING	1 BLOCK MISSING	1 BLOCK MISSING	2 BLOCKS MISSING	COMPLETE	1 BLOCK MISSING	INCOMPLETE	COMPLETE	1 BLOCK MISSING	1 BLOCK MISSING	1 BLOCK MISSING	2 BLOCKS MISSING	1 BLOCK MISSING	2 BLOCKS MISSING	1 BLOCK MISSING	1 BLOCK MISSING	1 BLOCK MISSING	1 BLOCK MISSING	2 BLOCKS MISSING	2 BLOCKS MISSING	2 BLOCKS MISSING	COMPLETE	1 BLOCK MISSING	2 BLOCKS MISSING	COMPLETE	1 BLOCK MISSING	1 BLOCK MISSING
M00021	Cysteine biosynthesis, serine => cysteine	INCOMPLETE	COMPLETE	COMPLETE	COMPLETE	COMPLETE	COMPLETE	COMPLETE	COMPLETE	COMPLETE	COMPLETE	INCOMPLETE	INCOMPLETE	COMPLETE	INCOMPLETE	INCOMPLETE	INCOMPLETE	INCOMPLETE	COMPLETE	INCOMPLETE	COMPLETE	COMPLETE	COMPLETE	COMPLETE	INCOMPLETE	INCOMPLETE	COMPLETE	COMPLETE	INCOMPLETE	INCOMPLETE	COMPLETE	COMPLETE	INCOMPLETE	INCOMPLETE	INCOMPLETE	INCOMPLETE	COMPLETE	COMPLETE	COMPLETE	COMPLETE	COMPLETE	COMPLETE	INCOMPLETE	INCOMPLETE	COMPLETE	COMPLETE	COMPLETE	INCOMPLETE	INCOMPLETE
M00022	Shikimate pathway, phosphoenolpyruvate + erythrose-4P => chorismate	COMPLETE	1 BLOCK MISSING	COMPLETE	COMPLETE	COMPLETE	COMPLETE	COMPLETE	INCOMPLETE	COMPLETE	COMPLETE	INCOMPLETE	COMPLETE	COMPLETE	INCOMPLETE	INCOMPLETE	INCOMPLETE	COMPLETE	INCOMPLETE	INCOMPLETE	COMPLETE	COMPLETE	1 BLOCK MISSING	COMPLETE	2 BLOCKS MISSING	INCOMPLETE	COMPLETE	COMPLETE	COMPLETE	COMPLETE	COMPLETE	COMPLETE	INCOMPLETE	INCOMPLETE	COMPLETE	INCOMPLETE	COMPLETE	COMPLETE	COMPLETE	COMPLETE	INCOMPLETE	COMPLETE	INCOMPLETE	COMPLETE	COMPLETE	COMPLETE	COMPLETE	COMPLETE	INCOMPLETE
M00023	Tryptophan biosynthesis, chorismate => tryptophan	INCOMPLETE	COMPLETE	COMPLETE	INCOMPLETE	INCOMPLETE	COMPLETE	INCOMPLETE	INCOMPLETE	INCOMPLETE	COMPLETE	INCOMPLETE	INCOMPLETE	INCOMPLETE	INCOMPLETE	INCOMPLETE	INCOMPLETE	INCOMPLETE	INCOMPLETE	INCOMPLETE	INCOMPLETE	COMPLETE	COMPLETE	INCOMPLETE	COMPLETE	INCOMPLETE	COMPLETE	INCOMPLETE	INCOMPLETE	INCOMPLETE	INCOMPLETE	COMPLETE	INCOMPLETE	INCOMPLETE	INCOMPLETE	INCOMPLETE	INCOMPLETE	INCOMPLETE	COMPLETE	INCOMPLETE	INCOMPLETE	INCOMPLETE	1 BLOCK MISSING	INCOMPLETE	INCOMPLETE	1 BLOCK MISSING	1 BLOCK MISSING	INCOMPLETE	INCOMPLETE
M00024	Phenylalanine biosynthesis, chorismate => phenylalanine	2 BLOCKS MISSING	1 BLOCK MISSING	1 BLOCK MISSING	1 BLOCK MISSING	1 BLOCK MISSING	1 BLOCK MISSING	2 BLOCKS MISSING	INCOMPLETE	INCOMPLETE	COMPLETE	INCOMPLETE	1 BLOCK MISSING	COMPLETE	2 BLOCKS MISSING	1 BLOCK MISSING	INCOMPLETE	INCOMPLETE	1 BLOCK MISSING	INCOMPLETE	1 BLOCK MISSING	1 BLOCK MISSING	2 BLOCKS MISSING	1 BLOCK MISSING	1 BLOCK MISSING	INCOMPLETE	COMPLETE	1 BLOCK MISSING	INCOMPLETE	1 BLOCK MISSING	1 BLOCK MISSING	1 BLOCK MISSING	INCOMPLETE	INCOMPLETE	2 BLOCKS MISSING	INCOMPLETE	1 BLOCK MISSING	1 BLOCK MISSING	1 BLOCK MISSING	1 BLOCK MISSING	2 BLOCKS MISSING	COMPLETE	1 BLOCK MISSING	1 BLOCK MISSING	1 BLOCK MISSING	1 BLOCK MISSING	COMPLETE	2 BLOCKS MISSING	INCOMPLETE
M00025	Tyrosine biosynthesis, chorismate => tyrosine	2 BLOCKS MISSING	1 BLOCK MISSING	1 BLOCK MISSING	1 BLOCK MISSING	2 BLOCKS MISSING	1 BLOCK MISSING	2 BLOCKS MISSING	INCOMPLETE	INCOMPLETE	COMPLETE	INCOMPLETE	1 BLOCK MISSING	COMPLETE	2 BLOCKS MISSING	2 BLOCKS MISSING	INCOMPLETE	INCOMPLETE	1 BLOCK MISSING	INCOMPLETE	1 BLOCK MISSING	1 BLOCK MISSING	1 BLOCK MISSING	1 BLOCK MISSING	1 BLOCK MISSING	INCOMPLETE	COMPLETE	1 BLOCK MISSING	INCOMPLETE	1 BLOCK MISSING	1 BLOCK MISSING	1 BLOCK MISSING	INCOMPLETE	INCOMPLETE	2 BLOCKS MISSING	INCOMPLETE	1 BLOCK MISSING	1 BLOCK MISSING	1 BLOCK MISSING	1 BLOCK MISSING	2 BLOCKS MISSING	COMPLETE	1 BLOCK MISSING	2 BLOCKS MISSING	1 BLOCK MISSING	1 BLOCK MISSING	COMPLETE	2 BLOCKS MISSING	INCOMPLETE
M00026	Histidine biosynthesis, PRPP => histidine	INCOMPLETE	1 BLOCK MISSING	COMPLETE	COMPLETE	COMPLETE	1 BLOCK MISSING	INCOMPLETE	COMPLETE	INCOMPLETE	COMPLETE	INCOMPLETE	INCOMPLETE	COMPLETE	INCOMPLETE	INCOMPLETE	INCOMPLETE	INCOMPLETE	1 BLOCK MISSING	INCOMPLETE	COMPLETE	COMPLETE	COMPLETE	COMPLETE	1 BLOCK MISSING	INCOMPLETE	COMPLETE	INCOMPLETE	INCOMPLETE	INCOMPLETE	1 BLOCK MISSING	COMPLETE	INCOMPLETE	INCOMPLETE	INCOMPLETE	INCOMPLETE	COMPLETE	COMPLETE	COMPLETE	1 BLOCK MISSING	INCOMPLETE	INCOMPLETE	INCOMPLETE	INCOMPLETE	1 BLOCK MISSING	COMPLETE	1 BLOCK MISSING	INCOMPLETE	INCOMPLETE
M00027	GABA (gamma-Aminobutyrate) shunt	2 BLOCKS MISSING	INCOMPLETE	2 BLOCKS MISSING	INCOMPLETE	INCOMPLETE	1 BLOCK MISSING	1 BLOCK MISSING	2 BLOCKS MISSING	INCOMPLETE	INCOMPLETE	INCOMPLETE	INCOMPLETE	1 BLOCK MISSING	INCOMPLETE	INCOMPLETE	INCOMPLETE	INCOMPLETE	INCOMPLETE	2 BLOCKS MISSING	INCOMPLETE	INCOMPLETE	INCOMPLETE	2 BLOCKS MISSING	2 BLOCKS MISSING	INCOMPLETE	INCOMPLETE	2 BLOCKS MISSING	INCOMPLETE	INCOMPLETE	INCOMPLETE	1 BLOCK MISSING	2 BLOCKS MISSING	INCOMPLETE	INCOMPLETE	INCOMPLETE	INCOMPLETE	INCOMPLETE	INCOMPLETE	INCOMPLETE	2 BLOCKS MISSING	INCOMPLETE	INCOMPLETE	2 BLOCKS MISSING	INCOMPLETE	INCOMPLETE	2 BLOCKS MISSING	INCOMPLETE	INCOMPLETE
M00028	Ornithine biosynthesis, glutamate => ornithine	2 BLOCKS MISSING	COMPLETE	1 BLOCK MISSING	1 BLOCK MISSING	COMPLETE	COMPLETE	INCOMPLETE	INCOMPLETE	INCOMPLETE	COMPLETE	INCOMPLETE	INCOMPLETE	COMPLETE	INCOMPLETE	INCOMPLETE	INCOMPLETE	INCOMPLETE	INCOMPLETE	2 BLOCKS MISSING	INCOMPLETE	1 BLOCK MISSING	COMPLETE	COMPLETE	COMPLETE	INCOMPLETE	COMPLETE	1 BLOCK MISSING	INCOMPLETE	INCOMPLETE	COMPLETE	COMPLETE	COMPLETE	INCOMPLETE	2 BLOCKS MISSING	INCOMPLETE	COMPLETE	1 BLOCK MISSING	1 BLOCK MISSING	COMPLETE	COMPLETE	COMPLETE	INCOMPLETE	INCOMPLETE	INCOMPLETE	COMPLETE	COMPLETE	INCOMPLETE	INCOMPLETE
M00029	Urea cycle	INCOMPLETE	2 BLOCKS MISSING	2 BLOCKS MISSING	2 BLOCKS MISSING	1 BLOCK MISSING	2 BLOCKS MISSING	INCOMPLETE	2 BLOCKS MISSING	INCOMPLETE	2 BLOCKS MISSING	INCOMPLETE	INCOMPLETE	1 BLOCK MISSING	INCOMPLETE	INCOMPLETE	INCOMPLETE	INCOMPLETE	2 BLOCKS MISSING	2 BLOCKS MISSING	2 BLOCKS MISSING	2 BLOCKS MISSING	2 BLOCKS MISSING	2 BLOCKS MISSING	2 BLOCKS MISSING	INCOMPLETE	2 BLOCKS MISSING	2 BLOCKS MISSING	INCOMPLETE	INCOMPLETE	2 BLOCKS MISSING	1 BLOCK MISSING	2 BLOCKS MISSING	INCOMPLETE	INCOMPLETE	INCOMPLETE	2 BLOCKS MISSING	2 BLOCKS MISSING	2 BLOCKS MISSING	2 BLOCKS MISSING	2 BLOCKS MISSING	2 BLOCKS MISSING	INCOMPLETE	INCOMPLETE	2 BLOCKS MISSING	INCOMPLETE	2 BLOCKS MISSING	INCOMPLETE	INCOMPLETE
M00030	Lysine biosynthesis, AAA pathway, 2-oxoglutarate => 2-aminoadipate => lysine	INCOMPLETE	INCOMPLETE	INCOMPLETE	INCOMPLETE	INCOMPLETE	INCOMPLETE	INCOMPLETE	INCOMPLETE	INCOMPLETE	INCOMPLETE	INCOMPLETE	INCOMPLETE	INCOMPLETE	INCOMPLETE	INCOMPLETE	INCOMPLETE	INCOMPLETE	INCOMPLETE	INCOMPLETE	INCOMPLETE	INCOMPLETE	INCOMPLETE	INCOMPLETE	INCOMPLETE	INCOMPLETE	INCOMPLETE	INCOMPLETE	INCOMPLETE	INCOMPLETE	INCOMPLETE	INCOMPLETE	INCOMPLETE	INCOMPLETE	INCOMPLETE	INCOMPLETE	INCOMPLETE	INCOMPLETE	INCOMPLETE	INCOMPLETE	INCOMPLETE	INCOMPLETE	INCOMPLETE	INCOMPLETE	INCOMPLETE	INCOMPLETE	INCOMPLETE	INCOMPLETE	INCOMPLETE
M00031	Lysine biosynthesis, mediated by LysW, 2-aminoadipate => lysine	INCOMPLETE	INCOMPLETE	INCOMPLETE	INCOMPLETE	INCOMPLETE	INCOMPLETE	INCOMPLETE	INCOMPLETE	INCOMPLETE	INCOMPLETE	INCOMPLETE	INCOMPLETE	INCOMPLETE	INCOMPLETE	INCOMPLETE	INCOMPLETE	INCOMPLETE	INCOMPLETE	INCOMPLETE	INCOMPLETE	INCOMPLETE	INCOMPLETE	1 BLOCK MISSING	INCOMPLETE	INCOMPLETE	INCOMPLETE	INCOMPLETE	INCOMPLETE	INCOMPLETE	INCOMPLETE	INCOMPLETE	INCOMPLETE	INCOMPLETE	INCOMPLETE	INCOMPLETE	INCOMPLETE	INCOMPLETE	INCOMPLETE	INCOMPLETE	INCOMPLETE	INCOMPLETE	INCOMPLETE	INCOMPLETE	INCOMPLETE	INCOMPLETE	INCOMPLETE	INCOMPLETE	INCOMPLETE
M00032	Lysine degradation, lysine => saccharopine => acetoacetyl-CoA	INCOMPLETE	INCOMPLETE	INCOMPLETE	INCOMPLETE	INCOMPLETE	INCOMPLETE	INCOMPLETE	INCOMPLETE	INCOMPLETE	INCOMPLETE	INCOMPLETE	INCOMPLETE	INCOMPLETE	INCOMPLETE	INCOMPLETE	INCOMPLETE	INCOMPLETE	INCOMPLETE	INCOMPLETE	INCOMPLETE	INCOMPLETE	INCOMPLETE	INCOMPLETE	INCOMPLETE	INCOMPLETE	INCOMPLETE	INCOMPLETE	INCOMPLETE	INCOMPLETE	INCOMPLETE	INCOMPLETE	INCOMPLETE	INCOMPLETE	INCOMPLETE	INCOMPLETE	INCOMPLETE	INCOMPLETE	INCOMPLETE	INCOMPLETE	INCOMPLETE	INCOMPLETE	INCOMPLETE	INCOMPLETE	INCOMPLETE	INCOMPLETE	INCOMPLETE	INCOMPLETE	INCOMPLETE
M00033	Ectoine biosynthesis, aspartate => ectoine	INCOMPLETE	INCOMPLETE	INCOMPLETE	INCOMPLETE	INCOMPLETE	INCOMPLETE	INCOMPLETE	2 BLOCKS MISSING	INCOMPLETE	2 BLOCKS MISSING	INCOMPLETE	INCOMPLETE	INCOMPLETE	INCOMPLETE	INCOMPLETE	INCOMPLETE	INCOMPLETE	INCOMPLETE	INCOMPLETE	INCOMPLETE	INCOMPLETE	2 BLOCKS MISSING	INCOMPLETE	INCOMPLETE	2 BLOCKS MISSING	2 BLOCKS MISSING	2 BLOCKS MISSING	INCOMPLETE	INCOMPLETE	INCOMPLETE	INCOMPLETE	INCOMPLETE	INCOMPLETE	INCOMPLETE	INCOMPLETE	INCOMPLETE	INCOMPLETE	INCOMPLETE	INCOMPLETE	INCOMPLETE	INCOMPLETE	INCOMPLETE	2 BLOCKS MISSING	INCOMPLETE	INCOMPLETE	COMPLETE	INCOMPLETE	INCOMPLETE
M00034	Methionine salvage pathway	INCOMPLETE	INCOMPLETE	INCOMPLETE	INCOMPLETE	INCOMPLETE	INCOMPLETE	INCOMPLETE	INCOMPLETE	INCOMPLETE	INCOMPLETE	INCOMPLETE	INCOMPLETE	INCOMPLETE	INCOMPLETE	INCOMPLETE	INCOMPLETE	INCOMPLETE	INCOMPLETE	INCOMPLETE	INCOMPLETE	INCOMPLETE	INCOMPLETE	INCOMPLETE	INCOMPLETE	INCOMPLETE	INCOMPLETE	INCOMPLETE	INCOMPLETE	INCOMPLETE	INCOMPLETE	INCOMPLETE	INCOMPLETE	INCOMPLETE	INCOMPLETE	INCOMPLETE	INCOMPLETE	INCOMPLETE	INCOMPLETE	INCOMPLETE	INCOMPLETE	INCOMPLETE	INCOMPLETE	INCOMPLETE	INCOMPLETE	INCOMPLETE	INCOMPLETE	INCOMPLETE	INCOMPLETE
M00035	Methionine degradation	2 BLOCKS MISSING	2 BLOCKS MISSING	2 BLOCKS MISSING	INCOMPLETE	INCOMPLETE	2 BLOCKS MISSING	COMPLETE	2 BLOCKS MISSING	INCOMPLETE	COMPLETE	2 BLOCKS MISSING	INCOMPLETE	1 BLOCK MISSING	INCOMPLETE	2 BLOCKS MISSING	2 BLOCKS MISSING	INCOMPLETE	2 BLOCKS MISSING	1 BLOCK MISSING	1 BLOCK MISSING	2 BLOCKS MISSING	2 BLOCKS MISSING	2 BLOCKS MISSING	2 BLOCKS MISSING	INCOMPLETE	COMPLETE	1 BLOCK MISSING	INCOMPLETE	INCOMPLETE	INCOMPLETE	INCOMPLETE	2 BLOCKS MISSING	2 BLOCKS MISSING	1 BLOCK MISSING	INCOMPLETE	INCOMPLETE	2 BLOCKS MISSING	1 BLOCK MISSING	INCOMPLETE	2 BLOCKS MISSING	2 BLOCKS MISSING	2 BLOCKS MISSING	INCOMPLETE	2 BLOCKS MISSING	INCOMPLETE	2 BLOCKS MISSING	INCOMPLETE	INCOMPLETE
M00036	Leucine degradation, leucine => acetoacetate + acetyl-CoA	1 BLOCK MISSING	INCOMPLETE	INCOMPLETE	INCOMPLETE	INCOMPLETE	INCOMPLETE	INCOMPLETE	INCOMPLETE	INCOMPLETE	INCOMPLETE	INCOMPLETE	INCOMPLETE	INCOMPLETE	INCOMPLETE	INCOMPLETE	INCOMPLETE	INCOMPLETE	INCOMPLETE	INCOMPLETE	INCOMPLETE	INCOMPLETE	INCOMPLETE	INCOMPLETE	INCOMPLETE	INCOMPLETE	INCOMPLETE	INCOMPLETE	INCOMPLETE	INCOMPLETE	INCOMPLETE	2 BLOCKS MISSING	INCOMPLETE	INCOMPLETE	INCOMPLETE	INCOMPLETE	INCOMPLETE	INCOMPLETE	INCOMPLETE	INCOMPLETE	INCOMPLETE	INCOMPLETE	INCOMPLETE	INCOMPLETE	INCOMPLETE	INCOMPLETE	INCOMPLETE	INCOMPLETE	INCOMPLETE
M00037	Melatonin biosynthesis, tryptophan => serotonin => melatonin	INCOMPLETE	INCOMPLETE	INCOMPLETE	INCOMPLETE	INCOMPLETE	INCOMPLETE	INCOMPLETE	INCOMPLETE	INCOMPLETE	INCOMPLETE	INCOMPLETE	INCOMPLETE	INCOMPLETE	INCOMPLETE	INCOMPLETE	INCOMPLETE	INCOMPLETE	INCOMPLETE	INCOMPLETE	INCOMPLETE	INCOMPLETE	INCOMPLETE	INCOMPLETE	INCOMPLETE	INCOMPLETE	INCOMPLETE	INCOMPLETE	INCOMPLETE	INCOMPLETE	INCOMPLETE	INCOMPLETE	INCOMPLETE	INCOMPLETE	INCOMPLETE	INCOMPLETE	INCOMPLETE	INCOMPLETE	INCOMPLETE	INCOMPLETE	INCOMPLETE	INCOMPLETE	INCOMPLETE	INCOMPLETE	INCOMPLETE	INCOMPLETE	INCOMPLETE	INCOMPLETE	INCOMPLETE
M00038	Tryptophan metabolism, tryptophan => kynurenine => 2-aminomuconate	INCOMPLETE	INCOMPLETE	INCOMPLETE	INCOMPLETE	INCOMPLETE	INCOMPLETE	INCOMPLETE	INCOMPLETE	INCOMPLETE	INCOMPLETE	INCOMPLETE	INCOMPLETE	INCOMPLETE	INCOMPLETE	INCOMPLETE	INCOMPLETE	INCOMPLETE	INCOMPLETE	INCOMPLETE	INCOMPLETE	INCOMPLETE	INCOMPLETE	INCOMPLETE	INCOMPLETE	INCOMPLETE	INCOMPLETE	INCOMPLETE	INCOMPLETE	INCOMPLETE	INCOMPLETE	INCOMPLETE	INCOMPLETE	INCOMPLETE	INCOMPLETE	INCOMPLETE	INCOMPLETE	INCOMPLETE	INCOMPLETE	INCOMPLETE	INCOMPLETE	INCOMPLETE	INCOMPLETE	INCOMPLETE	INCOMPLETE	INCOMPLETE	INCOMPLETE	INCOMPLETE	INCOMPLETE
M00039	Monolignol biosynthesis, phenylalanine/tyrosine => monolignol	INCOMPLETE	INCOMPLETE	INCOMPLETE	INCOMPLETE	INCOMPLETE	INCOMPLETE	INCOMPLETE	INCOMPLETE	INCOMPLETE	INCOMPLETE	INCOMPLETE	INCOMPLETE	INCOMPLETE	INCOMPLETE	INCOMPLETE	INCOMPLETE	INCOMPLETE	INCOMPLETE	INCOMPLETE	INCOMPLETE	INCOMPLETE	INCOMPLETE	INCOMPLETE	INCOMPLETE	INCOMPLETE	INCOMPLETE	INCOMPLETE	INCOMPLETE	INCOMPLETE	INCOMPLETE	INCOMPLETE	INCOMPLETE	INCOMPLETE	INCOMPLETE	INCOMPLETE	INCOMPLETE	INCOMPLETE	INCOMPLETE	INCOMPLETE	INCOMPLETE	INCOMPLETE	INCOMPLETE	INCOMPLETE	INCOMPLETE	INCOMPLETE	INCOMPLETE	INCOMPLETE	INCOMPLETE
M00040	Tyrosine biosynthesis, prephanate => pretyrosine => tyrosine	INCOMPLETE	INCOMPLETE	INCOMPLETE	INCOMPLETE	INCOMPLETE	INCOMPLETE	INCOMPLETE	INCOMPLETE	INCOMPLETE	COMPLETE	INCOMPLETE	INCOMPLETE	COMPLETE	INCOMPLETE	INCOMPLETE	INCOMPLETE	INCOMPLETE	INCOMPLETE	INCOMPLETE	INCOMPLETE	INCOMPLETE	INCOMPLETE	INCOMPLETE	INCOMPLETE	INCOMPLETE	COMPLETE	INCOMPLETE	INCOMPLETE	INCOMPLETE	INCOMPLETE	INCOMPLETE	INCOMPLETE	INCOMPLETE	INCOMPLETE	INCOMPLETE	INCOMPLETE	INCOMPLETE	INCOMPLETE	INCOMPLETE	INCOMPLETE	COMPLETE	INCOMPLETE	INCOMPLETE	INCOMPLETE	INCOMPLETE	COMPLETE	INCOMPLETE	INCOMPLETE
M00042	Catecholamine biosynthesis, tyrosine => dopamine => noradrenaline => adrenaline	INCOMPLETE	INCOMPLETE	INCOMPLETE	INCOMPLETE	INCOMPLETE	INCOMPLETE	INCOMPLETE	INCOMPLETE	INCOMPLETE	INCOMPLETE	INCOMPLETE	INCOMPLETE	INCOMPLETE	INCOMPLETE	INCOMPLETE	INCOMPLETE	INCOMPLETE	INCOMPLETE	INCOMPLETE	INCOMPLETE	INCOMPLETE	INCOMPLETE	INCOMPLETE	INCOMPLETE	INCOMPLETE	INCOMPLETE	INCOMPLETE	INCOMPLETE	INCOMPLETE	INCOMPLETE	INCOMPLETE	INCOMPLETE	INCOMPLETE	INCOMPLETE	INCOMPLETE	INCOMPLETE	INCOMPLETE	INCOMPLETE	INCOMPLETE	INCOMPLETE	INCOMPLETE	INCOMPLETE	INCOMPLETE	INCOMPLETE	INCOMPLETE	INCOMPLETE	INCOMPLETE	INCOMPLETE
M00043	Thyroid hormone biosynthesis, tyrosine => triiodothyronine/thyroxine	INCOMPLETE	INCOMPLETE	INCOMPLETE	INCOMPLETE	INCOMPLETE	INCOMPLETE	INCOMPLETE	INCOMPLETE	INCOMPLETE	INCOMPLETE	INCOMPLETE	INCOMPLETE	INCOMPLETE	INCOMPLETE	INCOMPLETE	INCOMPLETE	INCOMPLETE	INCOMPLETE	INCOMPLETE	INCOMPLETE	INCOMPLETE	INCOMPLETE	INCOMPLETE	INCOMPLETE	INCOMPLETE	INCOMPLETE	INCOMPLETE	INCOMPLETE	INCOMPLETE	INCOMPLETE	INCOMPLETE	INCOMPLETE	INCOMPLETE	INCOMPLETE	INCOMPLETE	INCOMPLETE	INCOMPLETE	INCOMPLETE	INCOMPLETE	INCOMPLETE	INCOMPLETE	INCOMPLETE	INCOMPLETE	INCOMPLETE	INCOMPLETE	INCOMPLETE	INCOMPLETE	INCOMPLETE
M00044	Tyrosine degradation, tyrosine => homogentisate	INCOMPLETE	INCOMPLETE	INCOMPLETE	INCOMPLETE	INCOMPLETE	INCOMPLETE	INCOMPLETE	INCOMPLETE	INCOMPLETE	INCOMPLETE	INCOMPLETE	INCOMPLETE	INCOMPLETE	INCOMPLETE	INCOMPLETE	INCOMPLETE	INCOMPLETE	INCOMPLETE	INCOMPLETE	INCOMPLETE	INCOMPLETE	INCOMPLETE	INCOMPLETE	INCOMPLETE	INCOMPLETE	INCOMPLETE	INCOMPLETE	INCOMPLETE	INCOMPLETE	INCOMPLETE	INCOMPLETE	INCOMPLETE	INCOMPLETE	INCOMPLETE	INCOMPLETE	INCOMPLETE	INCOMPLETE	INCOMPLETE	INCOMPLETE	INCOMPLETE	INCOMPLETE	INCOMPLETE	INCOMPLETE	INCOMPLETE	INCOMPLETE	INCOMPLETE	INCOMPLETE	INCOMPLETE
M00045	Histidine degradation, histidine => N-formiminoglutamate => glutamate	1 BLOCK MISSING	INCOMPLETE	INCOMPLETE	INCOMPLETE	INCOMPLETE	INCOMPLETE	COMPLETE	COMPLETE	COMPLETE	INCOMPLETE	2 BLOCKS MISSING	INCOMPLETE	COMPLETE	INCOMPLETE	INCOMPLETE	INCOMPLETE	INCOMPLETE	COMPLETE	COMPLETE	COMPLETE	2 BLOCKS MISSING	COMPLETE	COMPLETE	INCOMPLETE	COMPLETE	INCOMPLETE	COMPLETE	INCOMPLETE	COMPLETE	INCOMPLETE	INCOMPLETE	INCOMPLETE	INCOMPLETE	COMPLETE	COMPLETE	INCOMPLETE	COMPLETE	INCOMPLETE	INCOMPLETE	INCOMPLETE	INCOMPLETE	1 BLOCK MISSING	COMPLETE	INCOMPLETE	INCOMPLETE	INCOMPLETE	COMPLETE	INCOMPLETE
M00046	Pyrimidine degradation, uracil => beta-alanine, thymine => 3-aminoisobutanoate	INCOMPLETE	1 BLOCK MISSING	INCOMPLETE	INCOMPLETE	2 BLOCKS MISSING	INCOMPLETE	INCOMPLETE	1 BLOCK MISSING	INCOMPLETE	INCOMPLETE	2 BLOCKS MISSING	2 BLOCKS MISSING	COMPLETE	INCOMPLETE	INCOMPLETE	INCOMPLETE	INCOMPLETE	INCOMPLETE	INCOMPLETE	INCOMPLETE	INCOMPLETE	INCOMPLETE	1 BLOCK MISSING	2 BLOCKS MISSING	2 BLOCKS MISSING	INCOMPLETE	INCOMPLETE	INCOMPLETE	INCOMPLETE	INCOMPLETE	COMPLETE	2 BLOCKS MISSING	INCOMPLETE	INCOMPLETE	INCOMPLETE	2 BLOCKS MISSING	INCOMPLETE	INCOMPLETE	INCOMPLETE	2 BLOCKS MISSING	INCOMPLETE	INCOMPLETE	INCOMPLETE	INCOMPLETE	2 BLOCKS MISSING	INCOMPLETE	INCOMPLETE	INCOMPLETE
M00047	Creatine pathway	INCOMPLETE	INCOMPLETE	2 BLOCKS MISSING	INCOMPLETE	INCOMPLETE	INCOMPLETE	INCOMPLETE	INCOMPLETE	INCOMPLETE	2 BLOCKS MISSING	INCOMPLETE	INCOMPLETE	INCOMPLETE	INCOMPLETE	INCOMPLETE	INCOMPLETE	INCOMPLETE	1 BLOCK MISSING	2 BLOCKS MISSING	INCOMPLETE	INCOMPLETE	INCOMPLETE	INCOMPLETE	INCOMPLETE	INCOMPLETE	2 BLOCKS MISSING	2 BLOCKS MISSING	INCOMPLETE	2 BLOCKS MISSING	2 BLOCKS MISSING	2 BLOCKS MISSING	INCOMPLETE	INCOMPLETE	INCOMPLETE	2 BLOCKS MISSING	2 BLOCKS MISSING	INCOMPLETE	INCOMPLETE	INCOMPLETE	INCOMPLETE	2 BLOCKS MISSING	2 BLOCKS MISSING	2 BLOCKS MISSING	2 BLOCKS MISSING	2 BLOCKS MISSING	INCOMPLETE	INCOMPLETE	INCOMPLETE
M00048	Inosine monophosphate biosynthesis, PRPP + glutamine => IMP	COMPLETE	COMPLETE	COMPLETE	COMPLETE	INCOMPLETE	COMPLETE	1 BLOCK MISSING	COMPLETE	COMPLETE	COMPLETE	INCOMPLETE	1 BLOCK MISSING	COMPLETE	INCOMPLETE	INCOMPLETE	INCOMPLETE	INCOMPLETE	COMPLETE	1 BLOCK MISSING	COMPLETE	COMPLETE	COMPLETE	COMPLETE	COMPLETE	COMPLETE	COMPLETE	1 BLOCK MISSING	INCOMPLETE	INCOMPLETE	COMPLETE	COMPLETE	COMPLETE	INCOMPLETE	COMPLETE	INCOMPLETE	COMPLETE	COMPLETE	COMPLETE	1 BLOCK MISSING	2 BLOCKS MISSING	COMPLETE	INCOMPLETE	COMPLETE	COMPLETE	COMPLETE	COMPLETE	INCOMPLETE	INCOMPLETE
M00049	Adenine ribonucleotide biosynthesis, IMP => ADP,ATP	COMPLETE	1 BLOCK MISSING	COMPLETE	COMPLETE	COMPLETE	COMPLETE	COMPLETE	COMPLETE	1 BLOCK MISSING	COMPLETE	INCOMPLETE	1 BLOCK MISSING	COMPLETE	COMPLETE	1 BLOCK MISSING	1 BLOCK MISSING	2 BLOCKS MISSING	COMPLETE	COMPLETE	COMPLETE	COMPLETE	COMPLETE	COMPLETE	COMPLETE	1 BLOCK MISSING	COMPLETE	COMPLETE	2 BLOCKS MISSING	COMPLETE	COMPLETE	COMPLETE	COMPLETE	1 BLOCK MISSING	1 BLOCK MISSING	COMPLETE	1 BLOCK MISSING	1 BLOCK MISSING	1 BLOCK MISSING	INCOMPLETE	1 BLOCK MISSING	1 BLOCK MISSING	1 BLOCK MISSING	COMPLETE	COMPLETE	1 BLOCK MISSING	COMPLETE	INCOMPLETE	2 BLOCKS MISSING
M00050	Guanine ribonucleotide biosynthesis IMP => GDP,GTP	COMPLETE	COMPLETE	COMPLETE	COMPLETE	1 BLOCK MISSING	COMPLETE	COMPLETE	COMPLETE	1 BLOCK MISSING	COMPLETE	2 BLOCKS MISSING	COMPLETE	COMPLETE	INCOMPLETE	2 BLOCKS MISSING	2 BLOCKS MISSING	INCOMPLETE	COMPLETE	COMPLETE	COMPLETE	COMPLETE	COMPLETE	COMPLETE	2 BLOCKS MISSING	2 BLOCKS MISSING	COMPLETE	COMPLETE	2 BLOCKS MISSING	COMPLETE	COMPLETE	COMPLETE	1 BLOCK MISSING	2 BLOCKS MISSING	1 BLOCK MISSING	COMPLETE	COMPLETE	1 BLOCK MISSING	COMPLETE	1 BLOCK MISSING	2 BLOCKS MISSING	2 BLOCKS MISSING	COMPLETE	1 BLOCK MISSING	COMPLETE	1 BLOCK MISSING	COMPLETE	1 BLOCK MISSING	INCOMPLETE
M00051	Uridine monophosphate biosynthesis, glutamine (+ PRPP) => UMP	1 BLOCK MISSING	1 BLOCK MISSING	COMPLETE	1 BLOCK MISSING	1 BLOCK MISSING	1 BLOCK MISSING	1 BLOCK MISSING	1 BLOCK MISSING	INCOMPLETE	COMPLETE	INCOMPLETE	1 BLOCK MISSING	2 BLOCKS MISSING	INCOMPLETE	2 BLOCKS MISSING	INCOMPLETE	INCOMPLETE	1 BLOCK MISSING	1 BLOCK MISSING	1 BLOCK MISSING	1 BLOCK MISSING	COMPLETE	COMPLETE	1 BLOCK MISSING	1 BLOCK MISSING	COMPLETE	1 BLOCK MISSING	INCOMPLETE	INCOMPLETE	1 BLOCK MISSING	COMPLETE	COMPLETE	INCOMPLETE	1 BLOCK MISSING	INCOMPLETE	1 BLOCK MISSING	1 BLOCK MISSING	1 BLOCK MISSING	COMPLETE	COMPLETE	2 BLOCKS MISSING	INCOMPLETE	INCOMPLETE	1 BLOCK MISSING	1 BLOCK MISSING	COMPLETE	INCOMPLETE	INCOMPLETE
M00052	Pyrimidine ribonucleotide biosynthesis, UMP => UDP/UTP,CDP/CTP	COMPLETE	COMPLETE	COMPLETE	COMPLETE	1 BLOCK MISSING	COMPLETE	COMPLETE	1 BLOCK MISSING	1 BLOCK MISSING	COMPLETE	2 BLOCKS MISSING	2 BLOCKS MISSING	2 BLOCKS MISSING	1 BLOCK MISSING	COMPLETE	2 BLOCKS MISSING	1 BLOCK MISSING	1 BLOCK MISSING	1 BLOCK MISSING	1 BLOCK MISSING	COMPLETE	COMPLETE	1 BLOCK MISSING	COMPLETE	1 BLOCK MISSING	COMPLETE	1 BLOCK MISSING	1 BLOCK MISSING	1 BLOCK MISSING	1 BLOCK MISSING	COMPLETE	1 BLOCK MISSING	2 BLOCKS MISSING	1 BLOCK MISSING	2 BLOCKS MISSING	1 BLOCK MISSING	1 BLOCK MISSING	COMPLETE	2 BLOCKS MISSING	1 BLOCK MISSING	1 BLOCK MISSING	2 BLOCKS MISSING	1 BLOCK MISSING	1 BLOCK MISSING	1 BLOCK MISSING	COMPLETE	1 BLOCK MISSING	2 BLOCKS MISSING
M00053	Pyrimidine deoxyribonuleotide biosynthesis, CDP/CTP => dCDP/dCTP,dTDP/dTTP	INCOMPLETE	2 BLOCKS MISSING	INCOMPLETE	2 BLOCKS MISSING	2 BLOCKS MISSING	2 BLOCKS MISSING	INCOMPLETE	INCOMPLETE	INCOMPLETE	2 BLOCKS MISSING	INCOMPLETE	INCOMPLETE	INCOMPLETE	INCOMPLETE	1 BLOCK MISSING	INCOMPLETE	INCOMPLETE	INCOMPLETE	INCOMPLETE	INCOMPLETE	INCOMPLETE	INCOMPLETE	INCOMPLETE	1 BLOCK MISSING	INCOMPLETE	2 BLOCKS MISSING	INCOMPLETE	INCOMPLETE	INCOMPLETE	INCOMPLETE	COMPLETE	INCOMPLETE	INCOMPLETE	INCOMPLETE	INCOMPLETE	INCOMPLETE	INCOMPLETE	INCOMPLETE	INCOMPLETE	INCOMPLETE	INCOMPLETE	INCOMPLETE	INCOMPLETE	INCOMPLETE	INCOMPLETE	COMPLETE	INCOMPLETE	INCOMPLETE
M00055	N-glycan precursor biosynthesis	INCOMPLETE	INCOMPLETE	INCOMPLETE	INCOMPLETE	INCOMPLETE	INCOMPLETE	INCOMPLETE	INCOMPLETE	INCOMPLETE	INCOMPLETE	INCOMPLETE	INCOMPLETE	INCOMPLETE	INCOMPLETE	INCOMPLETE	INCOMPLETE	INCOMPLETE	INCOMPLETE	INCOMPLETE	INCOMPLETE	INCOMPLETE	INCOMPLETE	INCOMPLETE	INCOMPLETE	INCOMPLETE	INCOMPLETE	INCOMPLETE	INCOMPLETE	INCOMPLETE	INCOMPLETE	INCOMPLETE	INCOMPLETE	INCOMPLETE	INCOMPLETE	INCOMPLETE	INCOMPLETE	INCOMPLETE	INCOMPLETE	INCOMPLETE	INCOMPLETE	INCOMPLETE	INCOMPLETE	INCOMPLETE	INCOMPLETE	INCOMPLETE	INCOMPLETE	INCOMPLETE	INCOMPLETE
M00056	O-glycan biosynthesis, mucin type core	INCOMPLETE	INCOMPLETE	INCOMPLETE	INCOMPLETE	INCOMPLETE	INCOMPLETE	INCOMPLETE	INCOMPLETE	INCOMPLETE	INCOMPLETE	INCOMPLETE	INCOMPLETE	INCOMPLETE	INCOMPLETE	INCOMPLETE	INCOMPLETE	INCOMPLETE	INCOMPLETE	INCOMPLETE	INCOMPLETE	INCOMPLETE	INCOMPLETE	INCOMPLETE	INCOMPLETE	INCOMPLETE	INCOMPLETE	INCOMPLETE	INCOMPLETE	INCOMPLETE	INCOMPLETE	INCOMPLETE	INCOMPLETE	INCOMPLETE	INCOMPLETE	INCOMPLETE	INCOMPLETE	INCOMPLETE	INCOMPLETE	INCOMPLETE	INCOMPLETE	INCOMPLETE	INCOMPLETE	INCOMPLETE	INCOMPLETE	INCOMPLETE	INCOMPLETE	INCOMPLETE	INCOMPLETE
M00057	Glycosaminoglycan biosynthesis, linkage tetrasaccharide	INCOMPLETE	INCOMPLETE	INCOMPLETE	INCOMPLETE	INCOMPLETE	INCOMPLETE	INCOMPLETE	INCOMPLETE	INCOMPLETE	INCOMPLETE	INCOMPLETE	INCOMPLETE	INCOMPLETE	INCOMPLETE	INCOMPLETE	INCOMPLETE	INCOMPLETE	INCOMPLETE	INCOMPLETE	INCOMPLETE	INCOMPLETE	INCOMPLETE	INCOMPLETE	INCOMPLETE	INCOMPLETE	INCOMPLETE	INCOMPLETE	INCOMPLETE	INCOMPLETE	INCOMPLETE	INCOMPLETE	INCOMPLETE	INCOMPLETE	INCOMPLETE	INCOMPLETE	INCOMPLETE	INCOMPLETE	INCOMPLETE	INCOMPLETE	INCOMPLETE	INCOMPLETE	INCOMPLETE	INCOMPLETE	INCOMPLETE	INCOMPLETE	INCOMPLETE	INCOMPLETE	INCOMPLETE
M00058	Glycosaminoglycan biosynthesis, chondroitin sulfate backbone	INCOMPLETE	INCOMPLETE	INCOMPLETE	INCOMPLETE	INCOMPLETE	INCOMPLETE	INCOMPLETE	INCOMPLETE	INCOMPLETE	INCOMPLETE	INCOMPLETE	INCOMPLETE	INCOMPLETE	INCOMPLETE	INCOMPLETE	INCOMPLETE	INCOMPLETE	INCOMPLETE	INCOMPLETE	INCOMPLETE	INCOMPLETE	INCOMPLETE	INCOMPLETE	INCOMPLETE	INCOMPLETE	INCOMPLETE	INCOMPLETE	INCOMPLETE	INCOMPLETE	INCOMPLETE	INCOMPLETE	INCOMPLETE	INCOMPLETE	INCOMPLETE	INCOMPLETE	INCOMPLETE	INCOMPLETE	INCOMPLETE	INCOMPLETE	INCOMPLETE	INCOMPLETE	INCOMPLETE	INCOMPLETE	INCOMPLETE	INCOMPLETE	INCOMPLETE	INCOMPLETE	INCOMPLETE
M00059	Glycosaminoglycan biosynthesis, heparan sulfate backbone	INCOMPLETE	INCOMPLETE	INCOMPLETE	INCOMPLETE	INCOMPLETE	INCOMPLETE	INCOMPLETE	INCOMPLETE	INCOMPLETE	INCOMPLETE	INCOMPLETE	INCOMPLETE	INCOMPLETE	INCOMPLETE	INCOMPLETE	INCOMPLETE	INCOMPLETE	INCOMPLETE	INCOMPLETE	INCOMPLETE	INCOMPLETE	INCOMPLETE	INCOMPLETE	INCOMPLETE	INCOMPLETE	INCOMPLETE	INCOMPLETE	INCOMPLETE	INCOMPLETE	INCOMPLETE	INCOMPLETE	INCOMPLETE	INCOMPLETE	INCOMPLETE	INCOMPLETE	INCOMPLETE	INCOMPLETE	INCOMPLETE	INCOMPLETE	INCOMPLETE	INCOMPLETE	INCOMPLETE	INCOMPLETE	INCOMPLETE	INCOMPLETE	INCOMPLETE	INCOMPLETE	INCOMPLETE
M00060	KDO2-lipid A biosynthesis, Raetz pathway, LpxL-LpxM type	COMPLETE	2 BLOCKS MISSING	1 BLOCK MISSING	COMPLETE	INCOMPLETE	COMPLETE	INCOMPLETE	1 BLOCK MISSING	INCOMPLETE	COMPLETE	INCOMPLETE	INCOMPLETE	INCOMPLETE	INCOMPLETE	INCOMPLETE	INCOMPLETE	INCOMPLETE	INCOMPLETE	2 BLOCKS MISSING	COMPLETE	1 BLOCK MISSING	1 BLOCK MISSING	INCOMPLETE	INCOMPLETE	INCOMPLETE	COMPLETE	2 BLOCKS MISSING	INCOMPLETE	INCOMPLETE	INCOMPLETE	INCOMPLETE	INCOMPLETE	INCOMPLETE	COMPLETE	INCOMPLETE	INCOMPLETE	1 BLOCK MISSING	1 BLOCK MISSING	INCOMPLETE	INCOMPLETE	INCOMPLETE	INCOMPLETE	INCOMPLETE	INCOMPLETE	INCOMPLETE	1 BLOCK MISSING	1 BLOCK MISSING	INCOMPLETE
M00061	D-Glucuronate degradation, D-glucuronate => pyruvate + D-glyceraldehyde 3P	INCOMPLETE	INCOMPLETE	2 BLOCKS MISSING	INCOMPLETE	INCOMPLETE	INCOMPLETE	INCOMPLETE	INCOMPLETE	INCOMPLETE	INCOMPLETE	INCOMPLETE	INCOMPLETE	2 BLOCKS MISSING	INCOMPLETE	INCOMPLETE	INCOMPLETE	INCOMPLETE	INCOMPLETE	INCOMPLETE	1 BLOCK MISSING	2 BLOCKS MISSING	1 BLOCK MISSING	INCOMPLETE	INCOMPLETE	2 BLOCKS MISSING	1 BLOCK MISSING	INCOMPLETE	INCOMPLETE	INCOMPLETE	1 BLOCK MISSING	1 BLOCK MISSING	2 BLOCKS MISSING	INCOMPLETE	INCOMPLETE	1 BLOCK MISSING	2 BLOCKS MISSING	1 BLOCK MISSING	1 BLOCK MISSING	1 BLOCK MISSING	1 BLOCK MISSING	INCOMPLETE	2 BLOCKS MISSING	INCOMPLETE	1 BLOCK MISSING	1 BLOCK MISSING	INCOMPLETE	2 BLOCKS MISSING	INCOMPLETE
M00063	CMP-KDO biosynthesis	COMPLETE	1 BLOCK MISSING	COMPLETE	COMPLETE	INCOMPLETE	COMPLETE	INCOMPLETE	COMPLETE	INCOMPLETE	2 BLOCKS MISSING	INCOMPLETE	INCOMPLETE	INCOMPLETE	INCOMPLETE	INCOMPLETE	INCOMPLETE	INCOMPLETE	INCOMPLETE	COMPLETE	COMPLETE	1 BLOCK MISSING	INCOMPLETE	1 BLOCK MISSING	INCOMPLETE	INCOMPLETE	2 BLOCKS MISSING	COMPLETE	INCOMPLETE	INCOMPLETE	INCOMPLETE	INCOMPLETE	INCOMPLETE	INCOMPLETE	COMPLETE	INCOMPLETE	INCOMPLETE	INCOMPLETE	INCOMPLETE	INCOMPLETE	INCOMPLETE	INCOMPLETE	INCOMPLETE	INCOMPLETE	INCOMPLETE	INCOMPLETE	COMPLETE	INCOMPLETE	INCOMPLETE
M00064	ADP-L-glycero-D-manno-heptose biosynthesis	1 BLOCK MISSING	INCOMPLETE	1 BLOCK MISSING	INCOMPLETE	INCOMPLETE	1 BLOCK MISSING	INCOMPLETE	1 BLOCK MISSING	INCOMPLETE	2 BLOCKS MISSING	INCOMPLETE	INCOMPLETE	INCOMPLETE	INCOMPLETE	INCOMPLETE	INCOMPLETE	INCOMPLETE	INCOMPLETE	COMPLETE	1 BLOCK MISSING	INCOMPLETE	INCOMPLETE	INCOMPLETE	INCOMPLETE	INCOMPLETE	2 BLOCKS MISSING	INCOMPLETE	INCOMPLETE	INCOMPLETE	INCOMPLETE	INCOMPLETE	INCOMPLETE	INCOMPLETE	COMPLETE	2 BLOCKS MISSING	INCOMPLETE	INCOMPLETE	INCOMPLETE	INCOMPLETE	INCOMPLETE	INCOMPLETE	INCOMPLETE	1 BLOCK MISSING	2 BLOCKS MISSING	INCOMPLETE	1 BLOCK MISSING	INCOMPLETE	INCOMPLETE
M00065	GPI-anchor biosynthesis, core oligosaccharide	INCOMPLETE	INCOMPLETE	INCOMPLETE	INCOMPLETE	INCOMPLETE	INCOMPLETE	INCOMPLETE	INCOMPLETE	INCOMPLETE	INCOMPLETE	INCOMPLETE	INCOMPLETE	INCOMPLETE	INCOMPLETE	INCOMPLETE	INCOMPLETE	INCOMPLETE	INCOMPLETE	INCOMPLETE	INCOMPLETE	INCOMPLETE	INCOMPLETE	INCOMPLETE	INCOMPLETE	INCOMPLETE	INCOMPLETE	INCOMPLETE	INCOMPLETE	INCOMPLETE	INCOMPLETE	INCOMPLETE	INCOMPLETE	INCOMPLETE	INCOMPLETE	INCOMPLETE	INCOMPLETE	INCOMPLETE	INCOMPLETE	INCOMPLETE	INCOMPLETE	INCOMPLETE	INCOMPLETE	INCOMPLETE	INCOMPLETE	INCOMPLETE	INCOMPLETE	INCOMPLETE	INCOMPLETE
M00066	Lactosylceramide biosynthesis	INCOMPLETE	INCOMPLETE	INCOMPLETE	INCOMPLETE	INCOMPLETE	INCOMPLETE	INCOMPLETE	INCOMPLETE	INCOMPLETE	INCOMPLETE	INCOMPLETE	INCOMPLETE	INCOMPLETE	INCOMPLETE	INCOMPLETE	INCOMPLETE	INCOMPLETE	INCOMPLETE	INCOMPLETE	INCOMPLETE	INCOMPLETE	INCOMPLETE	INCOMPLETE	INCOMPLETE	INCOMPLETE	INCOMPLETE	INCOMPLETE	INCOMPLETE	INCOMPLETE	INCOMPLETE	INCOMPLETE	INCOMPLETE	INCOMPLETE	INCOMPLETE	INCOMPLETE	INCOMPLETE	INCOMPLETE	INCOMPLETE	INCOMPLETE	INCOMPLETE	INCOMPLETE	INCOMPLETE	INCOMPLETE	INCOMPLETE	INCOMPLETE	INCOMPLETE	INCOMPLETE	INCOMPLETE
M00067	Sulfoglycolipids biosynthesis, ceramide/1-alkyl-2-acylglycerol => sulfatide/seminolipid	INCOMPLETE	INCOMPLETE	INCOMPLETE	INCOMPLETE	INCOMPLETE	INCOMPLETE	INCOMPLETE	INCOMPLETE	INCOMPLETE	INCOMPLETE	INCOMPLETE	INCOMPLETE	INCOMPLETE	INCOMPLETE	INCOMPLETE	INCOMPLETE	INCOMPLETE	INCOMPLETE	INCOMPLETE	INCOMPLETE	INCOMPLETE	INCOMPLETE	INCOMPLETE	INCOMPLETE	INCOMPLETE	INCOMPLETE	INCOMPLETE	INCOMPLETE	INCOMPLETE	INCOMPLETE	INCOMPLETE	INCOMPLETE	INCOMPLETE	INCOMPLETE	INCOMPLETE	INCOMPLETE	INCOMPLETE	INCOMPLETE	INCOMPLETE	INCOMPLETE	INCOMPLETE	INCOMPLETE	INCOMPLETE	INCOMPLETE	INCOMPLETE	INCOMPLETE	INCOMPLETE	INCOMPLETE
M00068	Glycosphingolipid biosynthesis, globo-series, LacCer => Gb4Cer	INCOMPLETE	INCOMPLETE	INCOMPLETE	INCOMPLETE	INCOMPLETE	INCOMPLETE	INCOMPLETE	INCOMPLETE	INCOMPLETE	INCOMPLETE	INCOMPLETE	INCOMPLETE	INCOMPLETE	INCOMPLETE	INCOMPLETE	INCOMPLETE	INCOMPLETE	INCOMPLETE	INCOMPLETE	INCOMPLETE	INCOMPLETE	INCOMPLETE	INCOMPLETE	INCOMPLETE	INCOMPLETE	INCOMPLETE	INCOMPLETE	INCOMPLETE	INCOMPLETE	INCOMPLETE	INCOMPLETE	INCOMPLETE	INCOMPLETE	INCOMPLETE	INCOMPLETE	INCOMPLETE	INCOMPLETE	INCOMPLETE	INCOMPLETE	INCOMPLETE	INCOMPLETE	INCOMPLETE	INCOMPLETE	INCOMPLETE	INCOMPLETE	INCOMPLETE	INCOMPLETE	INCOMPLETE
M00069	Glycosphingolipid biosynthesis, ganglio series, LacCer => GT3	INCOMPLETE	INCOMPLETE	INCOMPLETE	INCOMPLETE	INCOMPLETE	INCOMPLETE	INCOMPLETE	INCOMPLETE	INCOMPLETE	INCOMPLETE	INCOMPLETE	INCOMPLETE	INCOMPLETE	INCOMPLETE	INCOMPLETE	INCOMPLETE	INCOMPLETE	INCOMPLETE	INCOMPLETE	INCOMPLETE	INCOMPLETE	INCOMPLETE	INCOMPLETE	INCOMPLETE	INCOMPLETE	INCOMPLETE	INCOMPLETE	INCOMPLETE	INCOMPLETE	INCOMPLETE	INCOMPLETE	INCOMPLETE	INCOMPLETE	INCOMPLETE	INCOMPLETE	INCOMPLETE	INCOMPLETE	INCOMPLETE	INCOMPLETE	INCOMPLETE	INCOMPLETE	INCOMPLETE	INCOMPLETE	INCOMPLETE	INCOMPLETE	INCOMPLETE	INCOMPLETE	INCOMPLETE
M00070	Glycosphingolipid biosynthesis, lacto-series, LacCer => Lc4Cer	INCOMPLETE	INCOMPLETE	INCOMPLETE	INCOMPLETE	INCOMPLETE	INCOMPLETE	INCOMPLETE	INCOMPLETE	INCOMPLETE	INCOMPLETE	INCOMPLETE	INCOMPLETE	INCOMPLETE	INCOMPLETE	INCOMPLETE	INCOMPLETE	INCOMPLETE	INCOMPLETE	INCOMPLETE	INCOMPLETE	INCOMPLETE	INCOMPLETE	INCOMPLETE	INCOMPLETE	INCOMPLETE	INCOMPLETE	INCOMPLETE	INCOMPLETE	INCOMPLETE	INCOMPLETE	INCOMPLETE	INCOMPLETE	INCOMPLETE	INCOMPLETE	INCOMPLETE	INCOMPLETE	INCOMPLETE	INCOMPLETE	INCOMPLETE	INCOMPLETE	INCOMPLETE	INCOMPLETE	INCOMPLETE	INCOMPLETE	INCOMPLETE	INCOMPLETE	INCOMPLETE	INCOMPLETE
M00071	Glycosphingolipid biosynthesis, neolacto-series, LacCer => nLc4Cer	INCOMPLETE	INCOMPLETE	INCOMPLETE	INCOMPLETE	INCOMPLETE	INCOMPLETE	INCOMPLETE	INCOMPLETE	INCOMPLETE	INCOMPLETE	INCOMPLETE	INCOMPLETE	INCOMPLETE	INCOMPLETE	INCOMPLETE	INCOMPLETE	INCOMPLETE	INCOMPLETE	INCOMPLETE	INCOMPLETE	INCOMPLETE	INCOMPLETE	INCOMPLETE	INCOMPLETE	INCOMPLETE	INCOMPLETE	INCOMPLETE	INCOMPLETE	INCOMPLETE	INCOMPLETE	INCOMPLETE	INCOMPLETE	INCOMPLETE	INCOMPLETE	INCOMPLETE	INCOMPLETE	INCOMPLETE	INCOMPLETE	INCOMPLETE	INCOMPLETE	INCOMPLETE	INCOMPLETE	INCOMPLETE	INCOMPLETE	INCOMPLETE	INCOMPLETE	INCOMPLETE	INCOMPLETE
M00072	N-glycosylation by oligosaccharyltransferase	INCOMPLETE	INCOMPLETE	INCOMPLETE	INCOMPLETE	INCOMPLETE	INCOMPLETE	INCOMPLETE	INCOMPLETE	INCOMPLETE	INCOMPLETE	INCOMPLETE	INCOMPLETE	INCOMPLETE	INCOMPLETE	INCOMPLETE	INCOMPLETE	INCOMPLETE	INCOMPLETE	INCOMPLETE	INCOMPLETE	INCOMPLETE	INCOMPLETE	INCOMPLETE	INCOMPLETE	INCOMPLETE	INCOMPLETE	INCOMPLETE	INCOMPLETE	INCOMPLETE	INCOMPLETE	INCOMPLETE	INCOMPLETE	INCOMPLETE	INCOMPLETE	INCOMPLETE	INCOMPLETE	INCOMPLETE	INCOMPLETE	INCOMPLETE	INCOMPLETE	INCOMPLETE	INCOMPLETE	INCOMPLETE	INCOMPLETE	INCOMPLETE	INCOMPLETE	INCOMPLETE	INCOMPLETE
M00073	N-glycan precursor trimming	INCOMPLETE	INCOMPLETE	INCOMPLETE	INCOMPLETE	INCOMPLETE	INCOMPLETE	INCOMPLETE	INCOMPLETE	INCOMPLETE	INCOMPLETE	INCOMPLETE	INCOMPLETE	INCOMPLETE	INCOMPLETE	INCOMPLETE	INCOMPLETE	INCOMPLETE	INCOMPLETE	INCOMPLETE	INCOMPLETE	INCOMPLETE	INCOMPLETE	INCOMPLETE	INCOMPLETE	INCOMPLETE	INCOMPLETE	INCOMPLETE	INCOMPLETE	INCOMPLETE	INCOMPLETE	INCOMPLETE	INCOMPLETE	INCOMPLETE	INCOMPLETE	INCOMPLETE	INCOMPLETE	INCOMPLETE	INCOMPLETE	INCOMPLETE	INCOMPLETE	INCOMPLETE	INCOMPLETE	INCOMPLETE	INCOMPLETE	INCOMPLETE	INCOMPLETE	INCOMPLETE	INCOMPLETE
M00074	N-glycan biosynthesis, high-mannose type	INCOMPLETE	INCOMPLETE	INCOMPLETE	INCOMPLETE	INCOMPLETE	INCOMPLETE	INCOMPLETE	INCOMPLETE	INCOMPLETE	INCOMPLETE	INCOMPLETE	INCOMPLETE	INCOMPLETE	INCOMPLETE	INCOMPLETE	INCOMPLETE	INCOMPLETE	INCOMPLETE	INCOMPLETE	INCOMPLETE	INCOMPLETE	INCOMPLETE	INCOMPLETE	INCOMPLETE	INCOMPLETE	INCOMPLETE	INCOMPLETE	INCOMPLETE	INCOMPLETE	INCOMPLETE	INCOMPLETE	INCOMPLETE	INCOMPLETE	INCOMPLETE	INCOMPLETE	INCOMPLETE	INCOMPLETE	INCOMPLETE	INCOMPLETE	INCOMPLETE	INCOMPLETE	INCOMPLETE	INCOMPLETE	INCOMPLETE	INCOMPLETE	INCOMPLETE	INCOMPLETE	INCOMPLETE
M00075	N-glycan biosynthesis, complex type	INCOMPLETE	INCOMPLETE	INCOMPLETE	INCOMPLETE	INCOMPLETE	INCOMPLETE	INCOMPLETE	INCOMPLETE	INCOMPLETE	INCOMPLETE	INCOMPLETE	INCOMPLETE	INCOMPLETE	INCOMPLETE	INCOMPLETE	INCOMPLETE	INCOMPLETE	INCOMPLETE	INCOMPLETE	INCOMPLETE	INCOMPLETE	INCOMPLETE	INCOMPLETE	INCOMPLETE	INCOMPLETE	INCOMPLETE	INCOMPLETE	INCOMPLETE	INCOMPLETE	INCOMPLETE	INCOMPLETE	INCOMPLETE	INCOMPLETE	INCOMPLETE	INCOMPLETE	INCOMPLETE	INCOMPLETE	INCOMPLETE	INCOMPLETE	INCOMPLETE	INCOMPLETE	INCOMPLETE	INCOMPLETE	INCOMPLETE	INCOMPLETE	INCOMPLETE	INCOMPLETE	INCOMPLETE
M00076	Dermatan sulfate degradation	INCOMPLETE	INCOMPLETE	INCOMPLETE	INCOMPLETE	INCOMPLETE	INCOMPLETE	INCOMPLETE	INCOMPLETE	INCOMPLETE	INCOMPLETE	INCOMPLETE	INCOMPLETE	INCOMPLETE	INCOMPLETE	INCOMPLETE	INCOMPLETE	INCOMPLETE	INCOMPLETE	INCOMPLETE	INCOMPLETE	INCOMPLETE	INCOMPLETE	INCOMPLETE	INCOMPLETE	INCOMPLETE	2 BLOCKS MISSING	INCOMPLETE	INCOMPLETE	INCOMPLETE	INCOMPLETE	INCOMPLETE	INCOMPLETE	INCOMPLETE	INCOMPLETE	INCOMPLETE	INCOMPLETE	INCOMPLETE	INCOMPLETE	INCOMPLETE	INCOMPLETE	INCOMPLETE	INCOMPLETE	INCOMPLETE	INCOMPLETE	INCOMPLETE	INCOMPLETE	INCOMPLETE	INCOMPLETE
M00077	Chondroitin sulfate degradation	INCOMPLETE	INCOMPLETE	INCOMPLETE	INCOMPLETE	INCOMPLETE	INCOMPLETE	INCOMPLETE	INCOMPLETE	INCOMPLETE	INCOMPLETE	INCOMPLETE	INCOMPLETE	INCOMPLETE	INCOMPLETE	INCOMPLETE	INCOMPLETE	INCOMPLETE	INCOMPLETE	INCOMPLETE	INCOMPLETE	INCOMPLETE	INCOMPLETE	INCOMPLETE	INCOMPLETE	INCOMPLETE	2 BLOCKS MISSING	INCOMPLETE	INCOMPLETE	INCOMPLETE	INCOMPLETE	INCOMPLETE	2 BLOCKS MISSING	INCOMPLETE	INCOMPLETE	INCOMPLETE	INCOMPLETE	INCOMPLETE	2 BLOCKS MISSING	INCOMPLETE	INCOMPLETE	INCOMPLETE	INCOMPLETE	INCOMPLETE	INCOMPLETE	INCOMPLETE	INCOMPLETE	INCOMPLETE	INCOMPLETE
M00078	Heparan sulfate degradation	INCOMPLETE	INCOMPLETE	INCOMPLETE	INCOMPLETE	INCOMPLETE	INCOMPLETE	INCOMPLETE	INCOMPLETE	INCOMPLETE	INCOMPLETE	INCOMPLETE	INCOMPLETE	INCOMPLETE	INCOMPLETE	INCOMPLETE	INCOMPLETE	INCOMPLETE	INCOMPLETE	INCOMPLETE	INCOMPLETE	INCOMPLETE	INCOMPLETE	INCOMPLETE	INCOMPLETE	INCOMPLETE	INCOMPLETE	INCOMPLETE	INCOMPLETE	INCOMPLETE	INCOMPLETE	INCOMPLETE	INCOMPLETE	INCOMPLETE	INCOMPLETE	INCOMPLETE	INCOMPLETE	INCOMPLETE	INCOMPLETE	INCOMPLETE	INCOMPLETE	INCOMPLETE	INCOMPLETE	INCOMPLETE	INCOMPLETE	INCOMPLETE	INCOMPLETE	INCOMPLETE	INCOMPLETE
M00079	Keratan sulfate degradation	INCOMPLETE	INCOMPLETE	INCOMPLETE	INCOMPLETE	INCOMPLETE	INCOMPLETE	INCOMPLETE	INCOMPLETE	INCOMPLETE	INCOMPLETE	INCOMPLETE	INCOMPLETE	INCOMPLETE	INCOMPLETE	INCOMPLETE	INCOMPLETE	INCOMPLETE	INCOMPLETE	INCOMPLETE	INCOMPLETE	INCOMPLETE	INCOMPLETE	INCOMPLETE	INCOMPLETE	INCOMPLETE	INCOMPLETE	INCOMPLETE	INCOMPLETE	INCOMPLETE	INCOMPLETE	INCOMPLETE	INCOMPLETE	INCOMPLETE	INCOMPLETE	INCOMPLETE	INCOMPLETE	INCOMPLETE	INCOMPLETE	INCOMPLETE	INCOMPLETE	INCOMPLETE	INCOMPLETE	INCOMPLETE	INCOMPLETE	INCOMPLETE	INCOMPLETE	INCOMPLETE	INCOMPLETE
M00081	Pectin degradation	INCOMPLETE	INCOMPLETE	2 BLOCKS MISSING	INCOMPLETE	INCOMPLETE	INCOMPLETE	INCOMPLETE	INCOMPLETE	INCOMPLETE	1 BLOCK MISSING	INCOMPLETE	INCOMPLETE	INCOMPLETE	INCOMPLETE	2 BLOCKS MISSING	INCOMPLETE	2 BLOCKS MISSING	INCOMPLETE	INCOMPLETE	INCOMPLETE	INCOMPLETE	INCOMPLETE	INCOMPLETE	INCOMPLETE	1 BLOCK MISSING	1 BLOCK MISSING	INCOMPLETE	INCOMPLETE	INCOMPLETE	INCOMPLETE	INCOMPLETE	INCOMPLETE	INCOMPLETE	INCOMPLETE	INCOMPLETE	INCOMPLETE	2 BLOCKS MISSING	INCOMPLETE	INCOMPLETE	INCOMPLETE	INCOMPLETE	INCOMPLETE	INCOMPLETE	2 BLOCKS MISSING	INCOMPLETE	INCOMPLETE	2 BLOCKS MISSING	INCOMPLETE
M00082	Fatty acid biosynthesis, initiation	1 BLOCK MISSING	2 BLOCKS MISSING	COMPLETE	1 BLOCK MISSING	INCOMPLETE	1 BLOCK MISSING	INCOMPLETE	1 BLOCK MISSING	COMPLETE	COMPLETE	INCOMPLETE	COMPLETE	1 BLOCK MISSING	INCOMPLETE	INCOMPLETE	INCOMPLETE	2 BLOCKS MISSING	2 BLOCKS MISSING	1 BLOCK MISSING	1 BLOCK MISSING	1 BLOCK MISSING	1 BLOCK MISSING	1 BLOCK MISSING	INCOMPLETE	2 BLOCKS MISSING	COMPLETE	1 BLOCK MISSING	INCOMPLETE	2 BLOCKS MISSING	COMPLETE	COMPLETE	INCOMPLETE	INCOMPLETE	1 BLOCK MISSING	INCOMPLETE	INCOMPLETE	1 BLOCK MISSING	1 BLOCK MISSING	INCOMPLETE	INCOMPLETE	1 BLOCK MISSING	1 BLOCK MISSING	COMPLETE	COMPLETE	COMPLETE	COMPLETE	2 BLOCKS MISSING	INCOMPLETE
M00083	Fatty acid biosynthesis, elongation	2 BLOCKS MISSING	INCOMPLETE	COMPLETE	1 BLOCK MISSING	1 BLOCK MISSING	1 BLOCK MISSING	INCOMPLETE	1 BLOCK MISSING	1 BLOCK MISSING	COMPLETE	INCOMPLETE	1 BLOCK MISSING	1 BLOCK MISSING	INCOMPLETE	INCOMPLETE	INCOMPLETE	INCOMPLETE	1 BLOCK MISSING	1 BLOCK MISSING	1 BLOCK MISSING	COMPLETE	1 BLOCK MISSING	2 BLOCKS MISSING	INCOMPLETE	INCOMPLETE	COMPLETE	1 BLOCK MISSING	INCOMPLETE	2 BLOCKS MISSING	1 BLOCK MISSING	COMPLETE	2 BLOCKS MISSING	INCOMPLETE	1 BLOCK MISSING	INCOMPLETE	INCOMPLETE	1 BLOCK MISSING	1 BLOCK MISSING	INCOMPLETE	INCOMPLETE	2 BLOCKS MISSING	2 BLOCKS MISSING	COMPLETE	COMPLETE	1 BLOCK MISSING	1 BLOCK MISSING	INCOMPLETE	INCOMPLETE
M00085	Fatty acid elongation in mitochondria	INCOMPLETE	INCOMPLETE	INCOMPLETE	INCOMPLETE	INCOMPLETE	INCOMPLETE	INCOMPLETE	INCOMPLETE	INCOMPLETE	INCOMPLETE	INCOMPLETE	INCOMPLETE	INCOMPLETE	INCOMPLETE	INCOMPLETE	INCOMPLETE	INCOMPLETE	INCOMPLETE	INCOMPLETE	INCOMPLETE	INCOMPLETE	INCOMPLETE	INCOMPLETE	INCOMPLETE	INCOMPLETE	INCOMPLETE	INCOMPLETE	INCOMPLETE	INCOMPLETE	INCOMPLETE	INCOMPLETE	INCOMPLETE	INCOMPLETE	INCOMPLETE	INCOMPLETE	INCOMPLETE	INCOMPLETE	INCOMPLETE	INCOMPLETE	INCOMPLETE	INCOMPLETE	INCOMPLETE	INCOMPLETE	INCOMPLETE	INCOMPLETE	INCOMPLETE	INCOMPLETE	INCOMPLETE
M00086	beta-Oxidation, acyl-CoA synthesis	COMPLETE	COMPLETE	COMPLETE	COMPLETE	COMPLETE	COMPLETE	COMPLETE	COMPLETE	INCOMPLETE	COMPLETE	INCOMPLETE	COMPLETE	COMPLETE	INCOMPLETE	INCOMPLETE	COMPLETE	INCOMPLETE	INCOMPLETE	COMPLETE	COMPLETE	COMPLETE	COMPLETE	COMPLETE	INCOMPLETE	COMPLETE	COMPLETE	COMPLETE	INCOMPLETE	INCOMPLETE	INCOMPLETE	COMPLETE	COMPLETE	INCOMPLETE	COMPLETE	INCOMPLETE	INCOMPLETE	COMPLETE	COMPLETE	COMPLETE	COMPLETE	INCOMPLETE	COMPLETE	INCOMPLETE	INCOMPLETE	COMPLETE	COMPLETE	COMPLETE	INCOMPLETE
M00087	beta-Oxidation	1 BLOCK MISSING	1 BLOCK MISSING	INCOMPLETE	INCOMPLETE	INCOMPLETE	COMPLETE	COMPLETE	INCOMPLETE	INCOMPLETE	1 BLOCK MISSING	INCOMPLETE	INCOMPLETE	INCOMPLETE	INCOMPLETE	INCOMPLETE	INCOMPLETE	INCOMPLETE	INCOMPLETE	INCOMPLETE	INCOMPLETE	INCOMPLETE	INCOMPLETE	INCOMPLETE	INCOMPLETE	INCOMPLETE	1 BLOCK MISSING	INCOMPLETE	INCOMPLETE	INCOMPLETE	INCOMPLETE	COMPLETE	INCOMPLETE	INCOMPLETE	2 BLOCKS MISSING	INCOMPLETE	INCOMPLETE	INCOMPLETE	INCOMPLETE	INCOMPLETE	INCOMPLETE	INCOMPLETE	INCOMPLETE	INCOMPLETE	INCOMPLETE	INCOMPLETE	1 BLOCK MISSING	INCOMPLETE	INCOMPLETE
M00088	Ketone body biosynthesis, acetyl-CoA => acetoacetate/3-hydroxybutyrate/acetone	2 BLOCKS MISSING	INCOMPLETE	INCOMPLETE	INCOMPLETE	INCOMPLETE	INCOMPLETE	INCOMPLETE	INCOMPLETE	INCOMPLETE	INCOMPLETE	INCOMPLETE	INCOMPLETE	INCOMPLETE	INCOMPLETE	INCOMPLETE	INCOMPLETE	INCOMPLETE	INCOMPLETE	INCOMPLETE	INCOMPLETE	INCOMPLETE	INCOMPLETE	INCOMPLETE	INCOMPLETE	INCOMPLETE	INCOMPLETE	INCOMPLETE	INCOMPLETE	INCOMPLETE	INCOMPLETE	INCOMPLETE	INCOMPLETE	INCOMPLETE	INCOMPLETE	INCOMPLETE	INCOMPLETE	INCOMPLETE	INCOMPLETE	INCOMPLETE	INCOMPLETE	INCOMPLETE	INCOMPLETE	INCOMPLETE	INCOMPLETE	INCOMPLETE	INCOMPLETE	INCOMPLETE	INCOMPLETE
M00089	Triacylglycerol biosynthesis	2 BLOCKS MISSING	2 BLOCKS MISSING	2 BLOCKS MISSING	2 BLOCKS MISSING	INCOMPLETE	2 BLOCKS MISSING	2 BLOCKS MISSING	2 BLOCKS MISSING	INCOMPLETE	2 BLOCKS MISSING	2 BLOCKS MISSING	2 BLOCKS MISSING	2 BLOCKS MISSING	INCOMPLETE	INCOMPLETE	2 BLOCKS MISSING	2 BLOCKS MISSING	2 BLOCKS MISSING	2 BLOCKS MISSING	2 BLOCKS MISSING	2 BLOCKS MISSING	2 BLOCKS MISSING	2 BLOCKS MISSING	INCOMPLETE	INCOMPLETE	2 BLOCKS MISSING	2 BLOCKS MISSING	INCOMPLETE	2 BLOCKS MISSING	2 BLOCKS MISSING	2 BLOCKS MISSING	INCOMPLETE	2 BLOCKS MISSING	2 BLOCKS MISSING	2 BLOCKS MISSING	2 BLOCKS MISSING	INCOMPLETE	INCOMPLETE	INCOMPLETE	INCOMPLETE	2 BLOCKS MISSING	2 BLOCKS MISSING	2 BLOCKS MISSING	2 BLOCKS MISSING	INCOMPLETE	2 BLOCKS MISSING	INCOMPLETE	INCOMPLETE
M00090	Phosphatidylcholine (PC) biosynthesis, choline => PC	2 BLOCKS MISSING	INCOMPLETE	INCOMPLETE	INCOMPLETE	INCOMPLETE	INCOMPLETE	2 BLOCKS MISSING	INCOMPLETE	INCOMPLETE	INCOMPLETE	INCOMPLETE	INCOMPLETE	INCOMPLETE	INCOMPLETE	INCOMPLETE	2 BLOCKS MISSING	INCOMPLETE	INCOMPLETE	INCOMPLETE	INCOMPLETE	2 BLOCKS MISSING	2 BLOCKS MISSING	INCOMPLETE	INCOMPLETE	INCOMPLETE	INCOMPLETE	INCOMPLETE	INCOMPLETE	INCOMPLETE	INCOMPLETE	2 BLOCKS MISSING	INCOMPLETE	INCOMPLETE	INCOMPLETE	INCOMPLETE	INCOMPLETE	2 BLOCKS MISSING	INCOMPLETE	INCOMPLETE	INCOMPLETE	INCOMPLETE	INCOMPLETE	INCOMPLETE	INCOMPLETE	INCOMPLETE	INCOMPLETE	2 BLOCKS MISSING	INCOMPLETE
M00091	Phosphatidylcholine (PC) biosynthesis, PE => PC	INCOMPLETE	INCOMPLETE	INCOMPLETE	INCOMPLETE	INCOMPLETE	INCOMPLETE	INCOMPLETE	INCOMPLETE	INCOMPLETE	INCOMPLETE	INCOMPLETE	INCOMPLETE	INCOMPLETE	INCOMPLETE	INCOMPLETE	INCOMPLETE	INCOMPLETE	INCOMPLETE	INCOMPLETE	INCOMPLETE	INCOMPLETE	INCOMPLETE	INCOMPLETE	INCOMPLETE	INCOMPLETE	INCOMPLETE	INCOMPLETE	INCOMPLETE	INCOMPLETE	INCOMPLETE	INCOMPLETE	INCOMPLETE	INCOMPLETE	INCOMPLETE	INCOMPLETE	INCOMPLETE	INCOMPLETE	INCOMPLETE	INCOMPLETE	INCOMPLETE	INCOMPLETE	INCOMPLETE	INCOMPLETE	INCOMPLETE	INCOMPLETE	INCOMPLETE	INCOMPLETE	INCOMPLETE
M00092	Phosphatidylethanolamine (PE) biosynthesis, ethanolamine => PE	INCOMPLETE	INCOMPLETE	INCOMPLETE	INCOMPLETE	INCOMPLETE	INCOMPLETE	INCOMPLETE	INCOMPLETE	INCOMPLETE	INCOMPLETE	INCOMPLETE	INCOMPLETE	INCOMPLETE	INCOMPLETE	INCOMPLETE	INCOMPLETE	INCOMPLETE	INCOMPLETE	INCOMPLETE	INCOMPLETE	INCOMPLETE	INCOMPLETE	INCOMPLETE	INCOMPLETE	INCOMPLETE	INCOMPLETE	INCOMPLETE	INCOMPLETE	INCOMPLETE	INCOMPLETE	INCOMPLETE	INCOMPLETE	INCOMPLETE	INCOMPLETE	INCOMPLETE	INCOMPLETE	INCOMPLETE	INCOMPLETE	INCOMPLETE	INCOMPLETE	INCOMPLETE	INCOMPLETE	INCOMPLETE	INCOMPLETE	INCOMPLETE	INCOMPLETE	INCOMPLETE	INCOMPLETE
M00093	Phosphatidylethanolamine (PE) biosynthesis, PA => PS => PE	COMPLETE	COMPLETE	COMPLETE	COMPLETE	2 BLOCKS MISSING	COMPLETE	COMPLETE	COMPLETE	2 BLOCKS MISSING	COMPLETE	INCOMPLETE	2 BLOCKS MISSING	2 BLOCKS MISSING	2 BLOCKS MISSING	INCOMPLETE	2 BLOCKS MISSING	2 BLOCKS MISSING	2 BLOCKS MISSING	COMPLETE	COMPLETE	COMPLETE	COMPLETE	COMPLETE	1 BLOCK MISSING	INCOMPLETE	COMPLETE	COMPLETE	2 BLOCKS MISSING	2 BLOCKS MISSING	2 BLOCKS MISSING	1 BLOCK MISSING	COMPLETE	2 BLOCKS MISSING	COMPLETE	2 BLOCKS MISSING	2 BLOCKS MISSING	1 BLOCK MISSING	COMPLETE	2 BLOCKS MISSING	COMPLETE	1 BLOCK MISSING	2 BLOCKS MISSING	2 BLOCKS MISSING	2 BLOCKS MISSING	2 BLOCKS MISSING	COMPLETE	COMPLETE	INCOMPLETE
M00094	Ceramide biosynthesis	INCOMPLETE	INCOMPLETE	INCOMPLETE	INCOMPLETE	INCOMPLETE	INCOMPLETE	INCOMPLETE	INCOMPLETE	INCOMPLETE	INCOMPLETE	INCOMPLETE	INCOMPLETE	INCOMPLETE	INCOMPLETE	INCOMPLETE	INCOMPLETE	INCOMPLETE	INCOMPLETE	INCOMPLETE	INCOMPLETE	INCOMPLETE	INCOMPLETE	INCOMPLETE	INCOMPLETE	INCOMPLETE	INCOMPLETE	INCOMPLETE	INCOMPLETE	INCOMPLETE	INCOMPLETE	INCOMPLETE	INCOMPLETE	INCOMPLETE	INCOMPLETE	INCOMPLETE	INCOMPLETE	INCOMPLETE	INCOMPLETE	INCOMPLETE	INCOMPLETE	INCOMPLETE	INCOMPLETE	INCOMPLETE	INCOMPLETE	INCOMPLETE	INCOMPLETE	INCOMPLETE	INCOMPLETE
M00095	C5 isoprenoid biosynthesis, mevalonate pathway	COMPLETE	INCOMPLETE	INCOMPLETE	INCOMPLETE	INCOMPLETE	INCOMPLETE	INCOMPLETE	INCOMPLETE	INCOMPLETE	INCOMPLETE	1 BLOCK MISSING	INCOMPLETE	INCOMPLETE	INCOMPLETE	INCOMPLETE	INCOMPLETE	INCOMPLETE	INCOMPLETE	INCOMPLETE	INCOMPLETE	INCOMPLETE	INCOMPLETE	INCOMPLETE	INCOMPLETE	INCOMPLETE	INCOMPLETE	INCOMPLETE	INCOMPLETE	INCOMPLETE	INCOMPLETE	INCOMPLETE	INCOMPLETE	2 BLOCKS MISSING	INCOMPLETE	INCOMPLETE	INCOMPLETE	INCOMPLETE	INCOMPLETE	INCOMPLETE	INCOMPLETE	INCOMPLETE	INCOMPLETE	INCOMPLETE	INCOMPLETE	INCOMPLETE	INCOMPLETE	INCOMPLETE	INCOMPLETE
M00096	C5 isoprenoid biosynthesis, non-mevalonate pathway	INCOMPLETE	2 BLOCKS MISSING	1 BLOCK MISSING	1 BLOCK MISSING	2 BLOCKS MISSING	1 BLOCK MISSING	2 BLOCKS MISSING	1 BLOCK MISSING	2 BLOCKS MISSING	COMPLETE	INCOMPLETE	2 BLOCKS MISSING	COMPLETE	2 BLOCKS MISSING	INCOMPLETE	1 BLOCK MISSING	1 BLOCK MISSING	1 BLOCK MISSING	1 BLOCK MISSING	1 BLOCK MISSING	COMPLETE	COMPLETE	1 BLOCK MISSING	INCOMPLETE	INCOMPLETE	COMPLETE	1 BLOCK MISSING	INCOMPLETE	COMPLETE	1 BLOCK MISSING	COMPLETE	INCOMPLETE	INCOMPLETE	COMPLETE	2 BLOCKS MISSING	1 BLOCK MISSING	COMPLETE	COMPLETE	2 BLOCKS MISSING	INCOMPLETE	COMPLETE	2 BLOCKS MISSING	1 BLOCK MISSING	1 BLOCK MISSING	2 BLOCKS MISSING	1 BLOCK MISSING	1 BLOCK MISSING	INCOMPLETE
M00097	beta-Carotene biosynthesis, GGAP => beta-carotene	INCOMPLETE	INCOMPLETE	INCOMPLETE	INCOMPLETE	INCOMPLETE	INCOMPLETE	INCOMPLETE	INCOMPLETE	INCOMPLETE	INCOMPLETE	INCOMPLETE	INCOMPLETE	INCOMPLETE	INCOMPLETE	INCOMPLETE	INCOMPLETE	INCOMPLETE	INCOMPLETE	INCOMPLETE	INCOMPLETE	INCOMPLETE	INCOMPLETE	INCOMPLETE	INCOMPLETE	INCOMPLETE	INCOMPLETE	INCOMPLETE	INCOMPLETE	INCOMPLETE	INCOMPLETE	INCOMPLETE	INCOMPLETE	INCOMPLETE	INCOMPLETE	INCOMPLETE	INCOMPLETE	INCOMPLETE	INCOMPLETE	INCOMPLETE	INCOMPLETE	INCOMPLETE	INCOMPLETE	INCOMPLETE	INCOMPLETE	INCOMPLETE	INCOMPLETE	INCOMPLETE	INCOMPLETE
M00098	Acylglycerol degradation	INCOMPLETE	INCOMPLETE	INCOMPLETE	INCOMPLETE	INCOMPLETE	INCOMPLETE	INCOMPLETE	INCOMPLETE	INCOMPLETE	INCOMPLETE	INCOMPLETE	INCOMPLETE	INCOMPLETE	INCOMPLETE	INCOMPLETE	INCOMPLETE	INCOMPLETE	INCOMPLETE	INCOMPLETE	INCOMPLETE	INCOMPLETE	INCOMPLETE	INCOMPLETE	INCOMPLETE	INCOMPLETE	INCOMPLETE	INCOMPLETE	INCOMPLETE	INCOMPLETE	INCOMPLETE	INCOMPLETE	INCOMPLETE	INCOMPLETE	INCOMPLETE	INCOMPLETE	INCOMPLETE	INCOMPLETE	INCOMPLETE	INCOMPLETE	INCOMPLETE	INCOMPLETE	INCOMPLETE	INCOMPLETE	INCOMPLETE	INCOMPLETE	INCOMPLETE	INCOMPLETE	INCOMPLETE
M00099	Sphingosine biosynthesis	INCOMPLETE	INCOMPLETE	INCOMPLETE	INCOMPLETE	INCOMPLETE	INCOMPLETE	INCOMPLETE	INCOMPLETE	INCOMPLETE	INCOMPLETE	INCOMPLETE	INCOMPLETE	INCOMPLETE	INCOMPLETE	INCOMPLETE	INCOMPLETE	INCOMPLETE	INCOMPLETE	INCOMPLETE	INCOMPLETE	INCOMPLETE	INCOMPLETE	INCOMPLETE	INCOMPLETE	INCOMPLETE	INCOMPLETE	INCOMPLETE	INCOMPLETE	INCOMPLETE	INCOMPLETE	INCOMPLETE	INCOMPLETE	INCOMPLETE	INCOMPLETE	INCOMPLETE	INCOMPLETE	INCOMPLETE	INCOMPLETE	INCOMPLETE	INCOMPLETE	INCOMPLETE	INCOMPLETE	INCOMPLETE	INCOMPLETE	INCOMPLETE	INCOMPLETE	INCOMPLETE	INCOMPLETE
M00100	Sphingosine degradation	INCOMPLETE	INCOMPLETE	INCOMPLETE	INCOMPLETE	INCOMPLETE	INCOMPLETE	INCOMPLETE	INCOMPLETE	INCOMPLETE	INCOMPLETE	INCOMPLETE	INCOMPLETE	INCOMPLETE	INCOMPLETE	INCOMPLETE	INCOMPLETE	INCOMPLETE	INCOMPLETE	INCOMPLETE	INCOMPLETE	INCOMPLETE	INCOMPLETE	INCOMPLETE	INCOMPLETE	INCOMPLETE	INCOMPLETE	INCOMPLETE	INCOMPLETE	INCOMPLETE	INCOMPLETE	INCOMPLETE	INCOMPLETE	INCOMPLETE	INCOMPLETE	INCOMPLETE	INCOMPLETE	INCOMPLETE	INCOMPLETE	INCOMPLETE	INCOMPLETE	INCOMPLETE	INCOMPLETE	INCOMPLETE	INCOMPLETE	INCOMPLETE	INCOMPLETE	INCOMPLETE	INCOMPLETE
M00101	Cholesterol biosynthesis, squalene 2,3-epoxide => cholesterol	INCOMPLETE	INCOMPLETE	INCOMPLETE	INCOMPLETE	INCOMPLETE	INCOMPLETE	INCOMPLETE	INCOMPLETE	INCOMPLETE	INCOMPLETE	INCOMPLETE	INCOMPLETE	INCOMPLETE	INCOMPLETE	INCOMPLETE	INCOMPLETE	INCOMPLETE	INCOMPLETE	INCOMPLETE	INCOMPLETE	INCOMPLETE	INCOMPLETE	INCOMPLETE	INCOMPLETE	INCOMPLETE	INCOMPLETE	INCOMPLETE	INCOMPLETE	INCOMPLETE	INCOMPLETE	INCOMPLETE	INCOMPLETE	INCOMPLETE	INCOMPLETE	INCOMPLETE	INCOMPLETE	INCOMPLETE	INCOMPLETE	INCOMPLETE	INCOMPLETE	INCOMPLETE	INCOMPLETE	INCOMPLETE	INCOMPLETE	INCOMPLETE	INCOMPLETE	INCOMPLETE	INCOMPLETE
M00102	Ergocalciferol biosynthesis	INCOMPLETE	INCOMPLETE	INCOMPLETE	INCOMPLETE	INCOMPLETE	INCOMPLETE	INCOMPLETE	INCOMPLETE	INCOMPLETE	INCOMPLETE	INCOMPLETE	INCOMPLETE	INCOMPLETE	INCOMPLETE	INCOMPLETE	INCOMPLETE	INCOMPLETE	INCOMPLETE	INCOMPLETE	INCOMPLETE	INCOMPLETE	INCOMPLETE	INCOMPLETE	INCOMPLETE	INCOMPLETE	INCOMPLETE	INCOMPLETE	INCOMPLETE	INCOMPLETE	INCOMPLETE	INCOMPLETE	INCOMPLETE	INCOMPLETE	INCOMPLETE	INCOMPLETE	INCOMPLETE	INCOMPLETE	INCOMPLETE	INCOMPLETE	INCOMPLETE	INCOMPLETE	INCOMPLETE	INCOMPLETE	INCOMPLETE	INCOMPLETE	INCOMPLETE	INCOMPLETE	INCOMPLETE
M00103	Cholecalciferol biosynthesis	INCOMPLETE	INCOMPLETE	INCOMPLETE	INCOMPLETE	INCOMPLETE	INCOMPLETE	INCOMPLETE	INCOMPLETE	INCOMPLETE	INCOMPLETE	INCOMPLETE	INCOMPLETE	INCOMPLETE	INCOMPLETE	INCOMPLETE	INCOMPLETE	INCOMPLETE	INCOMPLETE	INCOMPLETE	INCOMPLETE	INCOMPLETE	INCOMPLETE	INCOMPLETE	INCOMPLETE	INCOMPLETE	INCOMPLETE	INCOMPLETE	INCOMPLETE	INCOMPLETE	INCOMPLETE	INCOMPLETE	INCOMPLETE	INCOMPLETE	INCOMPLETE	INCOMPLETE	INCOMPLETE	INCOMPLETE	INCOMPLETE	INCOMPLETE	INCOMPLETE	INCOMPLETE	INCOMPLETE	INCOMPLETE	INCOMPLETE	INCOMPLETE	INCOMPLETE	INCOMPLETE	INCOMPLETE
M00104	Bile acid biosynthesis, cholesterol => cholate/chenodeoxycholate	INCOMPLETE	INCOMPLETE	INCOMPLETE	INCOMPLETE	INCOMPLETE	INCOMPLETE	INCOMPLETE	INCOMPLETE	INCOMPLETE	INCOMPLETE	INCOMPLETE	INCOMPLETE	INCOMPLETE	INCOMPLETE	INCOMPLETE	INCOMPLETE	INCOMPLETE	INCOMPLETE	INCOMPLETE	INCOMPLETE	INCOMPLETE	INCOMPLETE	INCOMPLETE	INCOMPLETE	INCOMPLETE	INCOMPLETE	INCOMPLETE	INCOMPLETE	INCOMPLETE	INCOMPLETE	INCOMPLETE	INCOMPLETE	INCOMPLETE	INCOMPLETE	INCOMPLETE	INCOMPLETE	INCOMPLETE	INCOMPLETE	INCOMPLETE	INCOMPLETE	INCOMPLETE	INCOMPLETE	INCOMPLETE	INCOMPLETE	INCOMPLETE	INCOMPLETE	INCOMPLETE	INCOMPLETE
M00106	Conjugated bile acid biosynthesis, cholate => taurocholate/glycocholate	INCOMPLETE	INCOMPLETE	INCOMPLETE	INCOMPLETE	INCOMPLETE	INCOMPLETE	INCOMPLETE	INCOMPLETE	INCOMPLETE	INCOMPLETE	INCOMPLETE	INCOMPLETE	INCOMPLETE	INCOMPLETE	INCOMPLETE	INCOMPLETE	INCOMPLETE	INCOMPLETE	INCOMPLETE	INCOMPLETE	INCOMPLETE	INCOMPLETE	INCOMPLETE	INCOMPLETE	INCOMPLETE	INCOMPLETE	INCOMPLETE	INCOMPLETE	INCOMPLETE	INCOMPLETE	INCOMPLETE	INCOMPLETE	INCOMPLETE	INCOMPLETE	INCOMPLETE	INCOMPLETE	INCOMPLETE	INCOMPLETE	INCOMPLETE	INCOMPLETE	INCOMPLETE	INCOMPLETE	INCOMPLETE	INCOMPLETE	INCOMPLETE	INCOMPLETE	INCOMPLETE	INCOMPLETE
M00107	Steroid hormone biosynthesis, cholesterol => prognenolone => progesterone	INCOMPLETE	INCOMPLETE	INCOMPLETE	INCOMPLETE	INCOMPLETE	INCOMPLETE	INCOMPLETE	INCOMPLETE	INCOMPLETE	INCOMPLETE	INCOMPLETE	INCOMPLETE	INCOMPLETE	INCOMPLETE	INCOMPLETE	INCOMPLETE	INCOMPLETE	INCOMPLETE	INCOMPLETE	INCOMPLETE	INCOMPLETE	INCOMPLETE	INCOMPLETE	INCOMPLETE	INCOMPLETE	INCOMPLETE	INCOMPLETE	INCOMPLETE	INCOMPLETE	INCOMPLETE	INCOMPLETE	INCOMPLETE	INCOMPLETE	INCOMPLETE	INCOMPLETE	INCOMPLETE	INCOMPLETE	INCOMPLETE	INCOMPLETE	INCOMPLETE	INCOMPLETE	INCOMPLETE	INCOMPLETE	INCOMPLETE	INCOMPLETE	INCOMPLETE	INCOMPLETE	INCOMPLETE
M00108	C21-Steroid hormone biosynthesis, progesterone => corticosterone/aldosterone	INCOMPLETE	INCOMPLETE	INCOMPLETE	INCOMPLETE	INCOMPLETE	INCOMPLETE	INCOMPLETE	INCOMPLETE	INCOMPLETE	INCOMPLETE	INCOMPLETE	INCOMPLETE	INCOMPLETE	INCOMPLETE	INCOMPLETE	INCOMPLETE	INCOMPLETE	INCOMPLETE	INCOMPLETE	INCOMPLETE	INCOMPLETE	INCOMPLETE	INCOMPLETE	INCOMPLETE	INCOMPLETE	INCOMPLETE	INCOMPLETE	INCOMPLETE	INCOMPLETE	INCOMPLETE	INCOMPLETE	INCOMPLETE	INCOMPLETE	INCOMPLETE	INCOMPLETE	INCOMPLETE	INCOMPLETE	INCOMPLETE	INCOMPLETE	INCOMPLETE	INCOMPLETE	INCOMPLETE	INCOMPLETE	INCOMPLETE	INCOMPLETE	INCOMPLETE	INCOMPLETE	INCOMPLETE
M00109	C21-Steroid hormone biosynthesis, progesterone => cortisol/cortisone	INCOMPLETE	INCOMPLETE	INCOMPLETE	INCOMPLETE	INCOMPLETE	INCOMPLETE	INCOMPLETE	INCOMPLETE	INCOMPLETE	INCOMPLETE	INCOMPLETE	INCOMPLETE	INCOMPLETE	INCOMPLETE	INCOMPLETE	INCOMPLETE	INCOMPLETE	INCOMPLETE	INCOMPLETE	INCOMPLETE	INCOMPLETE	INCOMPLETE	INCOMPLETE	INCOMPLETE	INCOMPLETE	INCOMPLETE	INCOMPLETE	INCOMPLETE	INCOMPLETE	INCOMPLETE	INCOMPLETE	INCOMPLETE	INCOMPLETE	INCOMPLETE	INCOMPLETE	INCOMPLETE	INCOMPLETE	INCOMPLETE	INCOMPLETE	INCOMPLETE	INCOMPLETE	INCOMPLETE	INCOMPLETE	INCOMPLETE	INCOMPLETE	INCOMPLETE	INCOMPLETE	INCOMPLETE
M00110	C19/C18-Steroid hormone biosynthesis, pregnenolone => androstenedione => estrone	INCOMPLETE	INCOMPLETE	INCOMPLETE	INCOMPLETE	INCOMPLETE	INCOMPLETE	INCOMPLETE	INCOMPLETE	INCOMPLETE	INCOMPLETE	INCOMPLETE	INCOMPLETE	INCOMPLETE	INCOMPLETE	INCOMPLETE	INCOMPLETE	INCOMPLETE	INCOMPLETE	INCOMPLETE	INCOMPLETE	INCOMPLETE	INCOMPLETE	INCOMPLETE	INCOMPLETE	INCOMPLETE	INCOMPLETE	INCOMPLETE	INCOMPLETE	INCOMPLETE	INCOMPLETE	INCOMPLETE	INCOMPLETE	INCOMPLETE	INCOMPLETE	INCOMPLETE	INCOMPLETE	INCOMPLETE	INCOMPLETE	INCOMPLETE	INCOMPLETE	INCOMPLETE	INCOMPLETE	INCOMPLETE	INCOMPLETE	INCOMPLETE	INCOMPLETE	INCOMPLETE	INCOMPLETE
M00112	Tocopherol/tocotorienol biosynthesis	INCOMPLETE	INCOMPLETE	INCOMPLETE	INCOMPLETE	INCOMPLETE	INCOMPLETE	INCOMPLETE	INCOMPLETE	INCOMPLETE	INCOMPLETE	INCOMPLETE	INCOMPLETE	INCOMPLETE	INCOMPLETE	INCOMPLETE	INCOMPLETE	INCOMPLETE	INCOMPLETE	INCOMPLETE	INCOMPLETE	INCOMPLETE	INCOMPLETE	INCOMPLETE	INCOMPLETE	INCOMPLETE	INCOMPLETE	INCOMPLETE	INCOMPLETE	INCOMPLETE	INCOMPLETE	INCOMPLETE	INCOMPLETE	INCOMPLETE	INCOMPLETE	INCOMPLETE	INCOMPLETE	INCOMPLETE	INCOMPLETE	INCOMPLETE	INCOMPLETE	INCOMPLETE	INCOMPLETE	INCOMPLETE	INCOMPLETE	INCOMPLETE	INCOMPLETE	INCOMPLETE	INCOMPLETE
M00113	Jasmonic acid biosynthesis	INCOMPLETE	INCOMPLETE	INCOMPLETE	INCOMPLETE	INCOMPLETE	INCOMPLETE	INCOMPLETE	INCOMPLETE	INCOMPLETE	INCOMPLETE	INCOMPLETE	INCOMPLETE	INCOMPLETE	INCOMPLETE	INCOMPLETE	INCOMPLETE	INCOMPLETE	INCOMPLETE	INCOMPLETE	INCOMPLETE	INCOMPLETE	INCOMPLETE	INCOMPLETE	INCOMPLETE	INCOMPLETE	INCOMPLETE	INCOMPLETE	INCOMPLETE	INCOMPLETE	INCOMPLETE	INCOMPLETE	INCOMPLETE	INCOMPLETE	INCOMPLETE	INCOMPLETE	INCOMPLETE	INCOMPLETE	INCOMPLETE	INCOMPLETE	INCOMPLETE	INCOMPLETE	INCOMPLETE	INCOMPLETE	INCOMPLETE	INCOMPLETE	INCOMPLETE	INCOMPLETE	INCOMPLETE
M00114	Ascorbate biosynthesis, plants, glucose-6P => ascorbate	INCOMPLETE	INCOMPLETE	INCOMPLETE	INCOMPLETE	INCOMPLETE	INCOMPLETE	INCOMPLETE	INCOMPLETE	INCOMPLETE	INCOMPLETE	INCOMPLETE	INCOMPLETE	INCOMPLETE	INCOMPLETE	INCOMPLETE	INCOMPLETE	INCOMPLETE	INCOMPLETE	INCOMPLETE	INCOMPLETE	INCOMPLETE	INCOMPLETE	INCOMPLETE	INCOMPLETE	INCOMPLETE	INCOMPLETE	INCOMPLETE	INCOMPLETE	INCOMPLETE	INCOMPLETE	INCOMPLETE	INCOMPLETE	INCOMPLETE	INCOMPLETE	INCOMPLETE	INCOMPLETE	INCOMPLETE	INCOMPLETE	INCOMPLETE	INCOMPLETE	INCOMPLETE	INCOMPLETE	INCOMPLETE	INCOMPLETE	INCOMPLETE	INCOMPLETE	INCOMPLETE	INCOMPLETE
M00115	NAD biosynthesis, aspartate => NAD	INCOMPLETE	COMPLETE	COMPLETE	1 BLOCK MISSING	INCOMPLETE	COMPLETE	COMPLETE	INCOMPLETE	INCOMPLETE	COMPLETE	INCOMPLETE	INCOMPLETE	INCOMPLETE	COMPLETE	INCOMPLETE	INCOMPLETE	INCOMPLETE	INCOMPLETE	INCOMPLETE	COMPLETE	COMPLETE	COMPLETE	INCOMPLETE	2 BLOCKS MISSING	INCOMPLETE	COMPLETE	INCOMPLETE	INCOMPLETE	INCOMPLETE	COMPLETE	COMPLETE	INCOMPLETE	INCOMPLETE	COMPLETE	INCOMPLETE	INCOMPLETE	INCOMPLETE	COMPLETE	INCOMPLETE	2 BLOCKS MISSING	INCOMPLETE	INCOMPLETE	INCOMPLETE	2 BLOCKS MISSING	2 BLOCKS MISSING	COMPLETE	INCOMPLETE	INCOMPLETE
M00116	Menaquinone biosynthesis, chorismate => menaquinol	1 BLOCK MISSING	INCOMPLETE	1 BLOCK MISSING	INCOMPLETE	INCOMPLETE	INCOMPLETE	INCOMPLETE	INCOMPLETE	INCOMPLETE	1 BLOCK MISSING	INCOMPLETE	INCOMPLETE	INCOMPLETE	INCOMPLETE	INCOMPLETE	INCOMPLETE	INCOMPLETE	INCOMPLETE	INCOMPLETE	INCOMPLETE	1 BLOCK MISSING	INCOMPLETE	INCOMPLETE	INCOMPLETE	INCOMPLETE	1 BLOCK MISSING	INCOMPLETE	INCOMPLETE	INCOMPLETE	INCOMPLETE	1 BLOCK MISSING	INCOMPLETE	INCOMPLETE	INCOMPLETE	INCOMPLETE	INCOMPLETE	INCOMPLETE	INCOMPLETE	INCOMPLETE	INCOMPLETE	INCOMPLETE	INCOMPLETE	INCOMPLETE	INCOMPLETE	INCOMPLETE	INCOMPLETE	INCOMPLETE	INCOMPLETE
M00117	Ubiquinone biosynthesis, prokaryotes, chorismate => ubiquinone	INCOMPLETE	INCOMPLETE	INCOMPLETE	INCOMPLETE	INCOMPLETE	INCOMPLETE	INCOMPLETE	INCOMPLETE	INCOMPLETE	INCOMPLETE	INCOMPLETE	INCOMPLETE	INCOMPLETE	INCOMPLETE	INCOMPLETE	INCOMPLETE	INCOMPLETE	INCOMPLETE	INCOMPLETE	INCOMPLETE	INCOMPLETE	INCOMPLETE	INCOMPLETE	INCOMPLETE	INCOMPLETE	INCOMPLETE	INCOMPLETE	INCOMPLETE	INCOMPLETE	INCOMPLETE	INCOMPLETE	INCOMPLETE	INCOMPLETE	INCOMPLETE	INCOMPLETE	INCOMPLETE	INCOMPLETE	INCOMPLETE	INCOMPLETE	INCOMPLETE	INCOMPLETE	INCOMPLETE	INCOMPLETE	INCOMPLETE	INCOMPLETE	COMPLETE	INCOMPLETE	INCOMPLETE
M00118	Glutathione biosynthesis, glutamate => glutathione	INCOMPLETE	INCOMPLETE	INCOMPLETE	INCOMPLETE	INCOMPLETE	INCOMPLETE	INCOMPLETE	INCOMPLETE	INCOMPLETE	INCOMPLETE	INCOMPLETE	INCOMPLETE	INCOMPLETE	INCOMPLETE	INCOMPLETE	INCOMPLETE	INCOMPLETE	INCOMPLETE	INCOMPLETE	INCOMPLETE	INCOMPLETE	INCOMPLETE	INCOMPLETE	INCOMPLETE	INCOMPLETE	INCOMPLETE	INCOMPLETE	INCOMPLETE	INCOMPLETE	INCOMPLETE	COMPLETE	INCOMPLETE	INCOMPLETE	INCOMPLETE	INCOMPLETE	INCOMPLETE	INCOMPLETE	INCOMPLETE	INCOMPLETE	INCOMPLETE	INCOMPLETE	INCOMPLETE	INCOMPLETE	INCOMPLETE	INCOMPLETE	COMPLETE	INCOMPLETE	INCOMPLETE
M00119	Pantothenate biosynthesis, valine/L-aspartate => pantothenate	1 BLOCK MISSING	COMPLETE	1 BLOCK MISSING	COMPLETE	2 BLOCKS MISSING	1 BLOCK MISSING	1 BLOCK MISSING	1 BLOCK MISSING	INCOMPLETE	COMPLETE	INCOMPLETE	INCOMPLETE	1 BLOCK MISSING	INCOMPLETE	INCOMPLETE	INCOMPLETE	INCOMPLETE	1 BLOCK MISSING	1 BLOCK MISSING	INCOMPLETE	1 BLOCK MISSING	COMPLETE	COMPLETE	INCOMPLETE	INCOMPLETE	COMPLETE	1 BLOCK MISSING	INCOMPLETE	INCOMPLETE	INCOMPLETE	COMPLETE	INCOMPLETE	INCOMPLETE	1 BLOCK MISSING	INCOMPLETE	INCOMPLETE	INCOMPLETE	COMPLETE	2 BLOCKS MISSING	INCOMPLETE	1 BLOCK MISSING	INCOMPLETE	INCOMPLETE	INCOMPLETE	2 BLOCKS MISSING	COMPLETE	INCOMPLETE	INCOMPLETE
M00120	Coenzyme A biosynthesis, pantothenate => CoA	COMPLETE	COMPLETE	COMPLETE	1 BLOCK MISSING	COMPLETE	COMPLETE	COMPLETE	COMPLETE	2 BLOCKS MISSING	COMPLETE	INCOMPLETE	COMPLETE	COMPLETE	2 BLOCKS MISSING	2 BLOCKS MISSING	2 BLOCKS MISSING	COMPLETE	COMPLETE	COMPLETE	2 BLOCKS MISSING	COMPLETE	COMPLETE	COMPLETE	COMPLETE	2 BLOCKS MISSING	COMPLETE	COMPLETE	1 BLOCK MISSING	INCOMPLETE	1 BLOCK MISSING	COMPLETE	COMPLETE	2 BLOCKS MISSING	COMPLETE	COMPLETE	COMPLETE	COMPLETE	COMPLETE	COMPLETE	2 BLOCKS MISSING	INCOMPLETE	COMPLETE	INCOMPLETE	COMPLETE	COMPLETE	COMPLETE	COMPLETE	INCOMPLETE
M00121	Heme biosynthesis, plants and bacteria, glutamate => heme	INCOMPLETE	COMPLETE	2 BLOCKS MISSING	INCOMPLETE	INCOMPLETE	INCOMPLETE	2 BLOCKS MISSING	INCOMPLETE	INCOMPLETE	1 BLOCK MISSING	INCOMPLETE	INCOMPLETE	INCOMPLETE	INCOMPLETE	INCOMPLETE	INCOMPLETE	INCOMPLETE	INCOMPLETE	INCOMPLETE	INCOMPLETE	INCOMPLETE	INCOMPLETE	INCOMPLETE	INCOMPLETE	INCOMPLETE	1 BLOCK MISSING	INCOMPLETE	INCOMPLETE	INCOMPLETE	INCOMPLETE	1 BLOCK MISSING	INCOMPLETE	INCOMPLETE	INCOMPLETE	INCOMPLETE	INCOMPLETE	INCOMPLETE	INCOMPLETE	INCOMPLETE	INCOMPLETE	INCOMPLETE	INCOMPLETE	INCOMPLETE	INCOMPLETE	INCOMPLETE	1 BLOCK MISSING	INCOMPLETE	INCOMPLETE
M00122	Cobalamin biosynthesis, cobinamide => cobalamin	INCOMPLETE	COMPLETE	INCOMPLETE	INCOMPLETE	2 BLOCKS MISSING	1 BLOCK MISSING	INCOMPLETE	INCOMPLETE	INCOMPLETE	INCOMPLETE	INCOMPLETE	INCOMPLETE	INCOMPLETE	INCOMPLETE	INCOMPLETE	INCOMPLETE	INCOMPLETE	1 BLOCK MISSING	INCOMPLETE	1 BLOCK MISSING	COMPLETE	INCOMPLETE	1 BLOCK MISSING	2 BLOCKS MISSING	INCOMPLETE	INCOMPLETE	INCOMPLETE	INCOMPLETE	INCOMPLETE	INCOMPLETE	INCOMPLETE	INCOMPLETE	INCOMPLETE	INCOMPLETE	INCOMPLETE	INCOMPLETE	INCOMPLETE	INCOMPLETE	INCOMPLETE	INCOMPLETE	INCOMPLETE	INCOMPLETE	INCOMPLETE	COMPLETE	INCOMPLETE	INCOMPLETE	INCOMPLETE	INCOMPLETE
M00123	Biotin biosynthesis, pimeloyl-ACP/CoA => biotin	2 BLOCKS MISSING	2 BLOCKS MISSING	COMPLETE	INCOMPLETE	INCOMPLETE	INCOMPLETE	INCOMPLETE	INCOMPLETE	INCOMPLETE	INCOMPLETE	INCOMPLETE	INCOMPLETE	INCOMPLETE	INCOMPLETE	INCOMPLETE	INCOMPLETE	INCOMPLETE	INCOMPLETE	INCOMPLETE	2 BLOCKS MISSING	INCOMPLETE	INCOMPLETE	2 BLOCKS MISSING	INCOMPLETE	INCOMPLETE	2 BLOCKS MISSING	INCOMPLETE	INCOMPLETE	INCOMPLETE	INCOMPLETE	INCOMPLETE	INCOMPLETE	INCOMPLETE	2 BLOCKS MISSING	INCOMPLETE	2 BLOCKS MISSING	2 BLOCKS MISSING	INCOMPLETE	INCOMPLETE	INCOMPLETE	INCOMPLETE	INCOMPLETE	INCOMPLETE	INCOMPLETE	2 BLOCKS MISSING	COMPLETE	INCOMPLETE	INCOMPLETE
M00124	Pyridoxal biosynthesis, erythrose-4P => pyridoxal-5P	2 BLOCKS MISSING	2 BLOCKS MISSING	2 BLOCKS MISSING	2 BLOCKS MISSING	INCOMPLETE	INCOMPLETE	2 BLOCKS MISSING	INCOMPLETE	INCOMPLETE	1 BLOCK MISSING	INCOMPLETE	INCOMPLETE	INCOMPLETE	INCOMPLETE	INCOMPLETE	INCOMPLETE	INCOMPLETE	INCOMPLETE	INCOMPLETE	2 BLOCKS MISSING	1 BLOCK MISSING	COMPLETE	INCOMPLETE	INCOMPLETE	INCOMPLETE	1 BLOCK MISSING	INCOMPLETE	INCOMPLETE	INCOMPLETE	INCOMPLETE	INCOMPLETE	INCOMPLETE	INCOMPLETE	INCOMPLETE	INCOMPLETE	INCOMPLETE	2 BLOCKS MISSING	1 BLOCK MISSING	INCOMPLETE	INCOMPLETE	INCOMPLETE	INCOMPLETE	INCOMPLETE	INCOMPLETE	INCOMPLETE	COMPLETE	2 BLOCKS MISSING	INCOMPLETE
M00125	Riboflavin biosynthesis, GTP => riboflavin/FMN/FAD	INCOMPLETE	1 BLOCK MISSING	1 BLOCK MISSING	1 BLOCK MISSING	INCOMPLETE	COMPLETE	2 BLOCKS MISSING	1 BLOCK MISSING	INCOMPLETE	1 BLOCK MISSING	INCOMPLETE	INCOMPLETE	INCOMPLETE	INCOMPLETE	INCOMPLETE	INCOMPLETE	INCOMPLETE	INCOMPLETE	1 BLOCK MISSING	1 BLOCK MISSING	COMPLETE	COMPLETE	1 BLOCK MISSING	INCOMPLETE	INCOMPLETE	COMPLETE	1 BLOCK MISSING	INCOMPLETE	INCOMPLETE	INCOMPLETE	COMPLETE	INCOMPLETE	INCOMPLETE	COMPLETE	INCOMPLETE	INCOMPLETE	INCOMPLETE	1 BLOCK MISSING	INCOMPLETE	INCOMPLETE	1 BLOCK MISSING	INCOMPLETE	INCOMPLETE	INCOMPLETE	INCOMPLETE	COMPLETE	INCOMPLETE	INCOMPLETE
M00126	Tetrahydrofolate biosynthesis, GTP => THF	2 BLOCKS MISSING	INCOMPLETE	INCOMPLETE	1 BLOCK MISSING	INCOMPLETE	INCOMPLETE	INCOMPLETE	INCOMPLETE	INCOMPLETE	INCOMPLETE	INCOMPLETE	INCOMPLETE	INCOMPLETE	INCOMPLETE	INCOMPLETE	INCOMPLETE	INCOMPLETE	INCOMPLETE	INCOMPLETE	COMPLETE	1 BLOCK MISSING	1 BLOCK MISSING	INCOMPLETE	INCOMPLETE	INCOMPLETE	INCOMPLETE	INCOMPLETE	INCOMPLETE	INCOMPLETE	INCOMPLETE	1 BLOCK MISSING	INCOMPLETE	INCOMPLETE	1 BLOCK MISSING	INCOMPLETE	INCOMPLETE	1 BLOCK MISSING	1 BLOCK MISSING	INCOMPLETE	INCOMPLETE	INCOMPLETE	INCOMPLETE	INCOMPLETE	INCOMPLETE	2 BLOCKS MISSING	INCOMPLETE	1 BLOCK MISSING	INCOMPLETE
M00127	Thiamine biosynthesis, AIR => thiamine-P/thiamine-2P	INCOMPLETE	2 BLOCKS MISSING	1 BLOCK MISSING	INCOMPLETE	INCOMPLETE	INCOMPLETE	COMPLETE	INCOMPLETE	INCOMPLETE	2 BLOCKS MISSING	INCOMPLETE	INCOMPLETE	INCOMPLETE	INCOMPLETE	INCOMPLETE	INCOMPLETE	INCOMPLETE	INCOMPLETE	INCOMPLETE	INCOMPLETE	INCOMPLETE	INCOMPLETE	INCOMPLETE	INCOMPLETE	INCOMPLETE	2 BLOCKS MISSING	INCOMPLETE	INCOMPLETE	INCOMPLETE	INCOMPLETE	INCOMPLETE	INCOMPLETE	INCOMPLETE	INCOMPLETE	INCOMPLETE	INCOMPLETE	INCOMPLETE	INCOMPLETE	INCOMPLETE	INCOMPLETE	INCOMPLETE	INCOMPLETE	INCOMPLETE	INCOMPLETE	INCOMPLETE	1 BLOCK MISSING	INCOMPLETE	INCOMPLETE
M00128	Ubiquinone biosynthesis, eukaryotes, 4-hydroxybenzoate => ubiquinone	INCOMPLETE	INCOMPLETE	INCOMPLETE	INCOMPLETE	INCOMPLETE	INCOMPLETE	INCOMPLETE	INCOMPLETE	INCOMPLETE	INCOMPLETE	INCOMPLETE	INCOMPLETE	INCOMPLETE	INCOMPLETE	INCOMPLETE	INCOMPLETE	INCOMPLETE	INCOMPLETE	INCOMPLETE	INCOMPLETE	INCOMPLETE	INCOMPLETE	INCOMPLETE	INCOMPLETE	INCOMPLETE	INCOMPLETE	INCOMPLETE	INCOMPLETE	INCOMPLETE	INCOMPLETE	INCOMPLETE	INCOMPLETE	INCOMPLETE	INCOMPLETE	INCOMPLETE	INCOMPLETE	INCOMPLETE	INCOMPLETE	INCOMPLETE	INCOMPLETE	INCOMPLETE	INCOMPLETE	INCOMPLETE	INCOMPLETE	INCOMPLETE	INCOMPLETE	INCOMPLETE	INCOMPLETE
M00129	Ascorbate biosynthesis, animals, glucose-1P => ascorbate	INCOMPLETE	INCOMPLETE	INCOMPLETE	INCOMPLETE	INCOMPLETE	INCOMPLETE	INCOMPLETE	INCOMPLETE	INCOMPLETE	INCOMPLETE	INCOMPLETE	INCOMPLETE	INCOMPLETE	INCOMPLETE	INCOMPLETE	INCOMPLETE	INCOMPLETE	INCOMPLETE	INCOMPLETE	INCOMPLETE	INCOMPLETE	INCOMPLETE	INCOMPLETE	INCOMPLETE	INCOMPLETE	INCOMPLETE	INCOMPLETE	INCOMPLETE	INCOMPLETE	INCOMPLETE	INCOMPLETE	INCOMPLETE	INCOMPLETE	INCOMPLETE	INCOMPLETE	INCOMPLETE	INCOMPLETE	INCOMPLETE	INCOMPLETE	INCOMPLETE	INCOMPLETE	INCOMPLETE	INCOMPLETE	INCOMPLETE	INCOMPLETE	INCOMPLETE	INCOMPLETE	INCOMPLETE
M00130	Inositol phosphate metabolism, PI=> PIP2 => Ins(1,4,5)P3 => Ins(1,3,4,5)P4	INCOMPLETE	INCOMPLETE	INCOMPLETE	INCOMPLETE	INCOMPLETE	INCOMPLETE	INCOMPLETE	INCOMPLETE	INCOMPLETE	INCOMPLETE	INCOMPLETE	INCOMPLETE	INCOMPLETE	INCOMPLETE	INCOMPLETE	INCOMPLETE	INCOMPLETE	INCOMPLETE	INCOMPLETE	INCOMPLETE	INCOMPLETE	INCOMPLETE	INCOMPLETE	INCOMPLETE	INCOMPLETE	INCOMPLETE	INCOMPLETE	INCOMPLETE	INCOMPLETE	INCOMPLETE	INCOMPLETE	INCOMPLETE	INCOMPLETE	INCOMPLETE	INCOMPLETE	INCOMPLETE	INCOMPLETE	INCOMPLETE	INCOMPLETE	INCOMPLETE	INCOMPLETE	INCOMPLETE	INCOMPLETE	INCOMPLETE	INCOMPLETE	INCOMPLETE	INCOMPLETE	INCOMPLETE
M00131	Inositol phosphate metabolism, Ins(1,3,4,5)P4 => Ins(1,3,4)P3 => myo-inositol	INCOMPLETE	INCOMPLETE	INCOMPLETE	INCOMPLETE	INCOMPLETE	INCOMPLETE	INCOMPLETE	INCOMPLETE	INCOMPLETE	INCOMPLETE	INCOMPLETE	INCOMPLETE	INCOMPLETE	INCOMPLETE	INCOMPLETE	INCOMPLETE	INCOMPLETE	INCOMPLETE	INCOMPLETE	INCOMPLETE	INCOMPLETE	INCOMPLETE	INCOMPLETE	INCOMPLETE	INCOMPLETE	INCOMPLETE	INCOMPLETE	INCOMPLETE	INCOMPLETE	INCOMPLETE	INCOMPLETE	INCOMPLETE	INCOMPLETE	INCOMPLETE	INCOMPLETE	INCOMPLETE	INCOMPLETE	INCOMPLETE	INCOMPLETE	INCOMPLETE	INCOMPLETE	INCOMPLETE	INCOMPLETE	INCOMPLETE	INCOMPLETE	INCOMPLETE	INCOMPLETE	INCOMPLETE
M00132	Inositol phosphate metabolism, Ins(1,3,4)P3 => phytate	INCOMPLETE	INCOMPLETE	INCOMPLETE	INCOMPLETE	INCOMPLETE	INCOMPLETE	INCOMPLETE	INCOMPLETE	INCOMPLETE	INCOMPLETE	INCOMPLETE	INCOMPLETE	INCOMPLETE	INCOMPLETE	INCOMPLETE	INCOMPLETE	INCOMPLETE	INCOMPLETE	INCOMPLETE	INCOMPLETE	INCOMPLETE	INCOMPLETE	INCOMPLETE	INCOMPLETE	INCOMPLETE	INCOMPLETE	INCOMPLETE	INCOMPLETE	INCOMPLETE	INCOMPLETE	INCOMPLETE	INCOMPLETE	INCOMPLETE	INCOMPLETE	INCOMPLETE	INCOMPLETE	INCOMPLETE	INCOMPLETE	INCOMPLETE	INCOMPLETE	INCOMPLETE	INCOMPLETE	INCOMPLETE	INCOMPLETE	INCOMPLETE	INCOMPLETE	INCOMPLETE	INCOMPLETE
M00133	Polyamine biosynthesis, arginine => agmatine => putrescine => spermidine	INCOMPLETE	2 BLOCKS MISSING	2 BLOCKS MISSING	2 BLOCKS MISSING	INCOMPLETE	COMPLETE	COMPLETE	1 BLOCK MISSING	2 BLOCKS MISSING	1 BLOCK MISSING	INCOMPLETE	2 BLOCKS MISSING	2 BLOCKS MISSING	2 BLOCKS MISSING	INCOMPLETE	2 BLOCKS MISSING	2 BLOCKS MISSING	COMPLETE	COMPLETE	1 BLOCK MISSING	INCOMPLETE	INCOMPLETE	COMPLETE	INCOMPLETE	INCOMPLETE	1 BLOCK MISSING	COMPLETE	INCOMPLETE	INCOMPLETE	COMPLETE	COMPLETE	COMPLETE	INCOMPLETE	INCOMPLETE	INCOMPLETE	INCOMPLETE	INCOMPLETE	INCOMPLETE	INCOMPLETE	INCOMPLETE	INCOMPLETE	INCOMPLETE	INCOMPLETE	INCOMPLETE	INCOMPLETE	INCOMPLETE	INCOMPLETE	INCOMPLETE
M00134	Polyamine biosynthesis, arginine => ornithine => putrescine	INCOMPLETE	INCOMPLETE	INCOMPLETE	INCOMPLETE	INCOMPLETE	INCOMPLETE	INCOMPLETE	INCOMPLETE	INCOMPLETE	INCOMPLETE	INCOMPLETE	INCOMPLETE	INCOMPLETE	INCOMPLETE	INCOMPLETE	INCOMPLETE	INCOMPLETE	INCOMPLETE	INCOMPLETE	INCOMPLETE	INCOMPLETE	INCOMPLETE	INCOMPLETE	INCOMPLETE	INCOMPLETE	INCOMPLETE	INCOMPLETE	INCOMPLETE	INCOMPLETE	INCOMPLETE	COMPLETE	INCOMPLETE	INCOMPLETE	INCOMPLETE	INCOMPLETE	INCOMPLETE	INCOMPLETE	INCOMPLETE	INCOMPLETE	INCOMPLETE	INCOMPLETE	INCOMPLETE	INCOMPLETE	INCOMPLETE	INCOMPLETE	INCOMPLETE	INCOMPLETE	INCOMPLETE
M00135	GABA biosynthesis, eukaryotes, putrescine => GABA	1 BLOCK MISSING	2 BLOCKS MISSING	INCOMPLETE	2 BLOCKS MISSING	INCOMPLETE	2 BLOCKS MISSING	2 BLOCKS MISSING	INCOMPLETE	INCOMPLETE	2 BLOCKS MISSING	INCOMPLETE	INCOMPLETE	2 BLOCKS MISSING	INCOMPLETE	INCOMPLETE	2 BLOCKS MISSING	1 BLOCK MISSING	INCOMPLETE	INCOMPLETE	1 BLOCK MISSING	2 BLOCKS MISSING	2 BLOCKS MISSING	INCOMPLETE	INCOMPLETE	2 BLOCKS MISSING	2 BLOCKS MISSING	2 BLOCKS MISSING	INCOMPLETE	2 BLOCKS MISSING	INCOMPLETE	2 BLOCKS MISSING	2 BLOCKS MISSING	2 BLOCKS MISSING	2 BLOCKS MISSING	2 BLOCKS MISSING	1 BLOCK MISSING	2 BLOCKS MISSING	INCOMPLETE	2 BLOCKS MISSING	2 BLOCKS MISSING	2 BLOCKS MISSING	2 BLOCKS MISSING	1 BLOCK MISSING	INCOMPLETE	INCOMPLETE	2 BLOCKS MISSING	2 BLOCKS MISSING	2 BLOCKS MISSING
M00136	GABA biosynthesis, prokaryotes, putrescine => GABA	INCOMPLETE	INCOMPLETE	INCOMPLETE	INCOMPLETE	INCOMPLETE	INCOMPLETE	INCOMPLETE	INCOMPLETE	INCOMPLETE	INCOMPLETE	INCOMPLETE	INCOMPLETE	INCOMPLETE	INCOMPLETE	INCOMPLETE	INCOMPLETE	INCOMPLETE	INCOMPLETE	INCOMPLETE	INCOMPLETE	INCOMPLETE	INCOMPLETE	INCOMPLETE	INCOMPLETE	INCOMPLETE	INCOMPLETE	INCOMPLETE	INCOMPLETE	INCOMPLETE	INCOMPLETE	INCOMPLETE	INCOMPLETE	INCOMPLETE	INCOMPLETE	INCOMPLETE	INCOMPLETE	INCOMPLETE	INCOMPLETE	INCOMPLETE	INCOMPLETE	INCOMPLETE	INCOMPLETE	INCOMPLETE	INCOMPLETE	INCOMPLETE	INCOMPLETE	INCOMPLETE	INCOMPLETE
M00137	Flavanone biosynthesis, phenylalanine => naringenin	INCOMPLETE	INCOMPLETE	INCOMPLETE	INCOMPLETE	INCOMPLETE	INCOMPLETE	INCOMPLETE	INCOMPLETE	INCOMPLETE	INCOMPLETE	INCOMPLETE	INCOMPLETE	INCOMPLETE	INCOMPLETE	INCOMPLETE	INCOMPLETE	INCOMPLETE	INCOMPLETE	INCOMPLETE	INCOMPLETE	INCOMPLETE	INCOMPLETE	INCOMPLETE	INCOMPLETE	INCOMPLETE	INCOMPLETE	INCOMPLETE	INCOMPLETE	INCOMPLETE	INCOMPLETE	INCOMPLETE	INCOMPLETE	INCOMPLETE	INCOMPLETE	INCOMPLETE	INCOMPLETE	INCOMPLETE	INCOMPLETE	INCOMPLETE	INCOMPLETE	INCOMPLETE	INCOMPLETE	INCOMPLETE	INCOMPLETE	INCOMPLETE	INCOMPLETE	INCOMPLETE	INCOMPLETE
M00138	Flavonoid biosynthesis, naringenin => pelargonidin	INCOMPLETE	INCOMPLETE	INCOMPLETE	INCOMPLETE	INCOMPLETE	INCOMPLETE	INCOMPLETE	INCOMPLETE	INCOMPLETE	INCOMPLETE	INCOMPLETE	INCOMPLETE	INCOMPLETE	INCOMPLETE	INCOMPLETE	INCOMPLETE	INCOMPLETE	INCOMPLETE	INCOMPLETE	INCOMPLETE	INCOMPLETE	INCOMPLETE	INCOMPLETE	INCOMPLETE	INCOMPLETE	INCOMPLETE	INCOMPLETE	INCOMPLETE	INCOMPLETE	INCOMPLETE	INCOMPLETE	INCOMPLETE	INCOMPLETE	INCOMPLETE	INCOMPLETE	INCOMPLETE	INCOMPLETE	INCOMPLETE	INCOMPLETE	INCOMPLETE	INCOMPLETE	INCOMPLETE	INCOMPLETE	INCOMPLETE	INCOMPLETE	INCOMPLETE	INCOMPLETE	INCOMPLETE
M00140	C1-unit interconversion, prokaryotes	COMPLETE	COMPLETE	COMPLETE	1 BLOCK MISSING	INCOMPLETE	1 BLOCK MISSING	COMPLETE	COMPLETE	INCOMPLETE	COMPLETE	1 BLOCK MISSING	COMPLETE	COMPLETE	1 BLOCK MISSING	1 BLOCK MISSING	COMPLETE	COMPLETE	COMPLETE	COMPLETE	COMPLETE	2 BLOCKS MISSING	COMPLETE	COMPLETE	1 BLOCK MISSING	1 BLOCK MISSING	COMPLETE	COMPLETE	2 BLOCKS MISSING	COMPLETE	COMPLETE	COMPLETE	2 BLOCKS MISSING	COMPLETE	COMPLETE	COMPLETE	COMPLETE	1 BLOCK MISSING	COMPLETE	COMPLETE	1 BLOCK MISSING	1 BLOCK MISSING	COMPLETE	COMPLETE	COMPLETE	COMPLETE	1 BLOCK MISSING	1 BLOCK MISSING	1 BLOCK MISSING
M00141	C1-unit interconversion, eukaryotes	COMPLETE	COMPLETE	2 BLOCKS MISSING	2 BLOCKS MISSING	2 BLOCKS MISSING	2 BLOCKS MISSING	2 BLOCKS MISSING	2 BLOCKS MISSING	2 BLOCKS MISSING	COMPLETE	2 BLOCKS MISSING	2 BLOCKS MISSING	2 BLOCKS MISSING	1 BLOCK MISSING	2 BLOCKS MISSING	2 BLOCKS MISSING	COMPLETE	2 BLOCKS MISSING	2 BLOCKS MISSING	COMPLETE	COMPLETE	COMPLETE	2 BLOCKS MISSING	2 BLOCKS MISSING	2 BLOCKS MISSING	COMPLETE	2 BLOCKS MISSING	INCOMPLETE	2 BLOCKS MISSING	2 BLOCKS MISSING	2 BLOCKS MISSING	2 BLOCKS MISSING	2 BLOCKS MISSING	COMPLETE	2 BLOCKS MISSING	2 BLOCKS MISSING	2 BLOCKS MISSING	2 BLOCKS MISSING	2 BLOCKS MISSING	2 BLOCKS MISSING	2 BLOCKS MISSING	COMPLETE	2 BLOCKS MISSING	2 BLOCKS MISSING	COMPLETE	2 BLOCKS MISSING	2 BLOCKS MISSING	2 BLOCKS MISSING
M00142	NADH:ubiquinone oxidoreductase, mitochondria	INCOMPLETE	INCOMPLETE	INCOMPLETE	INCOMPLETE	INCOMPLETE	INCOMPLETE	INCOMPLETE	INCOMPLETE	INCOMPLETE	INCOMPLETE	INCOMPLETE	INCOMPLETE	INCOMPLETE	INCOMPLETE	INCOMPLETE	INCOMPLETE	INCOMPLETE	INCOMPLETE	INCOMPLETE	INCOMPLETE	INCOMPLETE	INCOMPLETE	INCOMPLETE	INCOMPLETE	INCOMPLETE	INCOMPLETE	INCOMPLETE	INCOMPLETE	INCOMPLETE	INCOMPLETE	INCOMPLETE	INCOMPLETE	INCOMPLETE	INCOMPLETE	INCOMPLETE	INCOMPLETE	INCOMPLETE	INCOMPLETE	INCOMPLETE	INCOMPLETE	INCOMPLETE	INCOMPLETE	INCOMPLETE	INCOMPLETE	INCOMPLETE	INCOMPLETE	INCOMPLETE	INCOMPLETE
M00143	NADH dehydrogenase (ubiquinone) Fe-S protein/flavoprotein complex, mitochondria	INCOMPLETE	INCOMPLETE	INCOMPLETE	INCOMPLETE	INCOMPLETE	INCOMPLETE	INCOMPLETE	INCOMPLETE	INCOMPLETE	INCOMPLETE	INCOMPLETE	INCOMPLETE	INCOMPLETE	INCOMPLETE	INCOMPLETE	INCOMPLETE	INCOMPLETE	INCOMPLETE	INCOMPLETE	INCOMPLETE	INCOMPLETE	INCOMPLETE	INCOMPLETE	INCOMPLETE	INCOMPLETE	INCOMPLETE	INCOMPLETE	INCOMPLETE	INCOMPLETE	INCOMPLETE	INCOMPLETE	INCOMPLETE	INCOMPLETE	INCOMPLETE	INCOMPLETE	INCOMPLETE	INCOMPLETE	INCOMPLETE	INCOMPLETE	INCOMPLETE	INCOMPLETE	INCOMPLETE	INCOMPLETE	INCOMPLETE	INCOMPLETE	INCOMPLETE	INCOMPLETE	INCOMPLETE
M00144	NADH:quinone oxidoreductase, prokaryotes	INCOMPLETE	COMPLETE	INCOMPLETE	INCOMPLETE	INCOMPLETE	INCOMPLETE	COMPLETE	INCOMPLETE	INCOMPLETE	INCOMPLETE	INCOMPLETE	INCOMPLETE	INCOMPLETE	INCOMPLETE	INCOMPLETE	INCOMPLETE	INCOMPLETE	INCOMPLETE	INCOMPLETE	INCOMPLETE	INCOMPLETE	INCOMPLETE	INCOMPLETE	INCOMPLETE	INCOMPLETE	INCOMPLETE	INCOMPLETE	INCOMPLETE	INCOMPLETE	INCOMPLETE	INCOMPLETE	INCOMPLETE	INCOMPLETE	INCOMPLETE	INCOMPLETE	INCOMPLETE	INCOMPLETE	INCOMPLETE	INCOMPLETE	INCOMPLETE	INCOMPLETE	INCOMPLETE	INCOMPLETE	INCOMPLETE	INCOMPLETE	INCOMPLETE	INCOMPLETE	INCOMPLETE
M00145	NAD(P)H:quinone oxidoreductase, chloroplasts and cyanobacteria	INCOMPLETE	INCOMPLETE	INCOMPLETE	INCOMPLETE	INCOMPLETE	INCOMPLETE	INCOMPLETE	INCOMPLETE	INCOMPLETE	INCOMPLETE	INCOMPLETE	INCOMPLETE	INCOMPLETE	INCOMPLETE	INCOMPLETE	INCOMPLETE	INCOMPLETE	INCOMPLETE	INCOMPLETE	INCOMPLETE	INCOMPLETE	INCOMPLETE	INCOMPLETE	INCOMPLETE	INCOMPLETE	INCOMPLETE	INCOMPLETE	INCOMPLETE	INCOMPLETE	INCOMPLETE	INCOMPLETE	INCOMPLETE	INCOMPLETE	INCOMPLETE	INCOMPLETE	INCOMPLETE	INCOMPLETE	INCOMPLETE	INCOMPLETE	INCOMPLETE	INCOMPLETE	INCOMPLETE	INCOMPLETE	INCOMPLETE	INCOMPLETE	INCOMPLETE	INCOMPLETE	INCOMPLETE
M00146	NADH dehydrogenase (ubiquinone) 1 alpha subcomplex	INCOMPLETE	INCOMPLETE	INCOMPLETE	INCOMPLETE	INCOMPLETE	INCOMPLETE	INCOMPLETE	INCOMPLETE	INCOMPLETE	INCOMPLETE	INCOMPLETE	INCOMPLETE	INCOMPLETE	INCOMPLETE	INCOMPLETE	INCOMPLETE	INCOMPLETE	INCOMPLETE	INCOMPLETE	INCOMPLETE	INCOMPLETE	INCOMPLETE	INCOMPLETE	INCOMPLETE	INCOMPLETE	INCOMPLETE	INCOMPLETE	INCOMPLETE	INCOMPLETE	INCOMPLETE	INCOMPLETE	INCOMPLETE	INCOMPLETE	INCOMPLETE	INCOMPLETE	INCOMPLETE	INCOMPLETE	INCOMPLETE	INCOMPLETE	INCOMPLETE	INCOMPLETE	INCOMPLETE	INCOMPLETE	INCOMPLETE	INCOMPLETE	INCOMPLETE	INCOMPLETE	INCOMPLETE
M00147	NADH dehydrogenase (ubiquinone) 1 beta subcomplex	INCOMPLETE	INCOMPLETE	INCOMPLETE	INCOMPLETE	INCOMPLETE	INCOMPLETE	INCOMPLETE	INCOMPLETE	INCOMPLETE	INCOMPLETE	INCOMPLETE	INCOMPLETE	INCOMPLETE	INCOMPLETE	INCOMPLETE	INCOMPLETE	INCOMPLETE	INCOMPLETE	INCOMPLETE	INCOMPLETE	INCOMPLETE	INCOMPLETE	INCOMPLETE	INCOMPLETE	INCOMPLETE	INCOMPLETE	INCOMPLETE	INCOMPLETE	INCOMPLETE	INCOMPLETE	INCOMPLETE	INCOMPLETE	INCOMPLETE	INCOMPLETE	INCOMPLETE	INCOMPLETE	INCOMPLETE	INCOMPLETE	INCOMPLETE	INCOMPLETE	INCOMPLETE	INCOMPLETE	INCOMPLETE	INCOMPLETE	INCOMPLETE	INCOMPLETE	INCOMPLETE	INCOMPLETE
M00148	Succinate dehydrogenase (ubiquinone)	INCOMPLETE	INCOMPLETE	INCOMPLETE	INCOMPLETE	INCOMPLETE	INCOMPLETE	INCOMPLETE	INCOMPLETE	INCOMPLETE	INCOMPLETE	INCOMPLETE	INCOMPLETE	INCOMPLETE	INCOMPLETE	INCOMPLETE	INCOMPLETE	INCOMPLETE	INCOMPLETE	INCOMPLETE	INCOMPLETE	INCOMPLETE	INCOMPLETE	INCOMPLETE	INCOMPLETE	INCOMPLETE	INCOMPLETE	INCOMPLETE	INCOMPLETE	INCOMPLETE	INCOMPLETE	INCOMPLETE	INCOMPLETE	INCOMPLETE	INCOMPLETE	INCOMPLETE	INCOMPLETE	INCOMPLETE	INCOMPLETE	INCOMPLETE	INCOMPLETE	INCOMPLETE	INCOMPLETE	INCOMPLETE	INCOMPLETE	INCOMPLETE	INCOMPLETE	INCOMPLETE	INCOMPLETE
M00149	Succinate dehydrogenase, prokaryotes	INCOMPLETE	COMPLETE	INCOMPLETE	INCOMPLETE	INCOMPLETE	INCOMPLETE	INCOMPLETE	INCOMPLETE	INCOMPLETE	INCOMPLETE	INCOMPLETE	INCOMPLETE	INCOMPLETE	INCOMPLETE	INCOMPLETE	INCOMPLETE	INCOMPLETE	INCOMPLETE	INCOMPLETE	INCOMPLETE	INCOMPLETE	INCOMPLETE	INCOMPLETE	INCOMPLETE	INCOMPLETE	INCOMPLETE	INCOMPLETE	INCOMPLETE	INCOMPLETE	INCOMPLETE	INCOMPLETE	INCOMPLETE	INCOMPLETE	INCOMPLETE	INCOMPLETE	INCOMPLETE	INCOMPLETE	INCOMPLETE	INCOMPLETE	INCOMPLETE	INCOMPLETE	INCOMPLETE	INCOMPLETE	INCOMPLETE	INCOMPLETE	COMPLETE	INCOMPLETE	INCOMPLETE
M00150	Fumarate reductase, prokaryotes	INCOMPLETE	COMPLETE	INCOMPLETE	INCOMPLETE	INCOMPLETE	INCOMPLETE	INCOMPLETE	INCOMPLETE	INCOMPLETE	INCOMPLETE	INCOMPLETE	INCOMPLETE	INCOMPLETE	INCOMPLETE	INCOMPLETE	INCOMPLETE	INCOMPLETE	INCOMPLETE	INCOMPLETE	INCOMPLETE	INCOMPLETE	INCOMPLETE	INCOMPLETE	INCOMPLETE	INCOMPLETE	INCOMPLETE	INCOMPLETE	INCOMPLETE	INCOMPLETE	INCOMPLETE	INCOMPLETE	INCOMPLETE	INCOMPLETE	INCOMPLETE	INCOMPLETE	INCOMPLETE	INCOMPLETE	INCOMPLETE	INCOMPLETE	INCOMPLETE	INCOMPLETE	INCOMPLETE	INCOMPLETE	INCOMPLETE	INCOMPLETE	COMPLETE	INCOMPLETE	INCOMPLETE
M00151	Cytochrome bc1 complex respiratory unit	INCOMPLETE	INCOMPLETE	INCOMPLETE	INCOMPLETE	INCOMPLETE	INCOMPLETE	INCOMPLETE	INCOMPLETE	INCOMPLETE	INCOMPLETE	INCOMPLETE	INCOMPLETE	INCOMPLETE	INCOMPLETE	INCOMPLETE	INCOMPLETE	INCOMPLETE	INCOMPLETE	INCOMPLETE	INCOMPLETE	INCOMPLETE	INCOMPLETE	INCOMPLETE	INCOMPLETE	INCOMPLETE	INCOMPLETE	INCOMPLETE	INCOMPLETE	INCOMPLETE	INCOMPLETE	INCOMPLETE	INCOMPLETE	INCOMPLETE	INCOMPLETE	INCOMPLETE	INCOMPLETE	INCOMPLETE	INCOMPLETE	INCOMPLETE	INCOMPLETE	INCOMPLETE	INCOMPLETE	INCOMPLETE	INCOMPLETE	INCOMPLETE	COMPLETE	INCOMPLETE	INCOMPLETE
M00152	Cytochrome bc1 complex	INCOMPLETE	INCOMPLETE	INCOMPLETE	INCOMPLETE	INCOMPLETE	INCOMPLETE	INCOMPLETE	INCOMPLETE	INCOMPLETE	INCOMPLETE	INCOMPLETE	INCOMPLETE	INCOMPLETE	INCOMPLETE	INCOMPLETE	INCOMPLETE	INCOMPLETE	INCOMPLETE	INCOMPLETE	INCOMPLETE	INCOMPLETE	INCOMPLETE	INCOMPLETE	INCOMPLETE	INCOMPLETE	INCOMPLETE	INCOMPLETE	INCOMPLETE	INCOMPLETE	INCOMPLETE	INCOMPLETE	INCOMPLETE	INCOMPLETE	INCOMPLETE	INCOMPLETE	INCOMPLETE	INCOMPLETE	INCOMPLETE	INCOMPLETE	INCOMPLETE	INCOMPLETE	INCOMPLETE	INCOMPLETE	INCOMPLETE	INCOMPLETE	INCOMPLETE	INCOMPLETE	INCOMPLETE
M00153	Cytochrome bd ubiquinol oxidase	INCOMPLETE	INCOMPLETE	INCOMPLETE	INCOMPLETE	INCOMPLETE	INCOMPLETE	INCOMPLETE	INCOMPLETE	INCOMPLETE	INCOMPLETE	INCOMPLETE	INCOMPLETE	INCOMPLETE	INCOMPLETE	INCOMPLETE	INCOMPLETE	INCOMPLETE	INCOMPLETE	INCOMPLETE	INCOMPLETE	INCOMPLETE	INCOMPLETE	INCOMPLETE	INCOMPLETE	INCOMPLETE	INCOMPLETE	INCOMPLETE	INCOMPLETE	INCOMPLETE	INCOMPLETE	INCOMPLETE	INCOMPLETE	INCOMPLETE	INCOMPLETE	INCOMPLETE	INCOMPLETE	INCOMPLETE	INCOMPLETE	INCOMPLETE	INCOMPLETE	INCOMPLETE	INCOMPLETE	INCOMPLETE	INCOMPLETE	INCOMPLETE	INCOMPLETE	INCOMPLETE	INCOMPLETE
M00154	Cytochrome c oxidase	INCOMPLETE	INCOMPLETE	INCOMPLETE	INCOMPLETE	INCOMPLETE	INCOMPLETE	INCOMPLETE	INCOMPLETE	INCOMPLETE	INCOMPLETE	INCOMPLETE	INCOMPLETE	INCOMPLETE	INCOMPLETE	INCOMPLETE	INCOMPLETE	INCOMPLETE	INCOMPLETE	INCOMPLETE	INCOMPLETE	INCOMPLETE	INCOMPLETE	INCOMPLETE	INCOMPLETE	INCOMPLETE	INCOMPLETE	INCOMPLETE	INCOMPLETE	INCOMPLETE	INCOMPLETE	INCOMPLETE	INCOMPLETE	INCOMPLETE	INCOMPLETE	INCOMPLETE	INCOMPLETE	INCOMPLETE	INCOMPLETE	INCOMPLETE	INCOMPLETE	INCOMPLETE	INCOMPLETE	INCOMPLETE	INCOMPLETE	INCOMPLETE	INCOMPLETE	INCOMPLETE	INCOMPLETE
M00155	Cytochrome c oxidase, prokaryotes	INCOMPLETE	INCOMPLETE	INCOMPLETE	INCOMPLETE	INCOMPLETE	INCOMPLETE	INCOMPLETE	INCOMPLETE	INCOMPLETE	INCOMPLETE	INCOMPLETE	INCOMPLETE	INCOMPLETE	INCOMPLETE	INCOMPLETE	INCOMPLETE	INCOMPLETE	INCOMPLETE	INCOMPLETE	INCOMPLETE	INCOMPLETE	INCOMPLETE	INCOMPLETE	INCOMPLETE	INCOMPLETE	COMPLETE	INCOMPLETE	INCOMPLETE	INCOMPLETE	INCOMPLETE	INCOMPLETE	INCOMPLETE	INCOMPLETE	INCOMPLETE	INCOMPLETE	INCOMPLETE	INCOMPLETE	INCOMPLETE	INCOMPLETE	INCOMPLETE	INCOMPLETE	INCOMPLETE	INCOMPLETE	INCOMPLETE	INCOMPLETE	INCOMPLETE	INCOMPLETE	INCOMPLETE
M00156	Cytochrome c oxidase, cbb3-type	INCOMPLETE	INCOMPLETE	INCOMPLETE	INCOMPLETE	INCOMPLETE	INCOMPLETE	INCOMPLETE	INCOMPLETE	INCOMPLETE	INCOMPLETE	INCOMPLETE	INCOMPLETE	INCOMPLETE	INCOMPLETE	INCOMPLETE	INCOMPLETE	INCOMPLETE	INCOMPLETE	INCOMPLETE	INCOMPLETE	INCOMPLETE	INCOMPLETE	INCOMPLETE	INCOMPLETE	INCOMPLETE	INCOMPLETE	INCOMPLETE	INCOMPLETE	INCOMPLETE	INCOMPLETE	INCOMPLETE	INCOMPLETE	INCOMPLETE	INCOMPLETE	INCOMPLETE	INCOMPLETE	INCOMPLETE	INCOMPLETE	INCOMPLETE	INCOMPLETE	INCOMPLETE	INCOMPLETE	INCOMPLETE	INCOMPLETE	INCOMPLETE	INCOMPLETE	INCOMPLETE	INCOMPLETE
M00157	F-type ATPase, prokaryotes and chloroplasts	COMPLETE	INCOMPLETE	INCOMPLETE	INCOMPLETE	INCOMPLETE	COMPLETE	INCOMPLETE	INCOMPLETE	INCOMPLETE	INCOMPLETE	INCOMPLETE	INCOMPLETE	INCOMPLETE	INCOMPLETE	INCOMPLETE	INCOMPLETE	INCOMPLETE	COMPLETE	INCOMPLETE	COMPLETE	COMPLETE	COMPLETE	INCOMPLETE	INCOMPLETE	INCOMPLETE	COMPLETE	INCOMPLETE	INCOMPLETE	INCOMPLETE	INCOMPLETE	COMPLETE	INCOMPLETE	INCOMPLETE	COMPLETE	INCOMPLETE	INCOMPLETE	COMPLETE	COMPLETE	INCOMPLETE	INCOMPLETE	COMPLETE	INCOMPLETE	INCOMPLETE	INCOMPLETE	INCOMPLETE	COMPLETE	COMPLETE	INCOMPLETE
M00158	F-type ATPase, eukaryotes	INCOMPLETE	INCOMPLETE	INCOMPLETE	INCOMPLETE	INCOMPLETE	INCOMPLETE	INCOMPLETE	INCOMPLETE	INCOMPLETE	INCOMPLETE	INCOMPLETE	INCOMPLETE	INCOMPLETE	INCOMPLETE	INCOMPLETE	INCOMPLETE	INCOMPLETE	INCOMPLETE	INCOMPLETE	INCOMPLETE	INCOMPLETE	INCOMPLETE	INCOMPLETE	INCOMPLETE	INCOMPLETE	INCOMPLETE	INCOMPLETE	INCOMPLETE	INCOMPLETE	INCOMPLETE	INCOMPLETE	INCOMPLETE	INCOMPLETE	INCOMPLETE	INCOMPLETE	INCOMPLETE	INCOMPLETE	INCOMPLETE	INCOMPLETE	INCOMPLETE	INCOMPLETE	INCOMPLETE	INCOMPLETE	INCOMPLETE	INCOMPLETE	INCOMPLETE	INCOMPLETE	INCOMPLETE
M00159	V/A-type ATPase, prokaryotes	INCOMPLETE	INCOMPLETE	INCOMPLETE	INCOMPLETE	INCOMPLETE	INCOMPLETE	INCOMPLETE	COMPLETE	INCOMPLETE	INCOMPLETE	INCOMPLETE	INCOMPLETE	INCOMPLETE	INCOMPLETE	INCOMPLETE	INCOMPLETE	INCOMPLETE	INCOMPLETE	INCOMPLETE	INCOMPLETE	INCOMPLETE	INCOMPLETE	COMPLETE	INCOMPLETE	INCOMPLETE	INCOMPLETE	INCOMPLETE	INCOMPLETE	INCOMPLETE	INCOMPLETE	INCOMPLETE	INCOMPLETE	INCOMPLETE	INCOMPLETE	INCOMPLETE	INCOMPLETE	INCOMPLETE	INCOMPLETE	INCOMPLETE	INCOMPLETE	INCOMPLETE	INCOMPLETE	INCOMPLETE	INCOMPLETE	INCOMPLETE	INCOMPLETE	INCOMPLETE	INCOMPLETE
M00160	V-type ATPase, eukaryotes	INCOMPLETE	INCOMPLETE	INCOMPLETE	INCOMPLETE	INCOMPLETE	INCOMPLETE	INCOMPLETE	INCOMPLETE	INCOMPLETE	INCOMPLETE	INCOMPLETE	INCOMPLETE	INCOMPLETE	INCOMPLETE	INCOMPLETE	INCOMPLETE	INCOMPLETE	INCOMPLETE	INCOMPLETE	INCOMPLETE	INCOMPLETE	INCOMPLETE	INCOMPLETE	INCOMPLETE	INCOMPLETE	INCOMPLETE	INCOMPLETE	INCOMPLETE	INCOMPLETE	INCOMPLETE	INCOMPLETE	INCOMPLETE	INCOMPLETE	INCOMPLETE	INCOMPLETE	INCOMPLETE	INCOMPLETE	INCOMPLETE	INCOMPLETE	INCOMPLETE	INCOMPLETE	INCOMPLETE	INCOMPLETE	INCOMPLETE	INCOMPLETE	INCOMPLETE	INCOMPLETE	INCOMPLETE
M00161	Photosystem II	INCOMPLETE	INCOMPLETE	INCOMPLETE	INCOMPLETE	INCOMPLETE	INCOMPLETE	INCOMPLETE	INCOMPLETE	INCOMPLETE	INCOMPLETE	INCOMPLETE	INCOMPLETE	INCOMPLETE	INCOMPLETE	INCOMPLETE	INCOMPLETE	INCOMPLETE	INCOMPLETE	INCOMPLETE	INCOMPLETE	INCOMPLETE	INCOMPLETE	INCOMPLETE	INCOMPLETE	INCOMPLETE	INCOMPLETE	INCOMPLETE	INCOMPLETE	INCOMPLETE	INCOMPLETE	INCOMPLETE	INCOMPLETE	INCOMPLETE	INCOMPLETE	INCOMPLETE	INCOMPLETE	INCOMPLETE	INCOMPLETE	INCOMPLETE	INCOMPLETE	INCOMPLETE	INCOMPLETE	INCOMPLETE	INCOMPLETE	INCOMPLETE	INCOMPLETE	INCOMPLETE	INCOMPLETE
M00162	Cytochrome b6f complex	INCOMPLETE	INCOMPLETE	INCOMPLETE	INCOMPLETE	INCOMPLETE	INCOMPLETE	INCOMPLETE	INCOMPLETE	INCOMPLETE	INCOMPLETE	INCOMPLETE	INCOMPLETE	INCOMPLETE	INCOMPLETE	INCOMPLETE	INCOMPLETE	INCOMPLETE	INCOMPLETE	INCOMPLETE	INCOMPLETE	INCOMPLETE	INCOMPLETE	INCOMPLETE	INCOMPLETE	INCOMPLETE	INCOMPLETE	INCOMPLETE	INCOMPLETE	INCOMPLETE	INCOMPLETE	INCOMPLETE	INCOMPLETE	INCOMPLETE	INCOMPLETE	INCOMPLETE	INCOMPLETE	INCOMPLETE	INCOMPLETE	INCOMPLETE	INCOMPLETE	INCOMPLETE	INCOMPLETE	INCOMPLETE	INCOMPLETE	INCOMPLETE	INCOMPLETE	INCOMPLETE	INCOMPLETE
M00163	Photosystem I	INCOMPLETE	INCOMPLETE	INCOMPLETE	INCOMPLETE	INCOMPLETE	INCOMPLETE	INCOMPLETE	INCOMPLETE	INCOMPLETE	INCOMPLETE	INCOMPLETE	INCOMPLETE	INCOMPLETE	INCOMPLETE	INCOMPLETE	INCOMPLETE	INCOMPLETE	INCOMPLETE	INCOMPLETE	INCOMPLETE	INCOMPLETE	INCOMPLETE	INCOMPLETE	INCOMPLETE	INCOMPLETE	INCOMPLETE	INCOMPLETE	INCOMPLETE	INCOMPLETE	INCOMPLETE	INCOMPLETE	INCOMPLETE	INCOMPLETE	INCOMPLETE	INCOMPLETE	INCOMPLETE	INCOMPLETE	INCOMPLETE	INCOMPLETE	INCOMPLETE	INCOMPLETE	INCOMPLETE	INCOMPLETE	INCOMPLETE	INCOMPLETE	INCOMPLETE	INCOMPLETE	INCOMPLETE
M00165	Reductive pentose phosphate cycle (Calvin cycle)	INCOMPLETE	INCOMPLETE	INCOMPLETE	INCOMPLETE	INCOMPLETE	INCOMPLETE	2 BLOCKS MISSING	INCOMPLETE	INCOMPLETE	INCOMPLETE	INCOMPLETE	INCOMPLETE	INCOMPLETE	INCOMPLETE	INCOMPLETE	INCOMPLETE	INCOMPLETE	INCOMPLETE	2 BLOCKS MISSING	INCOMPLETE	INCOMPLETE	INCOMPLETE	2 BLOCKS MISSING	2 BLOCKS MISSING	INCOMPLETE	INCOMPLETE	2 BLOCKS MISSING	INCOMPLETE	INCOMPLETE	INCOMPLETE	2 BLOCKS MISSING	INCOMPLETE	INCOMPLETE	INCOMPLETE	INCOMPLETE	INCOMPLETE	INCOMPLETE	INCOMPLETE	INCOMPLETE	INCOMPLETE	2 BLOCKS MISSING	INCOMPLETE	INCOMPLETE	INCOMPLETE	INCOMPLETE	INCOMPLETE	INCOMPLETE	INCOMPLETE
M00166	Reductive pentose phosphate cycle, ribulose-5P => glyceraldehyde-3P	2 BLOCKS MISSING	2 BLOCKS MISSING	2 BLOCKS MISSING	2 BLOCKS MISSING	2 BLOCKS MISSING	2 BLOCKS MISSING	COMPLETE	2 BLOCKS MISSING	2 BLOCKS MISSING	2 BLOCKS MISSING	2 BLOCKS MISSING	2 BLOCKS MISSING	2 BLOCKS MISSING	INCOMPLETE	2 BLOCKS MISSING	2 BLOCKS MISSING	2 BLOCKS MISSING	2 BLOCKS MISSING	2 BLOCKS MISSING	2 BLOCKS MISSING	2 BLOCKS MISSING	2 BLOCKS MISSING	2 BLOCKS MISSING	COMPLETE	2 BLOCKS MISSING	2 BLOCKS MISSING	2 BLOCKS MISSING	2 BLOCKS MISSING	2 BLOCKS MISSING	2 BLOCKS MISSING	2 BLOCKS MISSING	2 BLOCKS MISSING	2 BLOCKS MISSING	2 BLOCKS MISSING	2 BLOCKS MISSING	2 BLOCKS MISSING	2 BLOCKS MISSING	2 BLOCKS MISSING	2 BLOCKS MISSING	INCOMPLETE	2 BLOCKS MISSING	INCOMPLETE	2 BLOCKS MISSING	2 BLOCKS MISSING	2 BLOCKS MISSING	2 BLOCKS MISSING	2 BLOCKS MISSING	2 BLOCKS MISSING
M00167	Reductive pentose phosphate cycle, glyceraldehyde-3P => ribulose-5P	2 BLOCKS MISSING	INCOMPLETE	2 BLOCKS MISSING	2 BLOCKS MISSING	2 BLOCKS MISSING	1 BLOCK MISSING	2 BLOCKS MISSING	1 BLOCK MISSING	INCOMPLETE	2 BLOCKS MISSING	INCOMPLETE	INCOMPLETE	2 BLOCKS MISSING	COMPLETE	2 BLOCKS MISSING	2 BLOCKS MISSING	2 BLOCKS MISSING	2 BLOCKS MISSING	COMPLETE	2 BLOCKS MISSING	2 BLOCKS MISSING	2 BLOCKS MISSING	COMPLETE	2 BLOCKS MISSING	INCOMPLETE	2 BLOCKS MISSING	COMPLETE	INCOMPLETE	2 BLOCKS MISSING	2 BLOCKS MISSING	COMPLETE	2 BLOCKS MISSING	2 BLOCKS MISSING	1 BLOCK MISSING	2 BLOCKS MISSING	2 BLOCKS MISSING	2 BLOCKS MISSING	2 BLOCKS MISSING	2 BLOCKS MISSING	2 BLOCKS MISSING	COMPLETE	2 BLOCKS MISSING	2 BLOCKS MISSING	2 BLOCKS MISSING	2 BLOCKS MISSING	INCOMPLETE	2 BLOCKS MISSING	INCOMPLETE
M00168	CAM (Crassulacean acid metabolism), dark	INCOMPLETE	INCOMPLETE	COMPLETE	INCOMPLETE	INCOMPLETE	INCOMPLETE	INCOMPLETE	INCOMPLETE	INCOMPLETE	INCOMPLETE	INCOMPLETE	INCOMPLETE	INCOMPLETE	INCOMPLETE	INCOMPLETE	INCOMPLETE	INCOMPLETE	INCOMPLETE	INCOMPLETE	INCOMPLETE	INCOMPLETE	INCOMPLETE	INCOMPLETE	INCOMPLETE	INCOMPLETE	INCOMPLETE	INCOMPLETE	INCOMPLETE	INCOMPLETE	INCOMPLETE	COMPLETE	INCOMPLETE	INCOMPLETE	INCOMPLETE	INCOMPLETE	INCOMPLETE	INCOMPLETE	INCOMPLETE	INCOMPLETE	INCOMPLETE	INCOMPLETE	INCOMPLETE	INCOMPLETE	INCOMPLETE	INCOMPLETE	COMPLETE	INCOMPLETE	INCOMPLETE
M00169	CAM (Crassulacean acid metabolism), light	COMPLETE	INCOMPLETE	INCOMPLETE	COMPLETE	COMPLETE	INCOMPLETE	COMPLETE	INCOMPLETE	INCOMPLETE	COMPLETE	INCOMPLETE	INCOMPLETE	INCOMPLETE	INCOMPLETE	INCOMPLETE	INCOMPLETE	INCOMPLETE	INCOMPLETE	INCOMPLETE	COMPLETE	COMPLETE	COMPLETE	COMPLETE	INCOMPLETE	COMPLETE	COMPLETE	INCOMPLETE	INCOMPLETE	INCOMPLETE	INCOMPLETE	INCOMPLETE	INCOMPLETE	INCOMPLETE	COMPLETE	INCOMPLETE	INCOMPLETE	INCOMPLETE	COMPLETE	INCOMPLETE	INCOMPLETE	INCOMPLETE	INCOMPLETE	INCOMPLETE	INCOMPLETE	INCOMPLETE	INCOMPLETE	INCOMPLETE	INCOMPLETE
M00170	C4-dicarboxylic acid cycle, phosphoenolpyruvate carboxykinase type	INCOMPLETE	INCOMPLETE	2 BLOCKS MISSING	INCOMPLETE	INCOMPLETE	INCOMPLETE	INCOMPLETE	INCOMPLETE	INCOMPLETE	INCOMPLETE	INCOMPLETE	INCOMPLETE	INCOMPLETE	INCOMPLETE	INCOMPLETE	INCOMPLETE	INCOMPLETE	INCOMPLETE	INCOMPLETE	INCOMPLETE	INCOMPLETE	INCOMPLETE	INCOMPLETE	INCOMPLETE	INCOMPLETE	INCOMPLETE	INCOMPLETE	INCOMPLETE	INCOMPLETE	INCOMPLETE	INCOMPLETE	INCOMPLETE	INCOMPLETE	INCOMPLETE	INCOMPLETE	INCOMPLETE	INCOMPLETE	INCOMPLETE	INCOMPLETE	INCOMPLETE	INCOMPLETE	INCOMPLETE	INCOMPLETE	INCOMPLETE	INCOMPLETE	2 BLOCKS MISSING	INCOMPLETE	INCOMPLETE
M00171	C4-dicarboxylic acid cycle, NAD - malic enzyme type	INCOMPLETE	INCOMPLETE	INCOMPLETE	INCOMPLETE	INCOMPLETE	INCOMPLETE	INCOMPLETE	INCOMPLETE	INCOMPLETE	INCOMPLETE	INCOMPLETE	INCOMPLETE	INCOMPLETE	INCOMPLETE	INCOMPLETE	INCOMPLETE	INCOMPLETE	INCOMPLETE	INCOMPLETE	INCOMPLETE	INCOMPLETE	INCOMPLETE	INCOMPLETE	INCOMPLETE	INCOMPLETE	INCOMPLETE	INCOMPLETE	INCOMPLETE	INCOMPLETE	INCOMPLETE	INCOMPLETE	INCOMPLETE	INCOMPLETE	INCOMPLETE	INCOMPLETE	INCOMPLETE	INCOMPLETE	INCOMPLETE	INCOMPLETE	INCOMPLETE	INCOMPLETE	INCOMPLETE	INCOMPLETE	INCOMPLETE	INCOMPLETE	INCOMPLETE	INCOMPLETE	INCOMPLETE
M00172	C4-dicarboxylic acid cycle, NADP - malic enzyme type	2 BLOCKS MISSING	INCOMPLETE	2 BLOCKS MISSING	2 BLOCKS MISSING	2 BLOCKS MISSING	INCOMPLETE	2 BLOCKS MISSING	INCOMPLETE	INCOMPLETE	2 BLOCKS MISSING	INCOMPLETE	INCOMPLETE	INCOMPLETE	INCOMPLETE	INCOMPLETE	INCOMPLETE	INCOMPLETE	INCOMPLETE	INCOMPLETE	2 BLOCKS MISSING	2 BLOCKS MISSING	2 BLOCKS MISSING	2 BLOCKS MISSING	INCOMPLETE	2 BLOCKS MISSING	2 BLOCKS MISSING	INCOMPLETE	INCOMPLETE	INCOMPLETE	INCOMPLETE	2 BLOCKS MISSING	INCOMPLETE	INCOMPLETE	2 BLOCKS MISSING	INCOMPLETE	INCOMPLETE	INCOMPLETE	2 BLOCKS MISSING	INCOMPLETE	INCOMPLETE	INCOMPLETE	INCOMPLETE	INCOMPLETE	INCOMPLETE	INCOMPLETE	2 BLOCKS MISSING	INCOMPLETE	INCOMPLETE
M00173	Reductive citrate cycle (Arnon-Buchanan cycle)	INCOMPLETE	INCOMPLETE	2 BLOCKS MISSING	INCOMPLETE	INCOMPLETE	INCOMPLETE	INCOMPLETE	INCOMPLETE	INCOMPLETE	INCOMPLETE	INCOMPLETE	INCOMPLETE	INCOMPLETE	INCOMPLETE	INCOMPLETE	INCOMPLETE	INCOMPLETE	INCOMPLETE	INCOMPLETE	INCOMPLETE	2 BLOCKS MISSING	INCOMPLETE	INCOMPLETE	INCOMPLETE	INCOMPLETE	INCOMPLETE	INCOMPLETE	INCOMPLETE	INCOMPLETE	INCOMPLETE	INCOMPLETE	INCOMPLETE	INCOMPLETE	INCOMPLETE	INCOMPLETE	INCOMPLETE	INCOMPLETE	INCOMPLETE	INCOMPLETE	INCOMPLETE	INCOMPLETE	INCOMPLETE	INCOMPLETE	INCOMPLETE	INCOMPLETE	INCOMPLETE	INCOMPLETE	INCOMPLETE
M00174	Methane oxidation, methanotroph, methane => formaldehyde	INCOMPLETE	INCOMPLETE	INCOMPLETE	INCOMPLETE	INCOMPLETE	INCOMPLETE	INCOMPLETE	INCOMPLETE	INCOMPLETE	INCOMPLETE	INCOMPLETE	INCOMPLETE	INCOMPLETE	INCOMPLETE	INCOMPLETE	INCOMPLETE	INCOMPLETE	INCOMPLETE	INCOMPLETE	INCOMPLETE	INCOMPLETE	INCOMPLETE	INCOMPLETE	INCOMPLETE	INCOMPLETE	INCOMPLETE	INCOMPLETE	INCOMPLETE	INCOMPLETE	INCOMPLETE	INCOMPLETE	INCOMPLETE	INCOMPLETE	INCOMPLETE	INCOMPLETE	INCOMPLETE	INCOMPLETE	INCOMPLETE	INCOMPLETE	INCOMPLETE	INCOMPLETE	INCOMPLETE	INCOMPLETE	INCOMPLETE	INCOMPLETE	INCOMPLETE	INCOMPLETE	INCOMPLETE
M00175	Nitrogen fixation, nitrogen => ammonia	INCOMPLETE	INCOMPLETE	INCOMPLETE	INCOMPLETE	INCOMPLETE	INCOMPLETE	COMPLETE	INCOMPLETE	INCOMPLETE	INCOMPLETE	INCOMPLETE	INCOMPLETE	INCOMPLETE	INCOMPLETE	INCOMPLETE	INCOMPLETE	INCOMPLETE	INCOMPLETE	INCOMPLETE	INCOMPLETE	INCOMPLETE	INCOMPLETE	INCOMPLETE	INCOMPLETE	INCOMPLETE	INCOMPLETE	INCOMPLETE	INCOMPLETE	INCOMPLETE	INCOMPLETE	INCOMPLETE	INCOMPLETE	INCOMPLETE	INCOMPLETE	INCOMPLETE	INCOMPLETE	INCOMPLETE	INCOMPLETE	INCOMPLETE	INCOMPLETE	INCOMPLETE	INCOMPLETE	INCOMPLETE	INCOMPLETE	INCOMPLETE	INCOMPLETE	INCOMPLETE	INCOMPLETE
M00176	Assimilatory sulfate reduction, sulfate => H2S	1 BLOCK MISSING	INCOMPLETE	COMPLETE	INCOMPLETE	INCOMPLETE	INCOMPLETE	INCOMPLETE	INCOMPLETE	INCOMPLETE	COMPLETE	INCOMPLETE	INCOMPLETE	2 BLOCKS MISSING	INCOMPLETE	INCOMPLETE	INCOMPLETE	INCOMPLETE	INCOMPLETE	2 BLOCKS MISSING	INCOMPLETE	INCOMPLETE	INCOMPLETE	2 BLOCKS MISSING	2 BLOCKS MISSING	INCOMPLETE	COMPLETE	2 BLOCKS MISSING	INCOMPLETE	INCOMPLETE	INCOMPLETE	COMPLETE	INCOMPLETE	INCOMPLETE	INCOMPLETE	INCOMPLETE	INCOMPLETE	INCOMPLETE	INCOMPLETE	2 BLOCKS MISSING	INCOMPLETE	INCOMPLETE	INCOMPLETE	2 BLOCKS MISSING	INCOMPLETE	INCOMPLETE	COMPLETE	INCOMPLETE	INCOMPLETE
M00307	Pyruvate oxidation, pyruvate => acetyl-CoA	COMPLETE	COMPLETE	COMPLETE	COMPLETE	COMPLETE	COMPLETE	COMPLETE	COMPLETE	COMPLETE	COMPLETE	COMPLETE	COMPLETE	COMPLETE	COMPLETE	INCOMPLETE	COMPLETE	COMPLETE	COMPLETE	COMPLETE	COMPLETE	COMPLETE	COMPLETE	COMPLETE	COMPLETE	COMPLETE	COMPLETE	COMPLETE	COMPLETE	COMPLETE	COMPLETE	COMPLETE	COMPLETE	COMPLETE	COMPLETE	COMPLETE	COMPLETE	COMPLETE	COMPLETE	COMPLETE	COMPLETE	COMPLETE	COMPLETE	COMPLETE	COMPLETE	COMPLETE	COMPLETE	COMPLETE	INCOMPLETE
M00308	Semi-phosphorylative Entner-Doudoroff pathway, gluconate => glycerate-3P	INCOMPLETE	INCOMPLETE	2 BLOCKS MISSING	INCOMPLETE	INCOMPLETE	INCOMPLETE	INCOMPLETE	1 BLOCK MISSING	INCOMPLETE	1 BLOCK MISSING	2 BLOCKS MISSING	2 BLOCKS MISSING	1 BLOCK MISSING	INCOMPLETE	INCOMPLETE	INCOMPLETE	INCOMPLETE	2 BLOCKS MISSING	INCOMPLETE	1 BLOCK MISSING	1 BLOCK MISSING	1 BLOCK MISSING	INCOMPLETE	INCOMPLETE	1 BLOCK MISSING	1 BLOCK MISSING	INCOMPLETE	2 BLOCKS MISSING	1 BLOCK MISSING	1 BLOCK MISSING	1 BLOCK MISSING	1 BLOCK MISSING	INCOMPLETE	INCOMPLETE	1 BLOCK MISSING	1 BLOCK MISSING	1 BLOCK MISSING	1 BLOCK MISSING	1 BLOCK MISSING	2 BLOCKS MISSING	2 BLOCKS MISSING	INCOMPLETE	1 BLOCK MISSING	1 BLOCK MISSING	1 BLOCK MISSING	2 BLOCKS MISSING	1 BLOCK MISSING	INCOMPLETE
M00309	Non-phosphorylative Entner-Doudoroff pathway, gluconate/galactonate => glycerate	INCOMPLETE	2 BLOCKS MISSING	INCOMPLETE	INCOMPLETE	INCOMPLETE	2 BLOCKS MISSING	INCOMPLETE	2 BLOCKS MISSING	INCOMPLETE	INCOMPLETE	INCOMPLETE	INCOMPLETE	INCOMPLETE	INCOMPLETE	INCOMPLETE	INCOMPLETE	INCOMPLETE	2 BLOCKS MISSING	2 BLOCKS MISSING	INCOMPLETE	INCOMPLETE	INCOMPLETE	2 BLOCKS MISSING	INCOMPLETE	2 BLOCKS MISSING	INCOMPLETE	2 BLOCKS MISSING	INCOMPLETE	INCOMPLETE	INCOMPLETE	INCOMPLETE	INCOMPLETE	INCOMPLETE	INCOMPLETE	INCOMPLETE	INCOMPLETE	INCOMPLETE	INCOMPLETE	2 BLOCKS MISSING	INCOMPLETE	INCOMPLETE	2 BLOCKS MISSING	INCOMPLETE	INCOMPLETE	INCOMPLETE	INCOMPLETE	INCOMPLETE	INCOMPLETE
M00338	Cysteine biosynthesis, homocysteine + serine => cysteine	INCOMPLETE	INCOMPLETE	INCOMPLETE	INCOMPLETE	INCOMPLETE	INCOMPLETE	COMPLETE	INCOMPLETE	INCOMPLETE	COMPLETE	INCOMPLETE	INCOMPLETE	INCOMPLETE	INCOMPLETE	INCOMPLETE	INCOMPLETE	INCOMPLETE	INCOMPLETE	INCOMPLETE	INCOMPLETE	INCOMPLETE	INCOMPLETE	INCOMPLETE	INCOMPLETE	INCOMPLETE	COMPLETE	INCOMPLETE	INCOMPLETE	INCOMPLETE	INCOMPLETE	INCOMPLETE	INCOMPLETE	INCOMPLETE	INCOMPLETE	INCOMPLETE	INCOMPLETE	INCOMPLETE	INCOMPLETE	INCOMPLETE	INCOMPLETE	INCOMPLETE	INCOMPLETE	INCOMPLETE	INCOMPLETE	INCOMPLETE	INCOMPLETE	INCOMPLETE	INCOMPLETE
M00344	Formaldehyde assimilation, xylulose monophosphate pathway	2 BLOCKS MISSING	INCOMPLETE	2 BLOCKS MISSING	INCOMPLETE	INCOMPLETE	2 BLOCKS MISSING	INCOMPLETE	INCOMPLETE	INCOMPLETE	2 BLOCKS MISSING	INCOMPLETE	2 BLOCKS MISSING	2 BLOCKS MISSING	INCOMPLETE	INCOMPLETE	INCOMPLETE	INCOMPLETE	INCOMPLETE	INCOMPLETE	INCOMPLETE	INCOMPLETE	INCOMPLETE	INCOMPLETE	2 BLOCKS MISSING	INCOMPLETE	2 BLOCKS MISSING	INCOMPLETE	INCOMPLETE	2 BLOCKS MISSING	INCOMPLETE	2 BLOCKS MISSING	INCOMPLETE	INCOMPLETE	2 BLOCKS MISSING	2 BLOCKS MISSING	INCOMPLETE	INCOMPLETE	INCOMPLETE	2 BLOCKS MISSING	INCOMPLETE	INCOMPLETE	2 BLOCKS MISSING	2 BLOCKS MISSING	INCOMPLETE	INCOMPLETE	INCOMPLETE	2 BLOCKS MISSING	INCOMPLETE
M00345	Formaldehyde assimilation, ribulose monophosphate pathway	2 BLOCKS MISSING	INCOMPLETE	2 BLOCKS MISSING	2 BLOCKS MISSING	2 BLOCKS MISSING	2 BLOCKS MISSING	2 BLOCKS MISSING	2 BLOCKS MISSING	INCOMPLETE	2 BLOCKS MISSING	INCOMPLETE	2 BLOCKS MISSING	2 BLOCKS MISSING	2 BLOCKS MISSING	INCOMPLETE	2 BLOCKS MISSING	2 BLOCKS MISSING	2 BLOCKS MISSING	2 BLOCKS MISSING	2 BLOCKS MISSING	2 BLOCKS MISSING	2 BLOCKS MISSING	2 BLOCKS MISSING	COMPLETE	2 BLOCKS MISSING	2 BLOCKS MISSING	2 BLOCKS MISSING	2 BLOCKS MISSING	2 BLOCKS MISSING	2 BLOCKS MISSING	COMPLETE	2 BLOCKS MISSING	2 BLOCKS MISSING	2 BLOCKS MISSING	2 BLOCKS MISSING	2 BLOCKS MISSING	2 BLOCKS MISSING	2 BLOCKS MISSING	2 BLOCKS MISSING	2 BLOCKS MISSING	INCOMPLETE	2 BLOCKS MISSING	2 BLOCKS MISSING	2 BLOCKS MISSING	COMPLETE	INCOMPLETE	2 BLOCKS MISSING	INCOMPLETE
M00346	Formaldehyde assimilation, serine pathway	INCOMPLETE	INCOMPLETE	INCOMPLETE	INCOMPLETE	INCOMPLETE	INCOMPLETE	INCOMPLETE	INCOMPLETE	INCOMPLETE	INCOMPLETE	INCOMPLETE	INCOMPLETE	INCOMPLETE	INCOMPLETE	INCOMPLETE	INCOMPLETE	INCOMPLETE	INCOMPLETE	INCOMPLETE	INCOMPLETE	INCOMPLETE	INCOMPLETE	INCOMPLETE	INCOMPLETE	INCOMPLETE	INCOMPLETE	INCOMPLETE	INCOMPLETE	INCOMPLETE	INCOMPLETE	INCOMPLETE	INCOMPLETE	INCOMPLETE	INCOMPLETE	INCOMPLETE	INCOMPLETE	INCOMPLETE	INCOMPLETE	INCOMPLETE	INCOMPLETE	INCOMPLETE	INCOMPLETE	INCOMPLETE	INCOMPLETE	INCOMPLETE	INCOMPLETE	INCOMPLETE	INCOMPLETE
M00356	Methanogenesis, methanol => methane	INCOMPLETE	2 BLOCKS MISSING	INCOMPLETE	INCOMPLETE	INCOMPLETE	INCOMPLETE	INCOMPLETE	INCOMPLETE	INCOMPLETE	2 BLOCKS MISSING	INCOMPLETE	INCOMPLETE	INCOMPLETE	INCOMPLETE	INCOMPLETE	INCOMPLETE	INCOMPLETE	INCOMPLETE	INCOMPLETE	2 BLOCKS MISSING	INCOMPLETE	INCOMPLETE	INCOMPLETE	1 BLOCK MISSING	INCOMPLETE	INCOMPLETE	INCOMPLETE	INCOMPLETE	INCOMPLETE	INCOMPLETE	INCOMPLETE	INCOMPLETE	INCOMPLETE	2 BLOCKS MISSING	INCOMPLETE	INCOMPLETE	2 BLOCKS MISSING	INCOMPLETE	INCOMPLETE	INCOMPLETE	INCOMPLETE	INCOMPLETE	INCOMPLETE	INCOMPLETE	INCOMPLETE	INCOMPLETE	INCOMPLETE	INCOMPLETE
M00357	Methanogenesis, acetate => methane	INCOMPLETE	INCOMPLETE	INCOMPLETE	INCOMPLETE	INCOMPLETE	INCOMPLETE	INCOMPLETE	INCOMPLETE	INCOMPLETE	INCOMPLETE	INCOMPLETE	INCOMPLETE	INCOMPLETE	INCOMPLETE	INCOMPLETE	INCOMPLETE	INCOMPLETE	INCOMPLETE	INCOMPLETE	INCOMPLETE	INCOMPLETE	INCOMPLETE	INCOMPLETE	COMPLETE	INCOMPLETE	INCOMPLETE	INCOMPLETE	INCOMPLETE	INCOMPLETE	INCOMPLETE	INCOMPLETE	INCOMPLETE	INCOMPLETE	INCOMPLETE	INCOMPLETE	INCOMPLETE	INCOMPLETE	INCOMPLETE	INCOMPLETE	INCOMPLETE	INCOMPLETE	INCOMPLETE	INCOMPLETE	INCOMPLETE	INCOMPLETE	INCOMPLETE	INCOMPLETE	INCOMPLETE
M00358	Coenzyme M biosynthesis	INCOMPLETE	INCOMPLETE	INCOMPLETE	INCOMPLETE	INCOMPLETE	INCOMPLETE	INCOMPLETE	INCOMPLETE	INCOMPLETE	INCOMPLETE	INCOMPLETE	INCOMPLETE	INCOMPLETE	INCOMPLETE	INCOMPLETE	INCOMPLETE	INCOMPLETE	INCOMPLETE	INCOMPLETE	2 BLOCKS MISSING	INCOMPLETE	INCOMPLETE	INCOMPLETE	INCOMPLETE	INCOMPLETE	INCOMPLETE	INCOMPLETE	INCOMPLETE	2 BLOCKS MISSING	INCOMPLETE	INCOMPLETE	INCOMPLETE	INCOMPLETE	INCOMPLETE	INCOMPLETE	INCOMPLETE	INCOMPLETE	INCOMPLETE	INCOMPLETE	INCOMPLETE	INCOMPLETE	INCOMPLETE	2 BLOCKS MISSING	INCOMPLETE	INCOMPLETE	INCOMPLETE	INCOMPLETE	INCOMPLETE
M00363	EHEC pathogenicity signature, Shiga toxin	INCOMPLETE	INCOMPLETE	INCOMPLETE	INCOMPLETE	INCOMPLETE	INCOMPLETE	INCOMPLETE	INCOMPLETE	INCOMPLETE	INCOMPLETE	INCOMPLETE	INCOMPLETE	INCOMPLETE	INCOMPLETE	INCOMPLETE	INCOMPLETE	INCOMPLETE	INCOMPLETE	INCOMPLETE	INCOMPLETE	INCOMPLETE	INCOMPLETE	INCOMPLETE	INCOMPLETE	INCOMPLETE	INCOMPLETE	INCOMPLETE	INCOMPLETE	INCOMPLETE	INCOMPLETE	INCOMPLETE	INCOMPLETE	INCOMPLETE	INCOMPLETE	INCOMPLETE	INCOMPLETE	INCOMPLETE	INCOMPLETE	INCOMPLETE	INCOMPLETE	INCOMPLETE	INCOMPLETE	INCOMPLETE	INCOMPLETE	INCOMPLETE	INCOMPLETE	INCOMPLETE	INCOMPLETE
M00364	C10-C20 isoprenoid biosynthesis, bacteria	COMPLETE	INCOMPLETE	INCOMPLETE	INCOMPLETE	INCOMPLETE	INCOMPLETE	INCOMPLETE	INCOMPLETE	INCOMPLETE	COMPLETE	INCOMPLETE	INCOMPLETE	COMPLETE	INCOMPLETE	INCOMPLETE	INCOMPLETE	INCOMPLETE	INCOMPLETE	INCOMPLETE	INCOMPLETE	COMPLETE	COMPLETE	INCOMPLETE	COMPLETE	INCOMPLETE	COMPLETE	INCOMPLETE	INCOMPLETE	COMPLETE	INCOMPLETE	COMPLETE	INCOMPLETE	INCOMPLETE	COMPLETE	INCOMPLETE	INCOMPLETE	COMPLETE	COMPLETE	INCOMPLETE	INCOMPLETE	COMPLETE	INCOMPLETE	INCOMPLETE	INCOMPLETE	INCOMPLETE	INCOMPLETE	INCOMPLETE	INCOMPLETE
M00365	C10-C20 isoprenoid biosynthesis, archaea	COMPLETE	INCOMPLETE	INCOMPLETE	INCOMPLETE	INCOMPLETE	INCOMPLETE	INCOMPLETE	INCOMPLETE	INCOMPLETE	INCOMPLETE	INCOMPLETE	INCOMPLETE	INCOMPLETE	INCOMPLETE	INCOMPLETE	INCOMPLETE	INCOMPLETE	INCOMPLETE	INCOMPLETE	INCOMPLETE	COMPLETE	COMPLETE	INCOMPLETE	COMPLETE	INCOMPLETE	INCOMPLETE	INCOMPLETE	INCOMPLETE	INCOMPLETE	INCOMPLETE	INCOMPLETE	INCOMPLETE	INCOMPLETE	COMPLETE	INCOMPLETE	INCOMPLETE	COMPLETE	COMPLETE	INCOMPLETE	INCOMPLETE	INCOMPLETE	INCOMPLETE	INCOMPLETE	INCOMPLETE	INCOMPLETE	INCOMPLETE	INCOMPLETE	INCOMPLETE
M00366	C10-C20 isoprenoid biosynthesis, plants	2 BLOCKS MISSING	INCOMPLETE	INCOMPLETE	INCOMPLETE	INCOMPLETE	INCOMPLETE	INCOMPLETE	INCOMPLETE	INCOMPLETE	2 BLOCKS MISSING	INCOMPLETE	INCOMPLETE	2 BLOCKS MISSING	INCOMPLETE	INCOMPLETE	INCOMPLETE	INCOMPLETE	INCOMPLETE	INCOMPLETE	INCOMPLETE	2 BLOCKS MISSING	2 BLOCKS MISSING	INCOMPLETE	INCOMPLETE	INCOMPLETE	2 BLOCKS MISSING	INCOMPLETE	INCOMPLETE	2 BLOCKS MISSING	INCOMPLETE	2 BLOCKS MISSING	INCOMPLETE	INCOMPLETE	2 BLOCKS MISSING	INCOMPLETE	INCOMPLETE	2 BLOCKS MISSING	2 BLOCKS MISSING	INCOMPLETE	INCOMPLETE	2 BLOCKS MISSING	INCOMPLETE	INCOMPLETE	INCOMPLETE	INCOMPLETE	INCOMPLETE	INCOMPLETE	INCOMPLETE
M00367	C10-C20 isoprenoid biosynthesis, non-plant eukaryotes	2 BLOCKS MISSING	INCOMPLETE	INCOMPLETE	INCOMPLETE	INCOMPLETE	INCOMPLETE	INCOMPLETE	INCOMPLETE	INCOMPLETE	2 BLOCKS MISSING	2 BLOCKS MISSING	INCOMPLETE	2 BLOCKS MISSING	INCOMPLETE	INCOMPLETE	INCOMPLETE	INCOMPLETE	INCOMPLETE	INCOMPLETE	INCOMPLETE	2 BLOCKS MISSING	2 BLOCKS MISSING	INCOMPLETE	2 BLOCKS MISSING	INCOMPLETE	2 BLOCKS MISSING	INCOMPLETE	INCOMPLETE	2 BLOCKS MISSING	INCOMPLETE	2 BLOCKS MISSING	INCOMPLETE	2 BLOCKS MISSING	2 BLOCKS MISSING	INCOMPLETE	INCOMPLETE	2 BLOCKS MISSING	2 BLOCKS MISSING	INCOMPLETE	INCOMPLETE	2 BLOCKS MISSING	INCOMPLETE	INCOMPLETE	INCOMPLETE	INCOMPLETE	INCOMPLETE	INCOMPLETE	INCOMPLETE
M00368	Ethylene biosynthesis, methionine => ethylene	2 BLOCKS MISSING	2 BLOCKS MISSING	2 BLOCKS MISSING	2 BLOCKS MISSING	2 BLOCKS MISSING	2 BLOCKS MISSING	2 BLOCKS MISSING	2 BLOCKS MISSING	2 BLOCKS MISSING	2 BLOCKS MISSING	2 BLOCKS MISSING	2 BLOCKS MISSING	2 BLOCKS MISSING	2 BLOCKS MISSING	2 BLOCKS MISSING	2 BLOCKS MISSING	2 BLOCKS MISSING	2 BLOCKS MISSING	2 BLOCKS MISSING	2 BLOCKS MISSING	2 BLOCKS MISSING	2 BLOCKS MISSING	2 BLOCKS MISSING	2 BLOCKS MISSING	2 BLOCKS MISSING	2 BLOCKS MISSING	2 BLOCKS MISSING	INCOMPLETE	2 BLOCKS MISSING	2 BLOCKS MISSING	2 BLOCKS MISSING	2 BLOCKS MISSING	2 BLOCKS MISSING	2 BLOCKS MISSING	2 BLOCKS MISSING	2 BLOCKS MISSING	2 BLOCKS MISSING	2 BLOCKS MISSING	2 BLOCKS MISSING	2 BLOCKS MISSING	2 BLOCKS MISSING	2 BLOCKS MISSING	2 BLOCKS MISSING	2 BLOCKS MISSING	2 BLOCKS MISSING	2 BLOCKS MISSING	2 BLOCKS MISSING	INCOMPLETE
M00369	Cyanogenic glycoside biosynthesis, tyrosine => dhurrin	INCOMPLETE	INCOMPLETE	INCOMPLETE	INCOMPLETE	INCOMPLETE	INCOMPLETE	INCOMPLETE	INCOMPLETE	INCOMPLETE	INCOMPLETE	INCOMPLETE	INCOMPLETE	INCOMPLETE	INCOMPLETE	INCOMPLETE	INCOMPLETE	INCOMPLETE	INCOMPLETE	INCOMPLETE	INCOMPLETE	INCOMPLETE	INCOMPLETE	INCOMPLETE	INCOMPLETE	INCOMPLETE	INCOMPLETE	INCOMPLETE	INCOMPLETE	INCOMPLETE	INCOMPLETE	INCOMPLETE	INCOMPLETE	INCOMPLETE	INCOMPLETE	INCOMPLETE	INCOMPLETE	INCOMPLETE	INCOMPLETE	INCOMPLETE	INCOMPLETE	INCOMPLETE	INCOMPLETE	INCOMPLETE	INCOMPLETE	INCOMPLETE	INCOMPLETE	INCOMPLETE	INCOMPLETE
M00370	Glucosinolate biosynthesis, tryptophan => glucobrassicin	INCOMPLETE	INCOMPLETE	INCOMPLETE	INCOMPLETE	INCOMPLETE	INCOMPLETE	INCOMPLETE	INCOMPLETE	INCOMPLETE	INCOMPLETE	INCOMPLETE	INCOMPLETE	INCOMPLETE	INCOMPLETE	INCOMPLETE	INCOMPLETE	INCOMPLETE	INCOMPLETE	INCOMPLETE	INCOMPLETE	INCOMPLETE	INCOMPLETE	INCOMPLETE	INCOMPLETE	INCOMPLETE	INCOMPLETE	INCOMPLETE	INCOMPLETE	INCOMPLETE	INCOMPLETE	INCOMPLETE	INCOMPLETE	INCOMPLETE	INCOMPLETE	INCOMPLETE	INCOMPLETE	INCOMPLETE	INCOMPLETE	INCOMPLETE	INCOMPLETE	INCOMPLETE	INCOMPLETE	INCOMPLETE	INCOMPLETE	INCOMPLETE	INCOMPLETE	INCOMPLETE	INCOMPLETE
M00371	Castasterone biosynthesis, campesterol => castasterone	INCOMPLETE	INCOMPLETE	INCOMPLETE	INCOMPLETE	INCOMPLETE	INCOMPLETE	INCOMPLETE	INCOMPLETE	INCOMPLETE	INCOMPLETE	INCOMPLETE	INCOMPLETE	INCOMPLETE	INCOMPLETE	INCOMPLETE	INCOMPLETE	INCOMPLETE	INCOMPLETE	INCOMPLETE	INCOMPLETE	INCOMPLETE	INCOMPLETE	INCOMPLETE	INCOMPLETE	INCOMPLETE	INCOMPLETE	INCOMPLETE	INCOMPLETE	INCOMPLETE	INCOMPLETE	INCOMPLETE	INCOMPLETE	INCOMPLETE	INCOMPLETE	INCOMPLETE	INCOMPLETE	INCOMPLETE	INCOMPLETE	INCOMPLETE	INCOMPLETE	INCOMPLETE	INCOMPLETE	INCOMPLETE	INCOMPLETE	INCOMPLETE	INCOMPLETE	INCOMPLETE	INCOMPLETE
M00372	Abscisic acid biosynthesis, beta-carotene => abscisic acid	INCOMPLETE	INCOMPLETE	INCOMPLETE	INCOMPLETE	INCOMPLETE	INCOMPLETE	INCOMPLETE	INCOMPLETE	INCOMPLETE	INCOMPLETE	INCOMPLETE	INCOMPLETE	INCOMPLETE	INCOMPLETE	INCOMPLETE	INCOMPLETE	INCOMPLETE	INCOMPLETE	INCOMPLETE	INCOMPLETE	INCOMPLETE	INCOMPLETE	INCOMPLETE	INCOMPLETE	INCOMPLETE	INCOMPLETE	INCOMPLETE	INCOMPLETE	INCOMPLETE	INCOMPLETE	INCOMPLETE	INCOMPLETE	INCOMPLETE	INCOMPLETE	INCOMPLETE	INCOMPLETE	INCOMPLETE	INCOMPLETE	INCOMPLETE	INCOMPLETE	INCOMPLETE	INCOMPLETE	INCOMPLETE	INCOMPLETE	INCOMPLETE	INCOMPLETE	INCOMPLETE	INCOMPLETE
M00373	Ethylmalonyl pathway	INCOMPLETE	INCOMPLETE	INCOMPLETE	INCOMPLETE	INCOMPLETE	INCOMPLETE	INCOMPLETE	INCOMPLETE	INCOMPLETE	INCOMPLETE	INCOMPLETE	INCOMPLETE	INCOMPLETE	INCOMPLETE	INCOMPLETE	INCOMPLETE	INCOMPLETE	INCOMPLETE	INCOMPLETE	INCOMPLETE	INCOMPLETE	INCOMPLETE	INCOMPLETE	INCOMPLETE	INCOMPLETE	INCOMPLETE	INCOMPLETE	INCOMPLETE	INCOMPLETE	INCOMPLETE	INCOMPLETE	INCOMPLETE	INCOMPLETE	INCOMPLETE	INCOMPLETE	INCOMPLETE	INCOMPLETE	INCOMPLETE	INCOMPLETE	INCOMPLETE	INCOMPLETE	INCOMPLETE	INCOMPLETE	INCOMPLETE	INCOMPLETE	INCOMPLETE	INCOMPLETE	INCOMPLETE
M00374	Dicarboxylate-hydroxybutyrate cycle	INCOMPLETE	INCOMPLETE	INCOMPLETE	INCOMPLETE	INCOMPLETE	INCOMPLETE	INCOMPLETE	INCOMPLETE	INCOMPLETE	INCOMPLETE	INCOMPLETE	INCOMPLETE	INCOMPLETE	INCOMPLETE	INCOMPLETE	INCOMPLETE	INCOMPLETE	INCOMPLETE	INCOMPLETE	INCOMPLETE	INCOMPLETE	INCOMPLETE	INCOMPLETE	INCOMPLETE	INCOMPLETE	INCOMPLETE	INCOMPLETE	INCOMPLETE	INCOMPLETE	INCOMPLETE	INCOMPLETE	INCOMPLETE	INCOMPLETE	INCOMPLETE	INCOMPLETE	INCOMPLETE	INCOMPLETE	INCOMPLETE	INCOMPLETE	INCOMPLETE	INCOMPLETE	INCOMPLETE	INCOMPLETE	INCOMPLETE	INCOMPLETE	INCOMPLETE	INCOMPLETE	INCOMPLETE
M00375	Hydroxypropionate-hydroxybutylate cycle	INCOMPLETE	INCOMPLETE	INCOMPLETE	INCOMPLETE	INCOMPLETE	INCOMPLETE	INCOMPLETE	INCOMPLETE	INCOMPLETE	INCOMPLETE	INCOMPLETE	INCOMPLETE	INCOMPLETE	INCOMPLETE	INCOMPLETE	INCOMPLETE	INCOMPLETE	INCOMPLETE	INCOMPLETE	INCOMPLETE	INCOMPLETE	INCOMPLETE	INCOMPLETE	INCOMPLETE	INCOMPLETE	INCOMPLETE	INCOMPLETE	INCOMPLETE	INCOMPLETE	INCOMPLETE	INCOMPLETE	INCOMPLETE	INCOMPLETE	INCOMPLETE	INCOMPLETE	INCOMPLETE	INCOMPLETE	INCOMPLETE	INCOMPLETE	INCOMPLETE	INCOMPLETE	INCOMPLETE	INCOMPLETE	INCOMPLETE	INCOMPLETE	INCOMPLETE	INCOMPLETE	INCOMPLETE
M00376	3-Hydroxypropionate bi-cycle	INCOMPLETE	INCOMPLETE	INCOMPLETE	INCOMPLETE	INCOMPLETE	INCOMPLETE	INCOMPLETE	INCOMPLETE	INCOMPLETE	INCOMPLETE	INCOMPLETE	INCOMPLETE	INCOMPLETE	INCOMPLETE	INCOMPLETE	INCOMPLETE	INCOMPLETE	INCOMPLETE	INCOMPLETE	INCOMPLETE	INCOMPLETE	INCOMPLETE	INCOMPLETE	INCOMPLETE	INCOMPLETE	INCOMPLETE	INCOMPLETE	INCOMPLETE	INCOMPLETE	INCOMPLETE	INCOMPLETE	INCOMPLETE	INCOMPLETE	INCOMPLETE	INCOMPLETE	INCOMPLETE	INCOMPLETE	INCOMPLETE	INCOMPLETE	INCOMPLETE	INCOMPLETE	INCOMPLETE	INCOMPLETE	INCOMPLETE	INCOMPLETE	INCOMPLETE	INCOMPLETE	INCOMPLETE
M00377	Reductive acetyl-CoA pathway (Wood-Ljungdahl pathway)	INCOMPLETE	INCOMPLETE	INCOMPLETE	INCOMPLETE	INCOMPLETE	INCOMPLETE	INCOMPLETE	INCOMPLETE	INCOMPLETE	INCOMPLETE	INCOMPLETE	INCOMPLETE	INCOMPLETE	INCOMPLETE	INCOMPLETE	INCOMPLETE	INCOMPLETE	INCOMPLETE	INCOMPLETE	INCOMPLETE	INCOMPLETE	INCOMPLETE	INCOMPLETE	INCOMPLETE	INCOMPLETE	INCOMPLETE	INCOMPLETE	INCOMPLETE	INCOMPLETE	INCOMPLETE	INCOMPLETE	INCOMPLETE	INCOMPLETE	INCOMPLETE	INCOMPLETE	INCOMPLETE	INCOMPLETE	INCOMPLETE	INCOMPLETE	INCOMPLETE	INCOMPLETE	INCOMPLETE	INCOMPLETE	INCOMPLETE	INCOMPLETE	INCOMPLETE	INCOMPLETE	INCOMPLETE
M00378	F420 biosynthesis	INCOMPLETE	INCOMPLETE	INCOMPLETE	INCOMPLETE	INCOMPLETE	INCOMPLETE	INCOMPLETE	INCOMPLETE	INCOMPLETE	INCOMPLETE	INCOMPLETE	INCOMPLETE	INCOMPLETE	INCOMPLETE	INCOMPLETE	INCOMPLETE	INCOMPLETE	INCOMPLETE	INCOMPLETE	INCOMPLETE	INCOMPLETE	INCOMPLETE	INCOMPLETE	COMPLETE	INCOMPLETE	INCOMPLETE	INCOMPLETE	INCOMPLETE	INCOMPLETE	INCOMPLETE	INCOMPLETE	INCOMPLETE	INCOMPLETE	INCOMPLETE	INCOMPLETE	INCOMPLETE	INCOMPLETE	INCOMPLETE	INCOMPLETE	INCOMPLETE	INCOMPLETE	INCOMPLETE	INCOMPLETE	INCOMPLETE	INCOMPLETE	INCOMPLETE	INCOMPLETE	INCOMPLETE
M00415	Fatty acid elongation in endoplasmic reticulum	INCOMPLETE	INCOMPLETE	INCOMPLETE	INCOMPLETE	INCOMPLETE	INCOMPLETE	INCOMPLETE	INCOMPLETE	INCOMPLETE	INCOMPLETE	INCOMPLETE	INCOMPLETE	INCOMPLETE	INCOMPLETE	INCOMPLETE	INCOMPLETE	INCOMPLETE	INCOMPLETE	INCOMPLETE	INCOMPLETE	INCOMPLETE	INCOMPLETE	INCOMPLETE	INCOMPLETE	INCOMPLETE	INCOMPLETE	INCOMPLETE	INCOMPLETE	INCOMPLETE	INCOMPLETE	INCOMPLETE	INCOMPLETE	INCOMPLETE	INCOMPLETE	INCOMPLETE	INCOMPLETE	INCOMPLETE	INCOMPLETE	INCOMPLETE	INCOMPLETE	INCOMPLETE	INCOMPLETE	INCOMPLETE	INCOMPLETE	INCOMPLETE	INCOMPLETE	INCOMPLETE	INCOMPLETE
M00416	Cytochrome aa3-600 menaquinol oxidase	INCOMPLETE	INCOMPLETE	INCOMPLETE	INCOMPLETE	INCOMPLETE	INCOMPLETE	INCOMPLETE	INCOMPLETE	INCOMPLETE	INCOMPLETE	INCOMPLETE	INCOMPLETE	INCOMPLETE	INCOMPLETE	INCOMPLETE	INCOMPLETE	INCOMPLETE	INCOMPLETE	INCOMPLETE	INCOMPLETE	INCOMPLETE	INCOMPLETE	INCOMPLETE	INCOMPLETE	INCOMPLETE	INCOMPLETE	INCOMPLETE	INCOMPLETE	INCOMPLETE	INCOMPLETE	COMPLETE	INCOMPLETE	INCOMPLETE	INCOMPLETE	INCOMPLETE	INCOMPLETE	INCOMPLETE	INCOMPLETE	INCOMPLETE	INCOMPLETE	INCOMPLETE	INCOMPLETE	INCOMPLETE	INCOMPLETE	INCOMPLETE	INCOMPLETE	INCOMPLETE	INCOMPLETE
M00417	Cytochrome o ubiquinol oxidase	INCOMPLETE	INCOMPLETE	INCOMPLETE	INCOMPLETE	INCOMPLETE	INCOMPLETE	INCOMPLETE	INCOMPLETE	INCOMPLETE	INCOMPLETE	INCOMPLETE	INCOMPLETE	INCOMPLETE	INCOMPLETE	INCOMPLETE	INCOMPLETE	INCOMPLETE	INCOMPLETE	INCOMPLETE	INCOMPLETE	INCOMPLETE	COMPLETE	INCOMPLETE	INCOMPLETE	INCOMPLETE	INCOMPLETE	INCOMPLETE	INCOMPLETE	INCOMPLETE	INCOMPLETE	INCOMPLETE	INCOMPLETE	INCOMPLETE	INCOMPLETE	INCOMPLETE	INCOMPLETE	INCOMPLETE	INCOMPLETE	INCOMPLETE	INCOMPLETE	INCOMPLETE	INCOMPLETE	INCOMPLETE	INCOMPLETE	INCOMPLETE	INCOMPLETE	INCOMPLETE	INCOMPLETE
M00418	Toluene degradation, anaerobic, toluene => benzoyl-CoA	INCOMPLETE	INCOMPLETE	INCOMPLETE	INCOMPLETE	INCOMPLETE	INCOMPLETE	INCOMPLETE	INCOMPLETE	INCOMPLETE	INCOMPLETE	INCOMPLETE	INCOMPLETE	INCOMPLETE	INCOMPLETE	INCOMPLETE	INCOMPLETE	INCOMPLETE	INCOMPLETE	INCOMPLETE	INCOMPLETE	INCOMPLETE	INCOMPLETE	INCOMPLETE	INCOMPLETE	INCOMPLETE	INCOMPLETE	INCOMPLETE	INCOMPLETE	INCOMPLETE	INCOMPLETE	INCOMPLETE	INCOMPLETE	INCOMPLETE	INCOMPLETE	INCOMPLETE	INCOMPLETE	INCOMPLETE	INCOMPLETE	INCOMPLETE	INCOMPLETE	INCOMPLETE	INCOMPLETE	INCOMPLETE	INCOMPLETE	INCOMPLETE	INCOMPLETE	INCOMPLETE	INCOMPLETE
M00419	Cymene degradation, p-cymene => p-cumate	INCOMPLETE	INCOMPLETE	INCOMPLETE	INCOMPLETE	INCOMPLETE	INCOMPLETE	INCOMPLETE	INCOMPLETE	INCOMPLETE	INCOMPLETE	INCOMPLETE	INCOMPLETE	INCOMPLETE	INCOMPLETE	INCOMPLETE	INCOMPLETE	INCOMPLETE	INCOMPLETE	INCOMPLETE	INCOMPLETE	INCOMPLETE	INCOMPLETE	INCOMPLETE	INCOMPLETE	INCOMPLETE	INCOMPLETE	INCOMPLETE	INCOMPLETE	INCOMPLETE	INCOMPLETE	INCOMPLETE	INCOMPLETE	INCOMPLETE	INCOMPLETE	INCOMPLETE	INCOMPLETE	INCOMPLETE	INCOMPLETE	INCOMPLETE	INCOMPLETE	INCOMPLETE	INCOMPLETE	INCOMPLETE	INCOMPLETE	INCOMPLETE	INCOMPLETE	INCOMPLETE	INCOMPLETE
M00422	Acetyl-CoA pathway, CO2 => acetyl-CoA	INCOMPLETE	INCOMPLETE	INCOMPLETE	INCOMPLETE	INCOMPLETE	INCOMPLETE	INCOMPLETE	INCOMPLETE	INCOMPLETE	INCOMPLETE	INCOMPLETE	INCOMPLETE	INCOMPLETE	INCOMPLETE	INCOMPLETE	INCOMPLETE	INCOMPLETE	INCOMPLETE	INCOMPLETE	INCOMPLETE	INCOMPLETE	INCOMPLETE	INCOMPLETE	COMPLETE	INCOMPLETE	INCOMPLETE	INCOMPLETE	INCOMPLETE	INCOMPLETE	INCOMPLETE	INCOMPLETE	INCOMPLETE	INCOMPLETE	INCOMPLETE	INCOMPLETE	INCOMPLETE	INCOMPLETE	INCOMPLETE	INCOMPLETE	INCOMPLETE	INCOMPLETE	INCOMPLETE	INCOMPLETE	INCOMPLETE	INCOMPLETE	INCOMPLETE	INCOMPLETE	INCOMPLETE
M00432	Leucine biosynthesis, 2-oxoisovalerate => 2-oxoisocaproate	INCOMPLETE	COMPLETE	COMPLETE	COMPLETE	COMPLETE	COMPLETE	INCOMPLETE	COMPLETE	INCOMPLETE	COMPLETE	2 BLOCKS MISSING	2 BLOCKS MISSING	COMPLETE	INCOMPLETE	INCOMPLETE	INCOMPLETE	INCOMPLETE	INCOMPLETE	COMPLETE	COMPLETE	COMPLETE	COMPLETE	COMPLETE	COMPLETE	2 BLOCKS MISSING	COMPLETE	COMPLETE	INCOMPLETE	INCOMPLETE	COMPLETE	COMPLETE	COMPLETE	INCOMPLETE	INCOMPLETE	INCOMPLETE	2 BLOCKS MISSING	COMPLETE	COMPLETE	COMPLETE	COMPLETE	COMPLETE	2 BLOCKS MISSING	INCOMPLETE	COMPLETE	COMPLETE	COMPLETE	2 BLOCKS MISSING	INCOMPLETE
M00433	Lysine biosynthesis, 2-oxoglutarate => 2-oxoadipate	INCOMPLETE	INCOMPLETE	INCOMPLETE	INCOMPLETE	INCOMPLETE	INCOMPLETE	INCOMPLETE	INCOMPLETE	INCOMPLETE	INCOMPLETE	INCOMPLETE	INCOMPLETE	INCOMPLETE	INCOMPLETE	INCOMPLETE	INCOMPLETE	INCOMPLETE	INCOMPLETE	INCOMPLETE	2 BLOCKS MISSING	INCOMPLETE	INCOMPLETE	INCOMPLETE	2 BLOCKS MISSING	INCOMPLETE	INCOMPLETE	INCOMPLETE	INCOMPLETE	INCOMPLETE	INCOMPLETE	2 BLOCKS MISSING	INCOMPLETE	INCOMPLETE	INCOMPLETE	INCOMPLETE	INCOMPLETE	INCOMPLETE	INCOMPLETE	INCOMPLETE	INCOMPLETE	INCOMPLETE	INCOMPLETE	INCOMPLETE	INCOMPLETE	INCOMPLETE	INCOMPLETE	INCOMPLETE	INCOMPLETE
M00525	Lysine biosynthesis, acetyl-DAP pathway, aspartate => lysine	INCOMPLETE	INCOMPLETE	INCOMPLETE	INCOMPLETE	INCOMPLETE	INCOMPLETE	INCOMPLETE	2 BLOCKS MISSING	INCOMPLETE	2 BLOCKS MISSING	INCOMPLETE	2 BLOCKS MISSING	INCOMPLETE	2 BLOCKS MISSING	INCOMPLETE	INCOMPLETE	INCOMPLETE	INCOMPLETE	INCOMPLETE	INCOMPLETE	INCOMPLETE	INCOMPLETE	INCOMPLETE	INCOMPLETE	INCOMPLETE	2 BLOCKS MISSING	INCOMPLETE	INCOMPLETE	INCOMPLETE	INCOMPLETE	COMPLETE	INCOMPLETE	INCOMPLETE	2 BLOCKS MISSING	INCOMPLETE	INCOMPLETE	2 BLOCKS MISSING	INCOMPLETE	INCOMPLETE	INCOMPLETE	INCOMPLETE	INCOMPLETE	INCOMPLETE	INCOMPLETE	INCOMPLETE	INCOMPLETE	INCOMPLETE	INCOMPLETE
M00526	Lysine biosynthesis, DAP dehydrogenase pathway, aspartate => lysine	2 BLOCKS MISSING	COMPLETE	COMPLETE	COMPLETE	1 BLOCK MISSING	COMPLETE	1 BLOCK MISSING	1 BLOCK MISSING	INCOMPLETE	1 BLOCK MISSING	INCOMPLETE	2 BLOCKS MISSING	1 BLOCK MISSING	1 BLOCK MISSING	INCOMPLETE	INCOMPLETE	INCOMPLETE	1 BLOCK MISSING	2 BLOCKS MISSING	COMPLETE	COMPLETE	COMPLETE	2 BLOCKS MISSING	1 BLOCK MISSING	2 BLOCKS MISSING	1 BLOCK MISSING	2 BLOCKS MISSING	INCOMPLETE	COMPLETE	COMPLETE	1 BLOCK MISSING	2 BLOCKS MISSING	INCOMPLETE	COMPLETE	2 BLOCKS MISSING	1 BLOCK MISSING	1 BLOCK MISSING	COMPLETE	COMPLETE	INCOMPLETE	COMPLETE	INCOMPLETE	COMPLETE	COMPLETE	2 BLOCKS MISSING	COMPLETE	2 BLOCKS MISSING	INCOMPLETE
M00527	Lysine biosynthesis, DAP aminotransferase pathway, aspartate => lysine	2 BLOCKS MISSING	1 BLOCK MISSING	COMPLETE	1 BLOCK MISSING	1 BLOCK MISSING	COMPLETE	2 BLOCKS MISSING	1 BLOCK MISSING	INCOMPLETE	COMPLETE	INCOMPLETE	2 BLOCKS MISSING	INCOMPLETE	1 BLOCK MISSING	INCOMPLETE	INCOMPLETE	INCOMPLETE	INCOMPLETE	2 BLOCKS MISSING	1 BLOCK MISSING	1 BLOCK MISSING	COMPLETE	2 BLOCKS MISSING	COMPLETE	2 BLOCKS MISSING	COMPLETE	2 BLOCKS MISSING	INCOMPLETE	COMPLETE	2 BLOCKS MISSING	COMPLETE	INCOMPLETE	INCOMPLETE	1 BLOCK MISSING	1 BLOCK MISSING	COMPLETE	COMPLETE	1 BLOCK MISSING	1 BLOCK MISSING	2 BLOCKS MISSING	2 BLOCKS MISSING	INCOMPLETE	COMPLETE	COMPLETE	2 BLOCKS MISSING	1 BLOCK MISSING	1 BLOCK MISSING	INCOMPLETE
M00528	Nitrification, ammonia => nitrite	INCOMPLETE	INCOMPLETE	INCOMPLETE	INCOMPLETE	INCOMPLETE	INCOMPLETE	INCOMPLETE	INCOMPLETE	INCOMPLETE	INCOMPLETE	INCOMPLETE	INCOMPLETE	INCOMPLETE	INCOMPLETE	INCOMPLETE	INCOMPLETE	INCOMPLETE	INCOMPLETE	INCOMPLETE	INCOMPLETE	INCOMPLETE	INCOMPLETE	INCOMPLETE	INCOMPLETE	INCOMPLETE	INCOMPLETE	INCOMPLETE	INCOMPLETE	INCOMPLETE	INCOMPLETE	INCOMPLETE	INCOMPLETE	INCOMPLETE	INCOMPLETE	INCOMPLETE	INCOMPLETE	INCOMPLETE	INCOMPLETE	INCOMPLETE	INCOMPLETE	INCOMPLETE	INCOMPLETE	INCOMPLETE	INCOMPLETE	INCOMPLETE	INCOMPLETE	INCOMPLETE	INCOMPLETE
M00529	Denitrification, nitrate => nitrogen	2 BLOCKS MISSING	INCOMPLETE	INCOMPLETE	INCOMPLETE	INCOMPLETE	INCOMPLETE	INCOMPLETE	INCOMPLETE	INCOMPLETE	INCOMPLETE	INCOMPLETE	INCOMPLETE	INCOMPLETE	INCOMPLETE	INCOMPLETE	INCOMPLETE	INCOMPLETE	INCOMPLETE	INCOMPLETE	INCOMPLETE	INCOMPLETE	INCOMPLETE	INCOMPLETE	INCOMPLETE	INCOMPLETE	INCOMPLETE	INCOMPLETE	INCOMPLETE	INCOMPLETE	INCOMPLETE	2 BLOCKS MISSING	INCOMPLETE	INCOMPLETE	INCOMPLETE	INCOMPLETE	INCOMPLETE	INCOMPLETE	INCOMPLETE	INCOMPLETE	INCOMPLETE	INCOMPLETE	INCOMPLETE	INCOMPLETE	INCOMPLETE	INCOMPLETE	1 BLOCK MISSING	INCOMPLETE	INCOMPLETE
M00530	Dissimilatory nitrate reduction, nitrate => ammonia	INCOMPLETE	INCOMPLETE	COMPLETE	INCOMPLETE	INCOMPLETE	INCOMPLETE	INCOMPLETE	INCOMPLETE	INCOMPLETE	INCOMPLETE	INCOMPLETE	INCOMPLETE	INCOMPLETE	INCOMPLETE	INCOMPLETE	INCOMPLETE	INCOMPLETE	INCOMPLETE	INCOMPLETE	INCOMPLETE	INCOMPLETE	INCOMPLETE	INCOMPLETE	INCOMPLETE	INCOMPLETE	INCOMPLETE	INCOMPLETE	INCOMPLETE	INCOMPLETE	INCOMPLETE	INCOMPLETE	INCOMPLETE	INCOMPLETE	INCOMPLETE	INCOMPLETE	INCOMPLETE	INCOMPLETE	INCOMPLETE	INCOMPLETE	INCOMPLETE	INCOMPLETE	INCOMPLETE	INCOMPLETE	INCOMPLETE	INCOMPLETE	INCOMPLETE	INCOMPLETE	INCOMPLETE
M00531	Assimilatory nitrate reduction, nitrate => ammonia	INCOMPLETE	INCOMPLETE	INCOMPLETE	INCOMPLETE	INCOMPLETE	INCOMPLETE	INCOMPLETE	INCOMPLETE	INCOMPLETE	INCOMPLETE	INCOMPLETE	INCOMPLETE	INCOMPLETE	INCOMPLETE	INCOMPLETE	INCOMPLETE	INCOMPLETE	INCOMPLETE	INCOMPLETE	INCOMPLETE	INCOMPLETE	INCOMPLETE	COMPLETE	INCOMPLETE	INCOMPLETE	INCOMPLETE	INCOMPLETE	INCOMPLETE	INCOMPLETE	INCOMPLETE	INCOMPLETE	INCOMPLETE	INCOMPLETE	INCOMPLETE	INCOMPLETE	INCOMPLETE	INCOMPLETE	INCOMPLETE	INCOMPLETE	INCOMPLETE	INCOMPLETE	INCOMPLETE	INCOMPLETE	INCOMPLETE	INCOMPLETE	INCOMPLETE	INCOMPLETE	INCOMPLETE
M00532	Photorespiration	INCOMPLETE	INCOMPLETE	INCOMPLETE	INCOMPLETE	INCOMPLETE	INCOMPLETE	INCOMPLETE	INCOMPLETE	INCOMPLETE	INCOMPLETE	INCOMPLETE	INCOMPLETE	INCOMPLETE	INCOMPLETE	INCOMPLETE	INCOMPLETE	INCOMPLETE	INCOMPLETE	INCOMPLETE	INCOMPLETE	INCOMPLETE	INCOMPLETE	INCOMPLETE	INCOMPLETE	INCOMPLETE	INCOMPLETE	INCOMPLETE	INCOMPLETE	INCOMPLETE	INCOMPLETE	INCOMPLETE	INCOMPLETE	INCOMPLETE	INCOMPLETE	INCOMPLETE	INCOMPLETE	INCOMPLETE	INCOMPLETE	INCOMPLETE	INCOMPLETE	INCOMPLETE	INCOMPLETE	INCOMPLETE	INCOMPLETE	INCOMPLETE	INCOMPLETE	INCOMPLETE	INCOMPLETE
M00533	Homoprotocatechuate degradation, homoprotocatechuate => 2-oxohept-3-enedioate	INCOMPLETE	INCOMPLETE	INCOMPLETE	INCOMPLETE	INCOMPLETE	INCOMPLETE	INCOMPLETE	INCOMPLETE	INCOMPLETE	INCOMPLETE	INCOMPLETE	INCOMPLETE	INCOMPLETE	INCOMPLETE	INCOMPLETE	INCOMPLETE	INCOMPLETE	INCOMPLETE	INCOMPLETE	INCOMPLETE	INCOMPLETE	INCOMPLETE	INCOMPLETE	INCOMPLETE	INCOMPLETE	INCOMPLETE	INCOMPLETE	INCOMPLETE	INCOMPLETE	INCOMPLETE	INCOMPLETE	INCOMPLETE	INCOMPLETE	INCOMPLETE	INCOMPLETE	INCOMPLETE	INCOMPLETE	INCOMPLETE	INCOMPLETE	INCOMPLETE	INCOMPLETE	INCOMPLETE	INCOMPLETE	INCOMPLETE	INCOMPLETE	INCOMPLETE	INCOMPLETE	INCOMPLETE
M00534	Naphthalene degradation, naphthalene => salicylate	INCOMPLETE	INCOMPLETE	INCOMPLETE	INCOMPLETE	INCOMPLETE	INCOMPLETE	INCOMPLETE	INCOMPLETE	INCOMPLETE	INCOMPLETE	INCOMPLETE	INCOMPLETE	INCOMPLETE	INCOMPLETE	INCOMPLETE	INCOMPLETE	INCOMPLETE	INCOMPLETE	INCOMPLETE	INCOMPLETE	INCOMPLETE	INCOMPLETE	INCOMPLETE	INCOMPLETE	INCOMPLETE	INCOMPLETE	INCOMPLETE	INCOMPLETE	INCOMPLETE	INCOMPLETE	INCOMPLETE	INCOMPLETE	INCOMPLETE	INCOMPLETE	INCOMPLETE	INCOMPLETE	INCOMPLETE	INCOMPLETE	INCOMPLETE	INCOMPLETE	INCOMPLETE	INCOMPLETE	INCOMPLETE	INCOMPLETE	INCOMPLETE	INCOMPLETE	INCOMPLETE	INCOMPLETE
M00535	Isoleucine biosynthesis, pyruvate => 2-oxobutanoate	INCOMPLETE	1 BLOCK MISSING	1 BLOCK MISSING	1 BLOCK MISSING	1 BLOCK MISSING	1 BLOCK MISSING	INCOMPLETE	1 BLOCK MISSING	INCOMPLETE	1 BLOCK MISSING	INCOMPLETE	INCOMPLETE	1 BLOCK MISSING	INCOMPLETE	INCOMPLETE	INCOMPLETE	INCOMPLETE	INCOMPLETE	1 BLOCK MISSING	COMPLETE	COMPLETE	COMPLETE	1 BLOCK MISSING	COMPLETE	INCOMPLETE	1 BLOCK MISSING	1 BLOCK MISSING	INCOMPLETE	INCOMPLETE	1 BLOCK MISSING	1 BLOCK MISSING	1 BLOCK MISSING	INCOMPLETE	INCOMPLETE	INCOMPLETE	INCOMPLETE	COMPLETE	COMPLETE	1 BLOCK MISSING	1 BLOCK MISSING	1 BLOCK MISSING	2 BLOCKS MISSING	INCOMPLETE	1 BLOCK MISSING	1 BLOCK MISSING	1 BLOCK MISSING	2 BLOCKS MISSING	INCOMPLETE
M00537	Xylene degradation, xylene => methylbenzoate	INCOMPLETE	2 BLOCKS MISSING	INCOMPLETE	INCOMPLETE	INCOMPLETE	INCOMPLETE	INCOMPLETE	INCOMPLETE	INCOMPLETE	INCOMPLETE	INCOMPLETE	INCOMPLETE	INCOMPLETE	INCOMPLETE	INCOMPLETE	INCOMPLETE	INCOMPLETE	INCOMPLETE	INCOMPLETE	INCOMPLETE	INCOMPLETE	INCOMPLETE	INCOMPLETE	INCOMPLETE	INCOMPLETE	INCOMPLETE	INCOMPLETE	INCOMPLETE	INCOMPLETE	INCOMPLETE	INCOMPLETE	INCOMPLETE	INCOMPLETE	INCOMPLETE	INCOMPLETE	INCOMPLETE	INCOMPLETE	INCOMPLETE	INCOMPLETE	INCOMPLETE	INCOMPLETE	INCOMPLETE	INCOMPLETE	INCOMPLETE	INCOMPLETE	INCOMPLETE	INCOMPLETE	INCOMPLETE
M00538	Toluene degradation, toluene => benzoate	INCOMPLETE	2 BLOCKS MISSING	INCOMPLETE	INCOMPLETE	INCOMPLETE	INCOMPLETE	INCOMPLETE	INCOMPLETE	INCOMPLETE	INCOMPLETE	INCOMPLETE	INCOMPLETE	INCOMPLETE	INCOMPLETE	INCOMPLETE	INCOMPLETE	INCOMPLETE	INCOMPLETE	INCOMPLETE	INCOMPLETE	INCOMPLETE	INCOMPLETE	INCOMPLETE	INCOMPLETE	INCOMPLETE	INCOMPLETE	INCOMPLETE	INCOMPLETE	INCOMPLETE	INCOMPLETE	INCOMPLETE	INCOMPLETE	INCOMPLETE	INCOMPLETE	INCOMPLETE	INCOMPLETE	INCOMPLETE	INCOMPLETE	INCOMPLETE	INCOMPLETE	INCOMPLETE	INCOMPLETE	INCOMPLETE	INCOMPLETE	INCOMPLETE	INCOMPLETE	INCOMPLETE	INCOMPLETE
M00539	Cumate degradation, p-cumate => 2-oxopent-4-enoate + 2-methylpropanoate	INCOMPLETE	INCOMPLETE	INCOMPLETE	INCOMPLETE	INCOMPLETE	INCOMPLETE	INCOMPLETE	INCOMPLETE	INCOMPLETE	INCOMPLETE	INCOMPLETE	INCOMPLETE	INCOMPLETE	INCOMPLETE	INCOMPLETE	INCOMPLETE	INCOMPLETE	INCOMPLETE	INCOMPLETE	INCOMPLETE	INCOMPLETE	INCOMPLETE	INCOMPLETE	INCOMPLETE	INCOMPLETE	INCOMPLETE	INCOMPLETE	INCOMPLETE	INCOMPLETE	INCOMPLETE	INCOMPLETE	INCOMPLETE	INCOMPLETE	INCOMPLETE	INCOMPLETE	INCOMPLETE	INCOMPLETE	INCOMPLETE	INCOMPLETE	INCOMPLETE	INCOMPLETE	INCOMPLETE	INCOMPLETE	INCOMPLETE	INCOMPLETE	INCOMPLETE	INCOMPLETE	INCOMPLETE
M00540	Benzoate degradation, cyclohexanecarboxylic acid =>pimeloyl-CoA	INCOMPLETE	INCOMPLETE	INCOMPLETE	INCOMPLETE	INCOMPLETE	INCOMPLETE	INCOMPLETE	INCOMPLETE	INCOMPLETE	INCOMPLETE	INCOMPLETE	INCOMPLETE	INCOMPLETE	INCOMPLETE	INCOMPLETE	INCOMPLETE	INCOMPLETE	INCOMPLETE	INCOMPLETE	INCOMPLETE	INCOMPLETE	INCOMPLETE	INCOMPLETE	INCOMPLETE	INCOMPLETE	INCOMPLETE	INCOMPLETE	INCOMPLETE	INCOMPLETE	INCOMPLETE	INCOMPLETE	INCOMPLETE	INCOMPLETE	INCOMPLETE	INCOMPLETE	INCOMPLETE	INCOMPLETE	INCOMPLETE	INCOMPLETE	INCOMPLETE	INCOMPLETE	INCOMPLETE	INCOMPLETE	INCOMPLETE	INCOMPLETE	INCOMPLETE	INCOMPLETE	INCOMPLETE
M00541	Benzoyl-CoA degradation, benzoyl-CoA => 3-hydroxypimeloyl-CoA	INCOMPLETE	INCOMPLETE	INCOMPLETE	INCOMPLETE	INCOMPLETE	INCOMPLETE	INCOMPLETE	INCOMPLETE	INCOMPLETE	INCOMPLETE	INCOMPLETE	INCOMPLETE	INCOMPLETE	INCOMPLETE	INCOMPLETE	INCOMPLETE	INCOMPLETE	INCOMPLETE	INCOMPLETE	INCOMPLETE	INCOMPLETE	INCOMPLETE	INCOMPLETE	INCOMPLETE	INCOMPLETE	INCOMPLETE	INCOMPLETE	INCOMPLETE	INCOMPLETE	INCOMPLETE	INCOMPLETE	INCOMPLETE	INCOMPLETE	INCOMPLETE	INCOMPLETE	INCOMPLETE	INCOMPLETE	INCOMPLETE	INCOMPLETE	INCOMPLETE	INCOMPLETE	INCOMPLETE	INCOMPLETE	INCOMPLETE	INCOMPLETE	INCOMPLETE	INCOMPLETE	INCOMPLETE
M00542	EHEC/EPEC pathogenicity signature, T3SS and effectors	INCOMPLETE	INCOMPLETE	INCOMPLETE	INCOMPLETE	INCOMPLETE	INCOMPLETE	INCOMPLETE	INCOMPLETE	INCOMPLETE	INCOMPLETE	INCOMPLETE	INCOMPLETE	INCOMPLETE	INCOMPLETE	INCOMPLETE	INCOMPLETE	INCOMPLETE	INCOMPLETE	INCOMPLETE	INCOMPLETE	INCOMPLETE	INCOMPLETE	INCOMPLETE	INCOMPLETE	INCOMPLETE	INCOMPLETE	INCOMPLETE	INCOMPLETE	INCOMPLETE	INCOMPLETE	INCOMPLETE	INCOMPLETE	INCOMPLETE	INCOMPLETE	INCOMPLETE	INCOMPLETE	INCOMPLETE	INCOMPLETE	INCOMPLETE	INCOMPLETE	INCOMPLETE	INCOMPLETE	INCOMPLETE	INCOMPLETE	INCOMPLETE	INCOMPLETE	INCOMPLETE	INCOMPLETE
M00543	Biphenyl degradation, biphenyl => 2-oxopent-4-enoate + benzoate	INCOMPLETE	INCOMPLETE	INCOMPLETE	INCOMPLETE	INCOMPLETE	INCOMPLETE	INCOMPLETE	INCOMPLETE	INCOMPLETE	INCOMPLETE	INCOMPLETE	INCOMPLETE	INCOMPLETE	INCOMPLETE	INCOMPLETE	INCOMPLETE	INCOMPLETE	INCOMPLETE	INCOMPLETE	INCOMPLETE	INCOMPLETE	INCOMPLETE	INCOMPLETE	INCOMPLETE	INCOMPLETE	INCOMPLETE	INCOMPLETE	INCOMPLETE	INCOMPLETE	INCOMPLETE	INCOMPLETE	INCOMPLETE	INCOMPLETE	INCOMPLETE	INCOMPLETE	INCOMPLETE	INCOMPLETE	INCOMPLETE	INCOMPLETE	INCOMPLETE	INCOMPLETE	INCOMPLETE	INCOMPLETE	INCOMPLETE	INCOMPLETE	INCOMPLETE	INCOMPLETE	INCOMPLETE
M00544	Carbazole degradation, carbazole => 2-oxopent-4-enoate + anthranilate	INCOMPLETE	INCOMPLETE	INCOMPLETE	INCOMPLETE	INCOMPLETE	INCOMPLETE	INCOMPLETE	INCOMPLETE	INCOMPLETE	INCOMPLETE	INCOMPLETE	INCOMPLETE	INCOMPLETE	INCOMPLETE	INCOMPLETE	INCOMPLETE	INCOMPLETE	INCOMPLETE	INCOMPLETE	INCOMPLETE	INCOMPLETE	INCOMPLETE	INCOMPLETE	INCOMPLETE	INCOMPLETE	INCOMPLETE	INCOMPLETE	INCOMPLETE	INCOMPLETE	INCOMPLETE	INCOMPLETE	INCOMPLETE	INCOMPLETE	INCOMPLETE	INCOMPLETE	INCOMPLETE	INCOMPLETE	INCOMPLETE	INCOMPLETE	INCOMPLETE	INCOMPLETE	2 BLOCKS MISSING	INCOMPLETE	INCOMPLETE	INCOMPLETE	INCOMPLETE	INCOMPLETE	INCOMPLETE
M00545	Trans-cinnamate degradation, trans-cinnamate => acetyl-CoA	INCOMPLETE	INCOMPLETE	INCOMPLETE	INCOMPLETE	INCOMPLETE	INCOMPLETE	INCOMPLETE	INCOMPLETE	INCOMPLETE	INCOMPLETE	INCOMPLETE	INCOMPLETE	INCOMPLETE	INCOMPLETE	INCOMPLETE	INCOMPLETE	INCOMPLETE	INCOMPLETE	INCOMPLETE	INCOMPLETE	INCOMPLETE	INCOMPLETE	INCOMPLETE	INCOMPLETE	INCOMPLETE	INCOMPLETE	INCOMPLETE	INCOMPLETE	INCOMPLETE	INCOMPLETE	INCOMPLETE	INCOMPLETE	INCOMPLETE	INCOMPLETE	INCOMPLETE	INCOMPLETE	INCOMPLETE	INCOMPLETE	INCOMPLETE	INCOMPLETE	INCOMPLETE	INCOMPLETE	INCOMPLETE	INCOMPLETE	INCOMPLETE	INCOMPLETE	INCOMPLETE	INCOMPLETE
M00546	Purine degradation, xanthine => urea	INCOMPLETE	INCOMPLETE	INCOMPLETE	INCOMPLETE	INCOMPLETE	INCOMPLETE	INCOMPLETE	INCOMPLETE	INCOMPLETE	INCOMPLETE	INCOMPLETE	INCOMPLETE	INCOMPLETE	INCOMPLETE	INCOMPLETE	INCOMPLETE	INCOMPLETE	INCOMPLETE	INCOMPLETE	INCOMPLETE	INCOMPLETE	INCOMPLETE	INCOMPLETE	INCOMPLETE	INCOMPLETE	INCOMPLETE	INCOMPLETE	INCOMPLETE	INCOMPLETE	INCOMPLETE	2 BLOCKS MISSING	INCOMPLETE	INCOMPLETE	INCOMPLETE	INCOMPLETE	INCOMPLETE	INCOMPLETE	INCOMPLETE	INCOMPLETE	INCOMPLETE	INCOMPLETE	INCOMPLETE	INCOMPLETE	INCOMPLETE	INCOMPLETE	INCOMPLETE	INCOMPLETE	INCOMPLETE
M00547	Benzene/toluene degradation, benzene => catechol / toluene => 3-methylcatechol	INCOMPLETE	INCOMPLETE	INCOMPLETE	INCOMPLETE	INCOMPLETE	INCOMPLETE	INCOMPLETE	INCOMPLETE	INCOMPLETE	INCOMPLETE	INCOMPLETE	INCOMPLETE	INCOMPLETE	INCOMPLETE	INCOMPLETE	INCOMPLETE	INCOMPLETE	INCOMPLETE	INCOMPLETE	INCOMPLETE	INCOMPLETE	INCOMPLETE	INCOMPLETE	INCOMPLETE	INCOMPLETE	INCOMPLETE	INCOMPLETE	INCOMPLETE	INCOMPLETE	INCOMPLETE	INCOMPLETE	INCOMPLETE	INCOMPLETE	INCOMPLETE	INCOMPLETE	INCOMPLETE	INCOMPLETE	INCOMPLETE	INCOMPLETE	INCOMPLETE	INCOMPLETE	INCOMPLETE	INCOMPLETE	INCOMPLETE	INCOMPLETE	INCOMPLETE	INCOMPLETE	INCOMPLETE
M00548	Benzene degradation, benzene => catechol	INCOMPLETE	INCOMPLETE	INCOMPLETE	INCOMPLETE	INCOMPLETE	INCOMPLETE	INCOMPLETE	INCOMPLETE	INCOMPLETE	INCOMPLETE	INCOMPLETE	INCOMPLETE	INCOMPLETE	INCOMPLETE	INCOMPLETE	INCOMPLETE	INCOMPLETE	INCOMPLETE	INCOMPLETE	INCOMPLETE	INCOMPLETE	INCOMPLETE	INCOMPLETE	INCOMPLETE	INCOMPLETE	INCOMPLETE	INCOMPLETE	INCOMPLETE	INCOMPLETE	INCOMPLETE	INCOMPLETE	INCOMPLETE	INCOMPLETE	INCOMPLETE	INCOMPLETE	INCOMPLETE	INCOMPLETE	INCOMPLETE	INCOMPLETE	INCOMPLETE	INCOMPLETE	INCOMPLETE	INCOMPLETE	INCOMPLETE	INCOMPLETE	COMPLETE	INCOMPLETE	INCOMPLETE
M00549	Nucleotide sugar biosynthesis, glucose => UDP-glucose	1 BLOCK MISSING	COMPLETE	COMPLETE	1 BLOCK MISSING	1 BLOCK MISSING	1 BLOCK MISSING	2 BLOCKS MISSING	COMPLETE	1 BLOCK MISSING	1 BLOCK MISSING	1 BLOCK MISSING	1 BLOCK MISSING	2 BLOCKS MISSING	1 BLOCK MISSING	1 BLOCK MISSING	1 BLOCK MISSING	COMPLETE	COMPLETE	COMPLETE	1 BLOCK MISSING	1 BLOCK MISSING	1 BLOCK MISSING	COMPLETE	1 BLOCK MISSING	2 BLOCKS MISSING	1 BLOCK MISSING	COMPLETE	2 BLOCKS MISSING	1 BLOCK MISSING	COMPLETE	COMPLETE	1 BLOCK MISSING	1 BLOCK MISSING	1 BLOCK MISSING	1 BLOCK MISSING	1 BLOCK MISSING	1 BLOCK MISSING	1 BLOCK MISSING	COMPLETE	1 BLOCK MISSING	INCOMPLETE	1 BLOCK MISSING	1 BLOCK MISSING	1 BLOCK MISSING	1 BLOCK MISSING	COMPLETE	1 BLOCK MISSING	1 BLOCK MISSING
M00550	Ascorbate degradation, ascorbate => D-xylulose-5P	INCOMPLETE	INCOMPLETE	INCOMPLETE	INCOMPLETE	INCOMPLETE	INCOMPLETE	INCOMPLETE	INCOMPLETE	INCOMPLETE	2 BLOCKS MISSING	INCOMPLETE	INCOMPLETE	INCOMPLETE	INCOMPLETE	INCOMPLETE	INCOMPLETE	INCOMPLETE	INCOMPLETE	INCOMPLETE	INCOMPLETE	INCOMPLETE	INCOMPLETE	INCOMPLETE	INCOMPLETE	INCOMPLETE	2 BLOCKS MISSING	INCOMPLETE	INCOMPLETE	INCOMPLETE	INCOMPLETE	INCOMPLETE	INCOMPLETE	INCOMPLETE	INCOMPLETE	INCOMPLETE	INCOMPLETE	INCOMPLETE	INCOMPLETE	INCOMPLETE	INCOMPLETE	INCOMPLETE	INCOMPLETE	INCOMPLETE	INCOMPLETE	INCOMPLETE	INCOMPLETE	INCOMPLETE	INCOMPLETE
M00551	Benzoate degradation, benzoate => catechol / methylbenzoate => methylcatechol	INCOMPLETE	INCOMPLETE	INCOMPLETE	INCOMPLETE	INCOMPLETE	INCOMPLETE	INCOMPLETE	INCOMPLETE	INCOMPLETE	INCOMPLETE	INCOMPLETE	INCOMPLETE	INCOMPLETE	INCOMPLETE	INCOMPLETE	INCOMPLETE	INCOMPLETE	INCOMPLETE	INCOMPLETE	INCOMPLETE	INCOMPLETE	INCOMPLETE	INCOMPLETE	INCOMPLETE	INCOMPLETE	INCOMPLETE	INCOMPLETE	INCOMPLETE	INCOMPLETE	INCOMPLETE	INCOMPLETE	INCOMPLETE	INCOMPLETE	INCOMPLETE	INCOMPLETE	INCOMPLETE	INCOMPLETE	INCOMPLETE	INCOMPLETE	INCOMPLETE	INCOMPLETE	INCOMPLETE	INCOMPLETE	INCOMPLETE	INCOMPLETE	INCOMPLETE	INCOMPLETE	INCOMPLETE
M00552	D-galactonate degradation, De Ley-Doudoroff pathway, D-galactonate => glycerate-3P	2 BLOCKS MISSING	INCOMPLETE	INCOMPLETE	INCOMPLETE	INCOMPLETE	INCOMPLETE	INCOMPLETE	2 BLOCKS MISSING	INCOMPLETE	2 BLOCKS MISSING	INCOMPLETE	INCOMPLETE	INCOMPLETE	INCOMPLETE	INCOMPLETE	INCOMPLETE	INCOMPLETE	INCOMPLETE	INCOMPLETE	INCOMPLETE	INCOMPLETE	INCOMPLETE	INCOMPLETE	INCOMPLETE	INCOMPLETE	2 BLOCKS MISSING	INCOMPLETE	INCOMPLETE	INCOMPLETE	INCOMPLETE	2 BLOCKS MISSING	2 BLOCKS MISSING	INCOMPLETE	2 BLOCKS MISSING	2 BLOCKS MISSING	INCOMPLETE	INCOMPLETE	INCOMPLETE	INCOMPLETE	INCOMPLETE	INCOMPLETE	INCOMPLETE	INCOMPLETE	INCOMPLETE	INCOMPLETE	INCOMPLETE	INCOMPLETE	INCOMPLETE
M00554	Nucleotide sugar biosynthesis, galactose => UDP-galactose	INCOMPLETE	INCOMPLETE	INCOMPLETE	INCOMPLETE	INCOMPLETE	INCOMPLETE	COMPLETE	INCOMPLETE	COMPLETE	INCOMPLETE	INCOMPLETE	INCOMPLETE	INCOMPLETE	INCOMPLETE	INCOMPLETE	COMPLETE	INCOMPLETE	INCOMPLETE	INCOMPLETE	INCOMPLETE	INCOMPLETE	INCOMPLETE	INCOMPLETE	INCOMPLETE	INCOMPLETE	INCOMPLETE	INCOMPLETE	INCOMPLETE	COMPLETE	INCOMPLETE	COMPLETE	COMPLETE	COMPLETE	INCOMPLETE	INCOMPLETE	INCOMPLETE	INCOMPLETE	INCOMPLETE	COMPLETE	INCOMPLETE	INCOMPLETE	INCOMPLETE	COMPLETE	INCOMPLETE	INCOMPLETE	INCOMPLETE	INCOMPLETE	INCOMPLETE
M00555	Betaine biosynthesis, choline => betaine	INCOMPLETE	INCOMPLETE	INCOMPLETE	INCOMPLETE	INCOMPLETE	INCOMPLETE	INCOMPLETE	INCOMPLETE	INCOMPLETE	INCOMPLETE	INCOMPLETE	INCOMPLETE	INCOMPLETE	INCOMPLETE	INCOMPLETE	INCOMPLETE	INCOMPLETE	INCOMPLETE	INCOMPLETE	INCOMPLETE	INCOMPLETE	INCOMPLETE	INCOMPLETE	INCOMPLETE	INCOMPLETE	INCOMPLETE	INCOMPLETE	INCOMPLETE	INCOMPLETE	INCOMPLETE	INCOMPLETE	INCOMPLETE	INCOMPLETE	INCOMPLETE	INCOMPLETE	INCOMPLETE	INCOMPLETE	INCOMPLETE	INCOMPLETE	INCOMPLETE	INCOMPLETE	INCOMPLETE	INCOMPLETE	INCOMPLETE	INCOMPLETE	INCOMPLETE	INCOMPLETE	INCOMPLETE
M00563	Methanogenesis, methylamine/dimethylamine/trimethylamine => methane	INCOMPLETE	INCOMPLETE	INCOMPLETE	INCOMPLETE	INCOMPLETE	INCOMPLETE	INCOMPLETE	INCOMPLETE	INCOMPLETE	INCOMPLETE	INCOMPLETE	INCOMPLETE	INCOMPLETE	INCOMPLETE	INCOMPLETE	INCOMPLETE	INCOMPLETE	INCOMPLETE	INCOMPLETE	INCOMPLETE	INCOMPLETE	INCOMPLETE	INCOMPLETE	2 BLOCKS MISSING	INCOMPLETE	INCOMPLETE	INCOMPLETE	INCOMPLETE	INCOMPLETE	INCOMPLETE	INCOMPLETE	INCOMPLETE	INCOMPLETE	INCOMPLETE	INCOMPLETE	INCOMPLETE	INCOMPLETE	INCOMPLETE	INCOMPLETE	INCOMPLETE	INCOMPLETE	INCOMPLETE	INCOMPLETE	INCOMPLETE	INCOMPLETE	INCOMPLETE	INCOMPLETE	INCOMPLETE
M00564	Helicobacter pylori pathogenicity signature, cagA pathogenicity island	INCOMPLETE	INCOMPLETE	INCOMPLETE	INCOMPLETE	INCOMPLETE	INCOMPLETE	INCOMPLETE	INCOMPLETE	INCOMPLETE	INCOMPLETE	INCOMPLETE	INCOMPLETE	INCOMPLETE	INCOMPLETE	INCOMPLETE	INCOMPLETE	INCOMPLETE	INCOMPLETE	INCOMPLETE	INCOMPLETE	INCOMPLETE	INCOMPLETE	INCOMPLETE	INCOMPLETE	INCOMPLETE	INCOMPLETE	INCOMPLETE	INCOMPLETE	INCOMPLETE	INCOMPLETE	INCOMPLETE	INCOMPLETE	INCOMPLETE	INCOMPLETE	INCOMPLETE	INCOMPLETE	INCOMPLETE	INCOMPLETE	INCOMPLETE	INCOMPLETE	INCOMPLETE	INCOMPLETE	INCOMPLETE	INCOMPLETE	INCOMPLETE	INCOMPLETE	INCOMPLETE	INCOMPLETE
M00565	Trehalose biosynthesis, D-glucose 1P => trehalose	INCOMPLETE	COMPLETE	2 BLOCKS MISSING	INCOMPLETE	1 BLOCK MISSING	1 BLOCK MISSING	2 BLOCKS MISSING	2 BLOCKS MISSING	2 BLOCKS MISSING	INCOMPLETE	INCOMPLETE	INCOMPLETE	INCOMPLETE	INCOMPLETE	INCOMPLETE	INCOMPLETE	INCOMPLETE	INCOMPLETE	1 BLOCK MISSING	INCOMPLETE	INCOMPLETE	INCOMPLETE	1 BLOCK MISSING	INCOMPLETE	1 BLOCK MISSING	2 BLOCKS MISSING	1 BLOCK MISSING	INCOMPLETE	INCOMPLETE	INCOMPLETE	2 BLOCKS MISSING	INCOMPLETE	INCOMPLETE	INCOMPLETE	2 BLOCKS MISSING	2 BLOCKS MISSING	INCOMPLETE	INCOMPLETE	2 BLOCKS MISSING	INCOMPLETE	1 BLOCK MISSING	2 BLOCKS MISSING	2 BLOCKS MISSING	1 BLOCK MISSING	INCOMPLETE	INCOMPLETE	INCOMPLETE	INCOMPLETE
M00567	Methanogenesis, CO2 => methane	INCOMPLETE	INCOMPLETE	INCOMPLETE	INCOMPLETE	INCOMPLETE	INCOMPLETE	INCOMPLETE	INCOMPLETE	INCOMPLETE	INCOMPLETE	INCOMPLETE	INCOMPLETE	INCOMPLETE	INCOMPLETE	INCOMPLETE	INCOMPLETE	INCOMPLETE	INCOMPLETE	INCOMPLETE	INCOMPLETE	INCOMPLETE	INCOMPLETE	INCOMPLETE	COMPLETE	INCOMPLETE	INCOMPLETE	INCOMPLETE	INCOMPLETE	INCOMPLETE	INCOMPLETE	INCOMPLETE	INCOMPLETE	INCOMPLETE	INCOMPLETE	INCOMPLETE	INCOMPLETE	INCOMPLETE	INCOMPLETE	INCOMPLETE	INCOMPLETE	INCOMPLETE	INCOMPLETE	INCOMPLETE	INCOMPLETE	INCOMPLETE	INCOMPLETE	INCOMPLETE	INCOMPLETE
M00568	Catechol ortho-cleavage, catechol => 3-oxoadipate	2 BLOCKS MISSING	INCOMPLETE	INCOMPLETE	INCOMPLETE	INCOMPLETE	INCOMPLETE	INCOMPLETE	INCOMPLETE	INCOMPLETE	INCOMPLETE	INCOMPLETE	INCOMPLETE	INCOMPLETE	INCOMPLETE	INCOMPLETE	INCOMPLETE	INCOMPLETE	INCOMPLETE	INCOMPLETE	INCOMPLETE	INCOMPLETE	INCOMPLETE	INCOMPLETE	INCOMPLETE	INCOMPLETE	INCOMPLETE	INCOMPLETE	INCOMPLETE	INCOMPLETE	INCOMPLETE	INCOMPLETE	INCOMPLETE	INCOMPLETE	INCOMPLETE	INCOMPLETE	INCOMPLETE	INCOMPLETE	INCOMPLETE	INCOMPLETE	INCOMPLETE	INCOMPLETE	INCOMPLETE	INCOMPLETE	INCOMPLETE	INCOMPLETE	INCOMPLETE	INCOMPLETE	INCOMPLETE
M00569	Catechol meta-cleavage, catechol => acetyl-CoA / 4-methylcatechol => propanoyl-CoA	INCOMPLETE	INCOMPLETE	INCOMPLETE	INCOMPLETE	INCOMPLETE	INCOMPLETE	INCOMPLETE	INCOMPLETE	INCOMPLETE	INCOMPLETE	INCOMPLETE	INCOMPLETE	INCOMPLETE	INCOMPLETE	INCOMPLETE	INCOMPLETE	INCOMPLETE	INCOMPLETE	INCOMPLETE	INCOMPLETE	INCOMPLETE	INCOMPLETE	INCOMPLETE	INCOMPLETE	INCOMPLETE	INCOMPLETE	INCOMPLETE	INCOMPLETE	INCOMPLETE	INCOMPLETE	COMPLETE	INCOMPLETE	INCOMPLETE	INCOMPLETE	COMPLETE	INCOMPLETE	INCOMPLETE	INCOMPLETE	INCOMPLETE	INCOMPLETE	INCOMPLETE	INCOMPLETE	INCOMPLETE	INCOMPLETE	INCOMPLETE	COMPLETE	INCOMPLETE	INCOMPLETE
M00570	Isoleucine biosynthesis, threonine => 2-oxobutanoate => isoleucine	2 BLOCKS MISSING	COMPLETE	COMPLETE	1 BLOCK MISSING	2 BLOCKS MISSING	COMPLETE	INCOMPLETE	INCOMPLETE	INCOMPLETE	1 BLOCK MISSING	INCOMPLETE	COMPLETE	COMPLETE	INCOMPLETE	INCOMPLETE	INCOMPLETE	INCOMPLETE	INCOMPLETE	COMPLETE	COMPLETE	1 BLOCK MISSING	1 BLOCK MISSING	COMPLETE	COMPLETE	INCOMPLETE	1 BLOCK MISSING	2 BLOCKS MISSING	INCOMPLETE	INCOMPLETE	1 BLOCK MISSING	COMPLETE	1 BLOCK MISSING	INCOMPLETE	INCOMPLETE	INCOMPLETE	INCOMPLETE	1 BLOCK MISSING	1 BLOCK MISSING	1 BLOCK MISSING	COMPLETE	COMPLETE	INCOMPLETE	INCOMPLETE	COMPLETE	1 BLOCK MISSING	COMPLETE	INCOMPLETE	INCOMPLETE
M00572	Pimeloyl-ACP biosynthesis, BioC-BioH pathway, malonyl-ACP => pimeloyl-ACP	INCOMPLETE	INCOMPLETE	COMPLETE	INCOMPLETE	INCOMPLETE	INCOMPLETE	INCOMPLETE	INCOMPLETE	INCOMPLETE	1 BLOCK MISSING	INCOMPLETE	INCOMPLETE	INCOMPLETE	INCOMPLETE	INCOMPLETE	INCOMPLETE	INCOMPLETE	INCOMPLETE	INCOMPLETE	1 BLOCK MISSING	2 BLOCKS MISSING	INCOMPLETE	INCOMPLETE	INCOMPLETE	INCOMPLETE	1 BLOCK MISSING	INCOMPLETE	INCOMPLETE	INCOMPLETE	INCOMPLETE	1 BLOCK MISSING	INCOMPLETE	INCOMPLETE	2 BLOCKS MISSING	INCOMPLETE	INCOMPLETE	INCOMPLETE	INCOMPLETE	INCOMPLETE	INCOMPLETE	INCOMPLETE	INCOMPLETE	2 BLOCKS MISSING	2 BLOCKS MISSING	INCOMPLETE	1 BLOCK MISSING	INCOMPLETE	INCOMPLETE
M00573	Biotin biosynthesis, BioI pathway, long-chain-acyl-ACP => pimeloyl-ACP => biotin	INCOMPLETE	INCOMPLETE	1 BLOCK MISSING	INCOMPLETE	INCOMPLETE	INCOMPLETE	INCOMPLETE	INCOMPLETE	INCOMPLETE	INCOMPLETE	INCOMPLETE	INCOMPLETE	INCOMPLETE	INCOMPLETE	INCOMPLETE	INCOMPLETE	INCOMPLETE	INCOMPLETE	INCOMPLETE	INCOMPLETE	INCOMPLETE	INCOMPLETE	INCOMPLETE	INCOMPLETE	INCOMPLETE	INCOMPLETE	INCOMPLETE	INCOMPLETE	INCOMPLETE	INCOMPLETE	INCOMPLETE	INCOMPLETE	INCOMPLETE	INCOMPLETE	INCOMPLETE	INCOMPLETE	INCOMPLETE	INCOMPLETE	INCOMPLETE	INCOMPLETE	INCOMPLETE	INCOMPLETE	INCOMPLETE	INCOMPLETE	INCOMPLETE	2 BLOCKS MISSING	INCOMPLETE	INCOMPLETE
M00574	Pertussis pathogenicity signature, pertussis toxin	INCOMPLETE	INCOMPLETE	INCOMPLETE	INCOMPLETE	INCOMPLETE	INCOMPLETE	INCOMPLETE	INCOMPLETE	INCOMPLETE	INCOMPLETE	INCOMPLETE	INCOMPLETE	INCOMPLETE	INCOMPLETE	INCOMPLETE	INCOMPLETE	INCOMPLETE	INCOMPLETE	INCOMPLETE	INCOMPLETE	INCOMPLETE	INCOMPLETE	INCOMPLETE	INCOMPLETE	INCOMPLETE	INCOMPLETE	INCOMPLETE	INCOMPLETE	INCOMPLETE	INCOMPLETE	INCOMPLETE	INCOMPLETE	INCOMPLETE	INCOMPLETE	INCOMPLETE	INCOMPLETE	INCOMPLETE	INCOMPLETE	INCOMPLETE	INCOMPLETE	INCOMPLETE	INCOMPLETE	INCOMPLETE	INCOMPLETE	INCOMPLETE	INCOMPLETE	INCOMPLETE	INCOMPLETE
M00575	Pertussis pathogenicity signature, T1SS	INCOMPLETE	INCOMPLETE	INCOMPLETE	INCOMPLETE	INCOMPLETE	INCOMPLETE	INCOMPLETE	INCOMPLETE	INCOMPLETE	INCOMPLETE	INCOMPLETE	INCOMPLETE	INCOMPLETE	INCOMPLETE	INCOMPLETE	INCOMPLETE	INCOMPLETE	INCOMPLETE	INCOMPLETE	INCOMPLETE	INCOMPLETE	INCOMPLETE	INCOMPLETE	INCOMPLETE	INCOMPLETE	INCOMPLETE	INCOMPLETE	INCOMPLETE	INCOMPLETE	INCOMPLETE	INCOMPLETE	INCOMPLETE	INCOMPLETE	INCOMPLETE	INCOMPLETE	INCOMPLETE	INCOMPLETE	INCOMPLETE	INCOMPLETE	INCOMPLETE	INCOMPLETE	INCOMPLETE	INCOMPLETE	INCOMPLETE	INCOMPLETE	INCOMPLETE	INCOMPLETE	INCOMPLETE
M00576	ETEC pathogenicity signature, heat-labile and heat-stable enterotoxins	INCOMPLETE	INCOMPLETE	INCOMPLETE	INCOMPLETE	INCOMPLETE	INCOMPLETE	INCOMPLETE	INCOMPLETE	INCOMPLETE	INCOMPLETE	INCOMPLETE	INCOMPLETE	INCOMPLETE	INCOMPLETE	INCOMPLETE	INCOMPLETE	INCOMPLETE	INCOMPLETE	INCOMPLETE	INCOMPLETE	INCOMPLETE	INCOMPLETE	INCOMPLETE	INCOMPLETE	INCOMPLETE	INCOMPLETE	INCOMPLETE	INCOMPLETE	INCOMPLETE	INCOMPLETE	INCOMPLETE	INCOMPLETE	INCOMPLETE	INCOMPLETE	INCOMPLETE	INCOMPLETE	INCOMPLETE	INCOMPLETE	INCOMPLETE	INCOMPLETE	INCOMPLETE	INCOMPLETE	INCOMPLETE	INCOMPLETE	INCOMPLETE	INCOMPLETE	INCOMPLETE	INCOMPLETE
M00577	Biotin biosynthesis, BioW pathway, pimelate => pimeloyl-CoA => biotin	INCOMPLETE	INCOMPLETE	COMPLETE	INCOMPLETE	INCOMPLETE	INCOMPLETE	INCOMPLETE	INCOMPLETE	INCOMPLETE	INCOMPLETE	INCOMPLETE	INCOMPLETE	INCOMPLETE	INCOMPLETE	INCOMPLETE	INCOMPLETE	INCOMPLETE	INCOMPLETE	INCOMPLETE	INCOMPLETE	INCOMPLETE	INCOMPLETE	INCOMPLETE	INCOMPLETE	INCOMPLETE	INCOMPLETE	INCOMPLETE	INCOMPLETE	INCOMPLETE	INCOMPLETE	INCOMPLETE	INCOMPLETE	INCOMPLETE	INCOMPLETE	INCOMPLETE	INCOMPLETE	INCOMPLETE	INCOMPLETE	INCOMPLETE	INCOMPLETE	INCOMPLETE	INCOMPLETE	INCOMPLETE	INCOMPLETE	INCOMPLETE	1 BLOCK MISSING	INCOMPLETE	INCOMPLETE
M00579	Phosphate acetyltransferase-acetate kinase pathway, acetyl-CoA => acetate	COMPLETE	INCOMPLETE	INCOMPLETE	COMPLETE	COMPLETE	INCOMPLETE	COMPLETE	COMPLETE	COMPLETE	COMPLETE	INCOMPLETE	COMPLETE	COMPLETE	INCOMPLETE	INCOMPLETE	COMPLETE	COMPLETE	COMPLETE	COMPLETE	COMPLETE	COMPLETE	COMPLETE	COMPLETE	INCOMPLETE	COMPLETE	COMPLETE	COMPLETE	COMPLETE	COMPLETE	COMPLETE	COMPLETE	INCOMPLETE	COMPLETE	COMPLETE	COMPLETE	COMPLETE	COMPLETE	COMPLETE	COMPLETE	COMPLETE	INCOMPLETE	COMPLETE	COMPLETE	COMPLETE	COMPLETE	COMPLETE	COMPLETE	INCOMPLETE
M00580	Pentose phosphate pathway, archaea, fructose 6P => ribose 5P	INCOMPLETE	INCOMPLETE	INCOMPLETE	INCOMPLETE	INCOMPLETE	INCOMPLETE	INCOMPLETE	INCOMPLETE	INCOMPLETE	INCOMPLETE	INCOMPLETE	INCOMPLETE	INCOMPLETE	2 BLOCKS MISSING	INCOMPLETE	INCOMPLETE	INCOMPLETE	INCOMPLETE	INCOMPLETE	INCOMPLETE	INCOMPLETE	INCOMPLETE	INCOMPLETE	COMPLETE	INCOMPLETE	INCOMPLETE	INCOMPLETE	INCOMPLETE	INCOMPLETE	INCOMPLETE	COMPLETE	INCOMPLETE	INCOMPLETE	INCOMPLETE	INCOMPLETE	INCOMPLETE	INCOMPLETE	INCOMPLETE	INCOMPLETE	INCOMPLETE	INCOMPLETE	INCOMPLETE	INCOMPLETE	INCOMPLETE	1 BLOCK MISSING	INCOMPLETE	INCOMPLETE	INCOMPLETE
M00595	Thiosulfate oxidation by SOX complex, thiosulfate => sulfate	INCOMPLETE	INCOMPLETE	INCOMPLETE	INCOMPLETE	INCOMPLETE	INCOMPLETE	INCOMPLETE	INCOMPLETE	INCOMPLETE	INCOMPLETE	INCOMPLETE	INCOMPLETE	INCOMPLETE	INCOMPLETE	INCOMPLETE	INCOMPLETE	INCOMPLETE	INCOMPLETE	INCOMPLETE	INCOMPLETE	INCOMPLETE	INCOMPLETE	INCOMPLETE	INCOMPLETE	INCOMPLETE	INCOMPLETE	INCOMPLETE	INCOMPLETE	INCOMPLETE	INCOMPLETE	INCOMPLETE	INCOMPLETE	INCOMPLETE	INCOMPLETE	INCOMPLETE	INCOMPLETE	INCOMPLETE	INCOMPLETE	INCOMPLETE	INCOMPLETE	INCOMPLETE	INCOMPLETE	INCOMPLETE	INCOMPLETE	INCOMPLETE	INCOMPLETE	INCOMPLETE	INCOMPLETE
M00596	Dissimilatory sulfate reduction, sulfate => H2S	INCOMPLETE	INCOMPLETE	2 BLOCKS MISSING	INCOMPLETE	INCOMPLETE	INCOMPLETE	2 BLOCKS MISSING	2 BLOCKS MISSING	INCOMPLETE	2 BLOCKS MISSING	INCOMPLETE	2 BLOCKS MISSING	2 BLOCKS MISSING	2 BLOCKS MISSING	INCOMPLETE	2 BLOCKS MISSING	INCOMPLETE	2 BLOCKS MISSING	2 BLOCKS MISSING	2 BLOCKS MISSING	2 BLOCKS MISSING	2 BLOCKS MISSING	2 BLOCKS MISSING	INCOMPLETE	INCOMPLETE	2 BLOCKS MISSING	2 BLOCKS MISSING	2 BLOCKS MISSING	2 BLOCKS MISSING	2 BLOCKS MISSING	2 BLOCKS MISSING	2 BLOCKS MISSING	2 BLOCKS MISSING	INCOMPLETE	2 BLOCKS MISSING	2 BLOCKS MISSING	INCOMPLETE	2 BLOCKS MISSING	INCOMPLETE	INCOMPLETE	INCOMPLETE	2 BLOCKS MISSING	2 BLOCKS MISSING	2 BLOCKS MISSING	INCOMPLETE	INCOMPLETE	INCOMPLETE	INCOMPLETE
M00597	Anoxygenic photosystem II	INCOMPLETE	INCOMPLETE	INCOMPLETE	INCOMPLETE	INCOMPLETE	INCOMPLETE	INCOMPLETE	INCOMPLETE	INCOMPLETE	INCOMPLETE	INCOMPLETE	INCOMPLETE	INCOMPLETE	INCOMPLETE	INCOMPLETE	INCOMPLETE	INCOMPLETE	INCOMPLETE	INCOMPLETE	INCOMPLETE	INCOMPLETE	INCOMPLETE	INCOMPLETE	INCOMPLETE	INCOMPLETE	INCOMPLETE	INCOMPLETE	INCOMPLETE	INCOMPLETE	INCOMPLETE	INCOMPLETE	INCOMPLETE	INCOMPLETE	INCOMPLETE	INCOMPLETE	INCOMPLETE	INCOMPLETE	INCOMPLETE	INCOMPLETE	INCOMPLETE	INCOMPLETE	INCOMPLETE	INCOMPLETE	INCOMPLETE	INCOMPLETE	INCOMPLETE	INCOMPLETE	INCOMPLETE
M00598	Anoxygenic photosystem I	INCOMPLETE	INCOMPLETE	INCOMPLETE	INCOMPLETE	INCOMPLETE	INCOMPLETE	INCOMPLETE	INCOMPLETE	INCOMPLETE	INCOMPLETE	INCOMPLETE	INCOMPLETE	INCOMPLETE	INCOMPLETE	INCOMPLETE	INCOMPLETE	INCOMPLETE	INCOMPLETE	INCOMPLETE	INCOMPLETE	INCOMPLETE	INCOMPLETE	INCOMPLETE	INCOMPLETE	INCOMPLETE	INCOMPLETE	INCOMPLETE	INCOMPLETE	INCOMPLETE	INCOMPLETE	INCOMPLETE	INCOMPLETE	INCOMPLETE	INCOMPLETE	INCOMPLETE	INCOMPLETE	INCOMPLETE	INCOMPLETE	INCOMPLETE	INCOMPLETE	INCOMPLETE	INCOMPLETE	INCOMPLETE	INCOMPLETE	INCOMPLETE	INCOMPLETE	INCOMPLETE	INCOMPLETE
M00608	2-Oxocarboxylic acid chain extension, 2-oxoglutarate => 2-oxoadipate => 2-oxopimelate => 2-oxosuberate	INCOMPLETE	INCOMPLETE	INCOMPLETE	INCOMPLETE	INCOMPLETE	INCOMPLETE	INCOMPLETE	INCOMPLETE	INCOMPLETE	INCOMPLETE	INCOMPLETE	INCOMPLETE	INCOMPLETE	INCOMPLETE	INCOMPLETE	INCOMPLETE	INCOMPLETE	INCOMPLETE	INCOMPLETE	INCOMPLETE	INCOMPLETE	INCOMPLETE	INCOMPLETE	COMPLETE	INCOMPLETE	INCOMPLETE	INCOMPLETE	INCOMPLETE	INCOMPLETE	INCOMPLETE	INCOMPLETE	INCOMPLETE	INCOMPLETE	INCOMPLETE	INCOMPLETE	INCOMPLETE	INCOMPLETE	INCOMPLETE	INCOMPLETE	INCOMPLETE	INCOMPLETE	INCOMPLETE	INCOMPLETE	INCOMPLETE	INCOMPLETE	INCOMPLETE	INCOMPLETE	INCOMPLETE
M00609	Cysteine biosynthesis, methionine => cysteine	INCOMPLETE	INCOMPLETE	INCOMPLETE	INCOMPLETE	INCOMPLETE	INCOMPLETE	INCOMPLETE	INCOMPLETE	INCOMPLETE	INCOMPLETE	INCOMPLETE	INCOMPLETE	INCOMPLETE	INCOMPLETE	INCOMPLETE	INCOMPLETE	INCOMPLETE	INCOMPLETE	INCOMPLETE	INCOMPLETE	INCOMPLETE	INCOMPLETE	INCOMPLETE	INCOMPLETE	INCOMPLETE	INCOMPLETE	INCOMPLETE	INCOMPLETE	INCOMPLETE	INCOMPLETE	COMPLETE	INCOMPLETE	INCOMPLETE	INCOMPLETE	INCOMPLETE	INCOMPLETE	INCOMPLETE	INCOMPLETE	INCOMPLETE	INCOMPLETE	INCOMPLETE	INCOMPLETE	INCOMPLETE	INCOMPLETE	INCOMPLETE	INCOMPLETE	INCOMPLETE	INCOMPLETE
M00611	Oxygenic_photosynthesis_in_plants_and_cyanobacteria	INCOMPLETE	INCOMPLETE	INCOMPLETE	INCOMPLETE	INCOMPLETE	INCOMPLETE	INCOMPLETE	INCOMPLETE	INCOMPLETE	INCOMPLETE	INCOMPLETE	INCOMPLETE	INCOMPLETE	INCOMPLETE	INCOMPLETE	INCOMPLETE	INCOMPLETE	INCOMPLETE	INCOMPLETE	INCOMPLETE	INCOMPLETE	INCOMPLETE	INCOMPLETE	INCOMPLETE	INCOMPLETE	INCOMPLETE	INCOMPLETE	INCOMPLETE	INCOMPLETE	INCOMPLETE	INCOMPLETE	INCOMPLETE	INCOMPLETE	INCOMPLETE	INCOMPLETE	INCOMPLETE	INCOMPLETE	INCOMPLETE	INCOMPLETE	INCOMPLETE	INCOMPLETE	INCOMPLETE	INCOMPLETE	INCOMPLETE	INCOMPLETE	INCOMPLETE	INCOMPLETE	INCOMPLETE
M00612	Anoxygenic_photosynthesis_in_purple_bacteria	INCOMPLETE	INCOMPLETE	INCOMPLETE	INCOMPLETE	INCOMPLETE	INCOMPLETE	INCOMPLETE	INCOMPLETE	INCOMPLETE	INCOMPLETE	INCOMPLETE	INCOMPLETE	INCOMPLETE	INCOMPLETE	INCOMPLETE	INCOMPLETE	INCOMPLETE	INCOMPLETE	INCOMPLETE	INCOMPLETE	INCOMPLETE	INCOMPLETE	INCOMPLETE	INCOMPLETE	INCOMPLETE	INCOMPLETE	INCOMPLETE	INCOMPLETE	INCOMPLETE	INCOMPLETE	INCOMPLETE	INCOMPLETE	INCOMPLETE	INCOMPLETE	INCOMPLETE	INCOMPLETE	INCOMPLETE	INCOMPLETE	INCOMPLETE	INCOMPLETE	INCOMPLETE	INCOMPLETE	INCOMPLETE	INCOMPLETE	INCOMPLETE	INCOMPLETE	INCOMPLETE	INCOMPLETE
M00613	Anoxygenic_photosynthesis_in_green_nonsulfur_bacteria	INCOMPLETE	INCOMPLETE	INCOMPLETE	INCOMPLETE	INCOMPLETE	INCOMPLETE	INCOMPLETE	INCOMPLETE	INCOMPLETE	INCOMPLETE	INCOMPLETE	INCOMPLETE	INCOMPLETE	INCOMPLETE	INCOMPLETE	INCOMPLETE	INCOMPLETE	INCOMPLETE	INCOMPLETE	INCOMPLETE	INCOMPLETE	INCOMPLETE	INCOMPLETE	INCOMPLETE	INCOMPLETE	INCOMPLETE	INCOMPLETE	INCOMPLETE	INCOMPLETE	INCOMPLETE	INCOMPLETE	INCOMPLETE	INCOMPLETE	INCOMPLETE	INCOMPLETE	INCOMPLETE	INCOMPLETE	INCOMPLETE	INCOMPLETE	INCOMPLETE	INCOMPLETE	INCOMPLETE	INCOMPLETE	INCOMPLETE	INCOMPLETE	INCOMPLETE	INCOMPLETE	INCOMPLETE
M00614	Anoxygenic_photosynthesis_in_green_sulfur_bacteria	INCOMPLETE	INCOMPLETE	INCOMPLETE	INCOMPLETE	INCOMPLETE	INCOMPLETE	INCOMPLETE	INCOMPLETE	INCOMPLETE	INCOMPLETE	INCOMPLETE	INCOMPLETE	INCOMPLETE	INCOMPLETE	INCOMPLETE	INCOMPLETE	INCOMPLETE	INCOMPLETE	INCOMPLETE	INCOMPLETE	INCOMPLETE	INCOMPLETE	INCOMPLETE	INCOMPLETE	INCOMPLETE	INCOMPLETE	INCOMPLETE	INCOMPLETE	INCOMPLETE	INCOMPLETE	INCOMPLETE	INCOMPLETE	INCOMPLETE	INCOMPLETE	INCOMPLETE	INCOMPLETE	INCOMPLETE	INCOMPLETE	INCOMPLETE	INCOMPLETE	INCOMPLETE	INCOMPLETE	INCOMPLETE	INCOMPLETE	INCOMPLETE	INCOMPLETE	INCOMPLETE	INCOMPLETE
M00615	Nitrate_assimilation	INCOMPLETE	INCOMPLETE	INCOMPLETE	INCOMPLETE	INCOMPLETE	INCOMPLETE	INCOMPLETE	INCOMPLETE	INCOMPLETE	INCOMPLETE	INCOMPLETE	INCOMPLETE	INCOMPLETE	INCOMPLETE	INCOMPLETE	INCOMPLETE	INCOMPLETE	INCOMPLETE	INCOMPLETE	INCOMPLETE	INCOMPLETE	INCOMPLETE	2 BLOCKS MISSING	INCOMPLETE	INCOMPLETE	INCOMPLETE	INCOMPLETE	INCOMPLETE	INCOMPLETE	INCOMPLETE	INCOMPLETE	INCOMPLETE	INCOMPLETE	INCOMPLETE	INCOMPLETE	INCOMPLETE	INCOMPLETE	INCOMPLETE	INCOMPLETE	INCOMPLETE	INCOMPLETE	INCOMPLETE	INCOMPLETE	INCOMPLETE	INCOMPLETE	INCOMPLETE	INCOMPLETE	INCOMPLETE
M00616	Sulfate-sulfur_assimilation	2 BLOCKS MISSING	INCOMPLETE	COMPLETE	INCOMPLETE	INCOMPLETE	INCOMPLETE	INCOMPLETE	INCOMPLETE	INCOMPLETE	1 BLOCK MISSING	INCOMPLETE	INCOMPLETE	INCOMPLETE	INCOMPLETE	INCOMPLETE	INCOMPLETE	INCOMPLETE	INCOMPLETE	INCOMPLETE	INCOMPLETE	INCOMPLETE	INCOMPLETE	INCOMPLETE	INCOMPLETE	INCOMPLETE	COMPLETE	INCOMPLETE	INCOMPLETE	INCOMPLETE	INCOMPLETE	COMPLETE	INCOMPLETE	INCOMPLETE	INCOMPLETE	INCOMPLETE	INCOMPLETE	INCOMPLETE	INCOMPLETE	INCOMPLETE	INCOMPLETE	INCOMPLETE	INCOMPLETE	INCOMPLETE	INCOMPLETE	INCOMPLETE	COMPLETE	INCOMPLETE	INCOMPLETE
M00617	Methanogen	INCOMPLETE	2 BLOCKS MISSING	INCOMPLETE	INCOMPLETE	INCOMPLETE	INCOMPLETE	INCOMPLETE	INCOMPLETE	INCOMPLETE	INCOMPLETE	INCOMPLETE	INCOMPLETE	INCOMPLETE	INCOMPLETE	INCOMPLETE	INCOMPLETE	INCOMPLETE	INCOMPLETE	INCOMPLETE	INCOMPLETE	INCOMPLETE	INCOMPLETE	INCOMPLETE	COMPLETE	INCOMPLETE	INCOMPLETE	INCOMPLETE	INCOMPLETE	INCOMPLETE	INCOMPLETE	INCOMPLETE	INCOMPLETE	INCOMPLETE	INCOMPLETE	INCOMPLETE	INCOMPLETE	INCOMPLETE	INCOMPLETE	INCOMPLETE	INCOMPLETE	INCOMPLETE	INCOMPLETE	INCOMPLETE	INCOMPLETE	INCOMPLETE	INCOMPLETE	INCOMPLETE	INCOMPLETE
M00618	Acetogen	INCOMPLETE	INCOMPLETE	INCOMPLETE	INCOMPLETE	INCOMPLETE	INCOMPLETE	INCOMPLETE	INCOMPLETE	INCOMPLETE	INCOMPLETE	INCOMPLETE	INCOMPLETE	INCOMPLETE	INCOMPLETE	INCOMPLETE	INCOMPLETE	INCOMPLETE	INCOMPLETE	INCOMPLETE	INCOMPLETE	INCOMPLETE	INCOMPLETE	INCOMPLETE	INCOMPLETE	INCOMPLETE	INCOMPLETE	INCOMPLETE	INCOMPLETE	INCOMPLETE	INCOMPLETE	INCOMPLETE	INCOMPLETE	INCOMPLETE	INCOMPLETE	INCOMPLETE	INCOMPLETE	INCOMPLETE	INCOMPLETE	INCOMPLETE	INCOMPLETE	INCOMPLETE	INCOMPLETE	INCOMPLETE	INCOMPLETE	INCOMPLETE	INCOMPLETE	INCOMPLETE	INCOMPLETE
M00620	Incomplete reductive citrate cycle, acetyl-CoA => oxoglutarate	INCOMPLETE	INCOMPLETE	INCOMPLETE	INCOMPLETE	INCOMPLETE	INCOMPLETE	INCOMPLETE	INCOMPLETE	INCOMPLETE	INCOMPLETE	INCOMPLETE	INCOMPLETE	INCOMPLETE	INCOMPLETE	INCOMPLETE	INCOMPLETE	INCOMPLETE	INCOMPLETE	INCOMPLETE	INCOMPLETE	INCOMPLETE	INCOMPLETE	INCOMPLETE	INCOMPLETE	INCOMPLETE	INCOMPLETE	INCOMPLETE	INCOMPLETE	INCOMPLETE	INCOMPLETE	INCOMPLETE	INCOMPLETE	INCOMPLETE	INCOMPLETE	INCOMPLETE	INCOMPLETE	INCOMPLETE	INCOMPLETE	INCOMPLETE	INCOMPLETE	INCOMPLETE	INCOMPLETE	INCOMPLETE	INCOMPLETE	INCOMPLETE	INCOMPLETE	INCOMPLETE	INCOMPLETE
M00622	Nicotinate degradation, nicotinate => fumarate	INCOMPLETE	INCOMPLETE	INCOMPLETE	INCOMPLETE	INCOMPLETE	INCOMPLETE	INCOMPLETE	INCOMPLETE	INCOMPLETE	INCOMPLETE	INCOMPLETE	INCOMPLETE	INCOMPLETE	INCOMPLETE	INCOMPLETE	INCOMPLETE	INCOMPLETE	INCOMPLETE	INCOMPLETE	INCOMPLETE	INCOMPLETE	INCOMPLETE	INCOMPLETE	INCOMPLETE	INCOMPLETE	INCOMPLETE	INCOMPLETE	INCOMPLETE	INCOMPLETE	INCOMPLETE	INCOMPLETE	INCOMPLETE	INCOMPLETE	INCOMPLETE	INCOMPLETE	INCOMPLETE	INCOMPLETE	INCOMPLETE	INCOMPLETE	INCOMPLETE	INCOMPLETE	INCOMPLETE	INCOMPLETE	INCOMPLETE	INCOMPLETE	INCOMPLETE	INCOMPLETE	INCOMPLETE
M00623	Phthalate degradation, phthalate => protocatechuate	INCOMPLETE	INCOMPLETE	INCOMPLETE	INCOMPLETE	INCOMPLETE	INCOMPLETE	INCOMPLETE	INCOMPLETE	INCOMPLETE	INCOMPLETE	INCOMPLETE	INCOMPLETE	INCOMPLETE	INCOMPLETE	INCOMPLETE	INCOMPLETE	INCOMPLETE	INCOMPLETE	INCOMPLETE	INCOMPLETE	INCOMPLETE	INCOMPLETE	INCOMPLETE	INCOMPLETE	INCOMPLETE	2 BLOCKS MISSING	INCOMPLETE	INCOMPLETE	INCOMPLETE	INCOMPLETE	INCOMPLETE	INCOMPLETE	INCOMPLETE	INCOMPLETE	INCOMPLETE	INCOMPLETE	INCOMPLETE	INCOMPLETE	INCOMPLETE	INCOMPLETE	INCOMPLETE	INCOMPLETE	INCOMPLETE	INCOMPLETE	INCOMPLETE	INCOMPLETE	INCOMPLETE	INCOMPLETE
M00624	Terephthalate degradation, terephthalate => 3,4-dihydroxybenzoate	INCOMPLETE	INCOMPLETE	INCOMPLETE	INCOMPLETE	INCOMPLETE	INCOMPLETE	INCOMPLETE	INCOMPLETE	INCOMPLETE	INCOMPLETE	INCOMPLETE	INCOMPLETE	INCOMPLETE	INCOMPLETE	INCOMPLETE	INCOMPLETE	INCOMPLETE	INCOMPLETE	INCOMPLETE	INCOMPLETE	INCOMPLETE	INCOMPLETE	INCOMPLETE	INCOMPLETE	INCOMPLETE	INCOMPLETE	INCOMPLETE	INCOMPLETE	INCOMPLETE	INCOMPLETE	INCOMPLETE	INCOMPLETE	INCOMPLETE	INCOMPLETE	INCOMPLETE	INCOMPLETE	INCOMPLETE	INCOMPLETE	INCOMPLETE	INCOMPLETE	INCOMPLETE	INCOMPLETE	INCOMPLETE	INCOMPLETE	INCOMPLETE	INCOMPLETE	INCOMPLETE	INCOMPLETE
M00625	Methicillin resistance	INCOMPLETE	INCOMPLETE	INCOMPLETE	INCOMPLETE	INCOMPLETE	INCOMPLETE	INCOMPLETE	INCOMPLETE	INCOMPLETE	INCOMPLETE	INCOMPLETE	INCOMPLETE	INCOMPLETE	INCOMPLETE	INCOMPLETE	INCOMPLETE	INCOMPLETE	INCOMPLETE	INCOMPLETE	INCOMPLETE	INCOMPLETE	INCOMPLETE	INCOMPLETE	INCOMPLETE	2 BLOCKS MISSING	INCOMPLETE	INCOMPLETE	INCOMPLETE	INCOMPLETE	INCOMPLETE	2 BLOCKS MISSING	INCOMPLETE	INCOMPLETE	INCOMPLETE	INCOMPLETE	INCOMPLETE	INCOMPLETE	INCOMPLETE	INCOMPLETE	2 BLOCKS MISSING	INCOMPLETE	INCOMPLETE	INCOMPLETE	INCOMPLETE	2 BLOCKS MISSING	INCOMPLETE	INCOMPLETE	INCOMPLETE
M00627	beta-Lactam resistance, Bla system	2 BLOCKS MISSING	INCOMPLETE	2 BLOCKS MISSING	INCOMPLETE	2 BLOCKS MISSING	INCOMPLETE	2 BLOCKS MISSING	INCOMPLETE	INCOMPLETE	2 BLOCKS MISSING	2 BLOCKS MISSING	2 BLOCKS MISSING	2 BLOCKS MISSING	INCOMPLETE	INCOMPLETE	INCOMPLETE	INCOMPLETE	2 BLOCKS MISSING	INCOMPLETE	INCOMPLETE	INCOMPLETE	2 BLOCKS MISSING	INCOMPLETE	INCOMPLETE	INCOMPLETE	COMPLETE	INCOMPLETE	INCOMPLETE	INCOMPLETE	INCOMPLETE	INCOMPLETE	1 BLOCK MISSING	INCOMPLETE	INCOMPLETE	2 BLOCKS MISSING	2 BLOCKS MISSING	2 BLOCKS MISSING	INCOMPLETE	INCOMPLETE	2 BLOCKS MISSING	INCOMPLETE	2 BLOCKS MISSING	INCOMPLETE	2 BLOCKS MISSING	1 BLOCK MISSING	INCOMPLETE	INCOMPLETE	INCOMPLETE
M00630	D-Galacturonate degradation (fungi), D-galacturonate => glycerol	INCOMPLETE	INCOMPLETE	INCOMPLETE	INCOMPLETE	INCOMPLETE	INCOMPLETE	INCOMPLETE	INCOMPLETE	INCOMPLETE	INCOMPLETE	INCOMPLETE	INCOMPLETE	INCOMPLETE	INCOMPLETE	INCOMPLETE	INCOMPLETE	INCOMPLETE	INCOMPLETE	INCOMPLETE	INCOMPLETE	INCOMPLETE	INCOMPLETE	INCOMPLETE	INCOMPLETE	INCOMPLETE	INCOMPLETE	INCOMPLETE	INCOMPLETE	INCOMPLETE	INCOMPLETE	INCOMPLETE	INCOMPLETE	INCOMPLETE	INCOMPLETE	INCOMPLETE	INCOMPLETE	INCOMPLETE	INCOMPLETE	INCOMPLETE	INCOMPLETE	INCOMPLETE	INCOMPLETE	INCOMPLETE	INCOMPLETE	INCOMPLETE	INCOMPLETE	INCOMPLETE	INCOMPLETE
M00631	D-Galacturonate degradation (bacteria), D-galacturonate => pyruvate + D-glyceraldehyde 3P	INCOMPLETE	INCOMPLETE	INCOMPLETE	INCOMPLETE	INCOMPLETE	INCOMPLETE	INCOMPLETE	2 BLOCKS MISSING	INCOMPLETE	INCOMPLETE	INCOMPLETE	2 BLOCKS MISSING	2 BLOCKS MISSING	INCOMPLETE	INCOMPLETE	INCOMPLETE	INCOMPLETE	INCOMPLETE	INCOMPLETE	2 BLOCKS MISSING	2 BLOCKS MISSING	2 BLOCKS MISSING	INCOMPLETE	INCOMPLETE	2 BLOCKS MISSING	2 BLOCKS MISSING	INCOMPLETE	INCOMPLETE	INCOMPLETE	COMPLETE	COMPLETE	INCOMPLETE	INCOMPLETE	INCOMPLETE	1 BLOCK MISSING	2 BLOCKS MISSING	2 BLOCKS MISSING	2 BLOCKS MISSING	2 BLOCKS MISSING	2 BLOCKS MISSING	INCOMPLETE	2 BLOCKS MISSING	INCOMPLETE	1 BLOCK MISSING	2 BLOCKS MISSING	INCOMPLETE	2 BLOCKS MISSING	INCOMPLETE
M00632	Galactose degradation, Leloir pathway, galactose => alpha-D-glucose-1P	INCOMPLETE	1 BLOCK MISSING	1 BLOCK MISSING	INCOMPLETE	2 BLOCKS MISSING	2 BLOCKS MISSING	1 BLOCK MISSING	INCOMPLETE	2 BLOCKS MISSING	1 BLOCK MISSING	INCOMPLETE	INCOMPLETE	2 BLOCKS MISSING	INCOMPLETE	INCOMPLETE	1 BLOCK MISSING	INCOMPLETE	INCOMPLETE	INCOMPLETE	1 BLOCK MISSING	1 BLOCK MISSING	1 BLOCK MISSING	INCOMPLETE	INCOMPLETE	2 BLOCKS MISSING	1 BLOCK MISSING	INCOMPLETE	INCOMPLETE	COMPLETE	1 BLOCK MISSING	COMPLETE	1 BLOCK MISSING	1 BLOCK MISSING	1 BLOCK MISSING	1 BLOCK MISSING	1 BLOCK MISSING	1 BLOCK MISSING	1 BLOCK MISSING	1 BLOCK MISSING	1 BLOCK MISSING	INCOMPLETE	2 BLOCKS MISSING	COMPLETE	1 BLOCK MISSING	1 BLOCK MISSING	INCOMPLETE	1 BLOCK MISSING	INCOMPLETE
M00633	Semi-phosphorylative Entner-Doudoroff pathway, gluconate/galactonate => glycerate-3P	INCOMPLETE	INCOMPLETE	INCOMPLETE	INCOMPLETE	INCOMPLETE	INCOMPLETE	INCOMPLETE	INCOMPLETE	INCOMPLETE	INCOMPLETE	INCOMPLETE	INCOMPLETE	INCOMPLETE	INCOMPLETE	INCOMPLETE	INCOMPLETE	INCOMPLETE	INCOMPLETE	INCOMPLETE	INCOMPLETE	INCOMPLETE	INCOMPLETE	INCOMPLETE	INCOMPLETE	INCOMPLETE	INCOMPLETE	INCOMPLETE	INCOMPLETE	INCOMPLETE	INCOMPLETE	INCOMPLETE	INCOMPLETE	INCOMPLETE	INCOMPLETE	INCOMPLETE	INCOMPLETE	INCOMPLETE	INCOMPLETE	INCOMPLETE	INCOMPLETE	INCOMPLETE	INCOMPLETE	INCOMPLETE	INCOMPLETE	INCOMPLETE	INCOMPLETE	INCOMPLETE	INCOMPLETE
M00636	Phthalate degradation, phthalate => protocatechuate	INCOMPLETE	INCOMPLETE	INCOMPLETE	INCOMPLETE	INCOMPLETE	INCOMPLETE	INCOMPLETE	INCOMPLETE	INCOMPLETE	INCOMPLETE	INCOMPLETE	INCOMPLETE	INCOMPLETE	INCOMPLETE	INCOMPLETE	INCOMPLETE	INCOMPLETE	INCOMPLETE	INCOMPLETE	INCOMPLETE	INCOMPLETE	INCOMPLETE	2 BLOCKS MISSING	INCOMPLETE	INCOMPLETE	INCOMPLETE	INCOMPLETE	INCOMPLETE	INCOMPLETE	INCOMPLETE	INCOMPLETE	INCOMPLETE	INCOMPLETE	INCOMPLETE	INCOMPLETE	INCOMPLETE	INCOMPLETE	INCOMPLETE	INCOMPLETE	INCOMPLETE	INCOMPLETE	INCOMPLETE	INCOMPLETE	INCOMPLETE	INCOMPLETE	INCOMPLETE	INCOMPLETE	INCOMPLETE
M00637	Anthranilate degradation, anthranilate => catechol	INCOMPLETE	INCOMPLETE	INCOMPLETE	INCOMPLETE	INCOMPLETE	INCOMPLETE	INCOMPLETE	INCOMPLETE	INCOMPLETE	INCOMPLETE	INCOMPLETE	INCOMPLETE	INCOMPLETE	INCOMPLETE	INCOMPLETE	INCOMPLETE	INCOMPLETE	INCOMPLETE	INCOMPLETE	INCOMPLETE	INCOMPLETE	INCOMPLETE	INCOMPLETE	INCOMPLETE	INCOMPLETE	INCOMPLETE	INCOMPLETE	INCOMPLETE	INCOMPLETE	INCOMPLETE	INCOMPLETE	INCOMPLETE	INCOMPLETE	INCOMPLETE	INCOMPLETE	INCOMPLETE	INCOMPLETE	INCOMPLETE	INCOMPLETE	INCOMPLETE	INCOMPLETE	INCOMPLETE	INCOMPLETE	INCOMPLETE	INCOMPLETE	INCOMPLETE	INCOMPLETE	INCOMPLETE
M00638	Salicylate degradation, salicylate => gentisate	INCOMPLETE	INCOMPLETE	INCOMPLETE	INCOMPLETE	INCOMPLETE	INCOMPLETE	INCOMPLETE	INCOMPLETE	INCOMPLETE	INCOMPLETE	INCOMPLETE	INCOMPLETE	INCOMPLETE	INCOMPLETE	INCOMPLETE	INCOMPLETE	INCOMPLETE	INCOMPLETE	INCOMPLETE	INCOMPLETE	INCOMPLETE	INCOMPLETE	INCOMPLETE	INCOMPLETE	INCOMPLETE	INCOMPLETE	INCOMPLETE	INCOMPLETE	INCOMPLETE	INCOMPLETE	INCOMPLETE	INCOMPLETE	INCOMPLETE	INCOMPLETE	INCOMPLETE	INCOMPLETE	INCOMPLETE	INCOMPLETE	INCOMPLETE	INCOMPLETE	INCOMPLETE	INCOMPLETE	INCOMPLETE	INCOMPLETE	INCOMPLETE	INCOMPLETE	INCOMPLETE	INCOMPLETE
M00639	Multidrug resistance, efflux pump MexCD-OprJ	INCOMPLETE	INCOMPLETE	INCOMPLETE	INCOMPLETE	INCOMPLETE	INCOMPLETE	INCOMPLETE	INCOMPLETE	INCOMPLETE	INCOMPLETE	INCOMPLETE	INCOMPLETE	INCOMPLETE	INCOMPLETE	INCOMPLETE	INCOMPLETE	INCOMPLETE	INCOMPLETE	INCOMPLETE	INCOMPLETE	INCOMPLETE	INCOMPLETE	INCOMPLETE	INCOMPLETE	INCOMPLETE	INCOMPLETE	INCOMPLETE	INCOMPLETE	INCOMPLETE	INCOMPLETE	INCOMPLETE	INCOMPLETE	INCOMPLETE	INCOMPLETE	INCOMPLETE	INCOMPLETE	INCOMPLETE	INCOMPLETE	INCOMPLETE	INCOMPLETE	INCOMPLETE	INCOMPLETE	INCOMPLETE	INCOMPLETE	INCOMPLETE	INCOMPLETE	INCOMPLETE	INCOMPLETE
M00641	Multidrug resistance, efflux pump MexEF-OprN	INCOMPLETE	INCOMPLETE	INCOMPLETE	INCOMPLETE	INCOMPLETE	INCOMPLETE	INCOMPLETE	INCOMPLETE	INCOMPLETE	INCOMPLETE	INCOMPLETE	INCOMPLETE	INCOMPLETE	INCOMPLETE	INCOMPLETE	INCOMPLETE	INCOMPLETE	INCOMPLETE	INCOMPLETE	INCOMPLETE	INCOMPLETE	INCOMPLETE	INCOMPLETE	INCOMPLETE	INCOMPLETE	INCOMPLETE	INCOMPLETE	INCOMPLETE	INCOMPLETE	INCOMPLETE	INCOMPLETE	INCOMPLETE	INCOMPLETE	INCOMPLETE	INCOMPLETE	INCOMPLETE	INCOMPLETE	INCOMPLETE	INCOMPLETE	INCOMPLETE	INCOMPLETE	INCOMPLETE	INCOMPLETE	INCOMPLETE	INCOMPLETE	INCOMPLETE	INCOMPLETE	INCOMPLETE
M00642	Multidrug resistance, efflux pump MexJK-OprM	INCOMPLETE	INCOMPLETE	INCOMPLETE	INCOMPLETE	INCOMPLETE	INCOMPLETE	INCOMPLETE	INCOMPLETE	INCOMPLETE	INCOMPLETE	INCOMPLETE	INCOMPLETE	INCOMPLETE	INCOMPLETE	INCOMPLETE	INCOMPLETE	INCOMPLETE	INCOMPLETE	INCOMPLETE	INCOMPLETE	INCOMPLETE	INCOMPLETE	INCOMPLETE	INCOMPLETE	INCOMPLETE	INCOMPLETE	INCOMPLETE	INCOMPLETE	INCOMPLETE	INCOMPLETE	INCOMPLETE	INCOMPLETE	INCOMPLETE	INCOMPLETE	INCOMPLETE	INCOMPLETE	INCOMPLETE	INCOMPLETE	INCOMPLETE	INCOMPLETE	INCOMPLETE	INCOMPLETE	INCOMPLETE	INCOMPLETE	INCOMPLETE	INCOMPLETE	INCOMPLETE	INCOMPLETE
M00643	Multidrug resistance, efflux pump MexXY-OprM	INCOMPLETE	INCOMPLETE	INCOMPLETE	INCOMPLETE	INCOMPLETE	INCOMPLETE	INCOMPLETE	INCOMPLETE	INCOMPLETE	INCOMPLETE	INCOMPLETE	INCOMPLETE	INCOMPLETE	INCOMPLETE	INCOMPLETE	INCOMPLETE	INCOMPLETE	INCOMPLETE	INCOMPLETE	INCOMPLETE	INCOMPLETE	INCOMPLETE	INCOMPLETE	INCOMPLETE	INCOMPLETE	INCOMPLETE	INCOMPLETE	INCOMPLETE	INCOMPLETE	INCOMPLETE	INCOMPLETE	INCOMPLETE	INCOMPLETE	INCOMPLETE	INCOMPLETE	INCOMPLETE	INCOMPLETE	INCOMPLETE	INCOMPLETE	INCOMPLETE	INCOMPLETE	INCOMPLETE	INCOMPLETE	INCOMPLETE	INCOMPLETE	INCOMPLETE	INCOMPLETE	INCOMPLETE
M00649	Multidrug resistance, efflux pump AdeABC	INCOMPLETE	2 BLOCKS MISSING	INCOMPLETE	INCOMPLETE	INCOMPLETE	INCOMPLETE	INCOMPLETE	INCOMPLETE	INCOMPLETE	INCOMPLETE	INCOMPLETE	INCOMPLETE	INCOMPLETE	INCOMPLETE	INCOMPLETE	INCOMPLETE	INCOMPLETE	INCOMPLETE	INCOMPLETE	INCOMPLETE	INCOMPLETE	INCOMPLETE	INCOMPLETE	INCOMPLETE	INCOMPLETE	INCOMPLETE	INCOMPLETE	INCOMPLETE	INCOMPLETE	2 BLOCKS MISSING	INCOMPLETE	INCOMPLETE	INCOMPLETE	INCOMPLETE	INCOMPLETE	2 BLOCKS MISSING	INCOMPLETE	INCOMPLETE	INCOMPLETE	INCOMPLETE	INCOMPLETE	2 BLOCKS MISSING	INCOMPLETE	2 BLOCKS MISSING	INCOMPLETE	INCOMPLETE	INCOMPLETE	INCOMPLETE
M00651	Vancomycin resistance, D-Ala-D-Lac type	INCOMPLETE	INCOMPLETE	INCOMPLETE	INCOMPLETE	INCOMPLETE	INCOMPLETE	INCOMPLETE	INCOMPLETE	INCOMPLETE	INCOMPLETE	INCOMPLETE	INCOMPLETE	INCOMPLETE	INCOMPLETE	INCOMPLETE	INCOMPLETE	INCOMPLETE	INCOMPLETE	INCOMPLETE	INCOMPLETE	INCOMPLETE	INCOMPLETE	INCOMPLETE	INCOMPLETE	INCOMPLETE	INCOMPLETE	INCOMPLETE	INCOMPLETE	INCOMPLETE	INCOMPLETE	INCOMPLETE	INCOMPLETE	INCOMPLETE	INCOMPLETE	INCOMPLETE	INCOMPLETE	INCOMPLETE	INCOMPLETE	INCOMPLETE	INCOMPLETE	INCOMPLETE	INCOMPLETE	INCOMPLETE	INCOMPLETE	INCOMPLETE	INCOMPLETE	INCOMPLETE	INCOMPLETE
M00652	Vancomycin resistance, D-Ala-D-Ser type	INCOMPLETE	INCOMPLETE	INCOMPLETE	INCOMPLETE	INCOMPLETE	INCOMPLETE	INCOMPLETE	INCOMPLETE	INCOMPLETE	INCOMPLETE	INCOMPLETE	INCOMPLETE	INCOMPLETE	INCOMPLETE	INCOMPLETE	INCOMPLETE	INCOMPLETE	INCOMPLETE	INCOMPLETE	INCOMPLETE	INCOMPLETE	INCOMPLETE	INCOMPLETE	INCOMPLETE	INCOMPLETE	INCOMPLETE	INCOMPLETE	INCOMPLETE	INCOMPLETE	INCOMPLETE	INCOMPLETE	INCOMPLETE	INCOMPLETE	INCOMPLETE	INCOMPLETE	INCOMPLETE	INCOMPLETE	INCOMPLETE	INCOMPLETE	INCOMPLETE	INCOMPLETE	INCOMPLETE	INCOMPLETE	INCOMPLETE	INCOMPLETE	INCOMPLETE	INCOMPLETE	INCOMPLETE
M00660	Xanthomonas spp. pathogenicity signature, T3SS and effectors	INCOMPLETE	INCOMPLETE	INCOMPLETE	INCOMPLETE	INCOMPLETE	INCOMPLETE	INCOMPLETE	INCOMPLETE	INCOMPLETE	INCOMPLETE	INCOMPLETE	INCOMPLETE	INCOMPLETE	INCOMPLETE	INCOMPLETE	INCOMPLETE	INCOMPLETE	INCOMPLETE	INCOMPLETE	INCOMPLETE	INCOMPLETE	INCOMPLETE	INCOMPLETE	INCOMPLETE	INCOMPLETE	INCOMPLETE	INCOMPLETE	INCOMPLETE	INCOMPLETE	INCOMPLETE	INCOMPLETE	INCOMPLETE	INCOMPLETE	INCOMPLETE	INCOMPLETE	INCOMPLETE	INCOMPLETE	INCOMPLETE	INCOMPLETE	INCOMPLETE	INCOMPLETE	INCOMPLETE	INCOMPLETE	INCOMPLETE	INCOMPLETE	INCOMPLETE	INCOMPLETE	INCOMPLETE
M00661	Paspaline biosynthesis, geranylgeranyl-PP + indoleglycerol phosphate => paspaline	INCOMPLETE	INCOMPLETE	INCOMPLETE	INCOMPLETE	INCOMPLETE	INCOMPLETE	INCOMPLETE	INCOMPLETE	INCOMPLETE	INCOMPLETE	INCOMPLETE	INCOMPLETE	INCOMPLETE	INCOMPLETE	INCOMPLETE	INCOMPLETE	INCOMPLETE	INCOMPLETE	INCOMPLETE	INCOMPLETE	INCOMPLETE	INCOMPLETE	INCOMPLETE	INCOMPLETE	INCOMPLETE	INCOMPLETE	INCOMPLETE	INCOMPLETE	INCOMPLETE	INCOMPLETE	INCOMPLETE	INCOMPLETE	INCOMPLETE	INCOMPLETE	INCOMPLETE	INCOMPLETE	INCOMPLETE	INCOMPLETE	INCOMPLETE	INCOMPLETE	INCOMPLETE	INCOMPLETE	INCOMPLETE	INCOMPLETE	INCOMPLETE	INCOMPLETE	INCOMPLETE	INCOMPLETE
M00664	Nodulation	INCOMPLETE	INCOMPLETE	INCOMPLETE	INCOMPLETE	INCOMPLETE	INCOMPLETE	INCOMPLETE	INCOMPLETE	INCOMPLETE	INCOMPLETE	INCOMPLETE	INCOMPLETE	INCOMPLETE	INCOMPLETE	INCOMPLETE	INCOMPLETE	INCOMPLETE	INCOMPLETE	INCOMPLETE	INCOMPLETE	INCOMPLETE	INCOMPLETE	INCOMPLETE	INCOMPLETE	INCOMPLETE	INCOMPLETE	INCOMPLETE	INCOMPLETE	INCOMPLETE	INCOMPLETE	INCOMPLETE	INCOMPLETE	INCOMPLETE	INCOMPLETE	INCOMPLETE	INCOMPLETE	INCOMPLETE	INCOMPLETE	INCOMPLETE	INCOMPLETE	INCOMPLETE	INCOMPLETE	INCOMPLETE	INCOMPLETE	INCOMPLETE	INCOMPLETE	INCOMPLETE	INCOMPLETE
M00672	Penicillin biosynthesis, aminoadipate + cycteine + valine => penicillin	INCOMPLETE	INCOMPLETE	INCOMPLETE	INCOMPLETE	INCOMPLETE	INCOMPLETE	INCOMPLETE	INCOMPLETE	INCOMPLETE	INCOMPLETE	INCOMPLETE	INCOMPLETE	INCOMPLETE	INCOMPLETE	INCOMPLETE	INCOMPLETE	INCOMPLETE	INCOMPLETE	INCOMPLETE	INCOMPLETE	INCOMPLETE	INCOMPLETE	INCOMPLETE	INCOMPLETE	INCOMPLETE	INCOMPLETE	INCOMPLETE	INCOMPLETE	INCOMPLETE	INCOMPLETE	INCOMPLETE	INCOMPLETE	INCOMPLETE	INCOMPLETE	INCOMPLETE	INCOMPLETE	INCOMPLETE	INCOMPLETE	INCOMPLETE	INCOMPLETE	INCOMPLETE	INCOMPLETE	INCOMPLETE	INCOMPLETE	INCOMPLETE	INCOMPLETE	INCOMPLETE	INCOMPLETE
M00673	Cephamycin C biosynthesis, aminoadipate + cycteine + valine => cephamycin C	INCOMPLETE	INCOMPLETE	INCOMPLETE	INCOMPLETE	INCOMPLETE	INCOMPLETE	INCOMPLETE	INCOMPLETE	INCOMPLETE	INCOMPLETE	INCOMPLETE	INCOMPLETE	INCOMPLETE	INCOMPLETE	INCOMPLETE	INCOMPLETE	INCOMPLETE	INCOMPLETE	INCOMPLETE	INCOMPLETE	INCOMPLETE	INCOMPLETE	INCOMPLETE	INCOMPLETE	INCOMPLETE	INCOMPLETE	INCOMPLETE	INCOMPLETE	INCOMPLETE	INCOMPLETE	INCOMPLETE	INCOMPLETE	INCOMPLETE	INCOMPLETE	INCOMPLETE	INCOMPLETE	INCOMPLETE	INCOMPLETE	INCOMPLETE	INCOMPLETE	INCOMPLETE	INCOMPLETE	INCOMPLETE	INCOMPLETE	INCOMPLETE	INCOMPLETE	INCOMPLETE	INCOMPLETE
M00674	Clavaminate biosynthesis, arginine + glyceraldehyde-3P => clavaminate	INCOMPLETE	INCOMPLETE	INCOMPLETE	INCOMPLETE	INCOMPLETE	INCOMPLETE	INCOMPLETE	INCOMPLETE	INCOMPLETE	INCOMPLETE	INCOMPLETE	INCOMPLETE	INCOMPLETE	INCOMPLETE	INCOMPLETE	INCOMPLETE	INCOMPLETE	INCOMPLETE	INCOMPLETE	INCOMPLETE	INCOMPLETE	INCOMPLETE	INCOMPLETE	INCOMPLETE	INCOMPLETE	INCOMPLETE	INCOMPLETE	INCOMPLETE	INCOMPLETE	INCOMPLETE	INCOMPLETE	INCOMPLETE	INCOMPLETE	INCOMPLETE	INCOMPLETE	INCOMPLETE	INCOMPLETE	INCOMPLETE	INCOMPLETE	INCOMPLETE	INCOMPLETE	INCOMPLETE	INCOMPLETE	INCOMPLETE	INCOMPLETE	INCOMPLETE	INCOMPLETE	INCOMPLETE
M00675	Carbapenem-3-carboxylate biosynthesis, pyrroline-5-carboxylate + malonyl-CoA => carbapenem-3-carboxylate	INCOMPLETE	INCOMPLETE	INCOMPLETE	INCOMPLETE	INCOMPLETE	INCOMPLETE	INCOMPLETE	INCOMPLETE	INCOMPLETE	INCOMPLETE	INCOMPLETE	INCOMPLETE	INCOMPLETE	INCOMPLETE	INCOMPLETE	INCOMPLETE	INCOMPLETE	INCOMPLETE	INCOMPLETE	INCOMPLETE	INCOMPLETE	INCOMPLETE	INCOMPLETE	INCOMPLETE	INCOMPLETE	INCOMPLETE	INCOMPLETE	INCOMPLETE	INCOMPLETE	INCOMPLETE	INCOMPLETE	INCOMPLETE	INCOMPLETE	INCOMPLETE	INCOMPLETE	INCOMPLETE	INCOMPLETE	INCOMPLETE	INCOMPLETE	INCOMPLETE	INCOMPLETE	INCOMPLETE	INCOMPLETE	INCOMPLETE	INCOMPLETE	INCOMPLETE	INCOMPLETE	INCOMPLETE
M00696	Multidrug resistance, efflux pump AcrEF-TolC	INCOMPLETE	INCOMPLETE	INCOMPLETE	INCOMPLETE	INCOMPLETE	INCOMPLETE	INCOMPLETE	INCOMPLETE	INCOMPLETE	INCOMPLETE	INCOMPLETE	INCOMPLETE	INCOMPLETE	INCOMPLETE	INCOMPLETE	INCOMPLETE	INCOMPLETE	INCOMPLETE	INCOMPLETE	INCOMPLETE	INCOMPLETE	INCOMPLETE	INCOMPLETE	INCOMPLETE	INCOMPLETE	INCOMPLETE	INCOMPLETE	INCOMPLETE	INCOMPLETE	INCOMPLETE	INCOMPLETE	INCOMPLETE	INCOMPLETE	INCOMPLETE	INCOMPLETE	INCOMPLETE	INCOMPLETE	INCOMPLETE	INCOMPLETE	INCOMPLETE	INCOMPLETE	INCOMPLETE	INCOMPLETE	INCOMPLETE	INCOMPLETE	INCOMPLETE	INCOMPLETE	INCOMPLETE
M00697	Multidrug resistance, efflux pump MdtEF-TolC	INCOMPLETE	INCOMPLETE	INCOMPLETE	INCOMPLETE	INCOMPLETE	INCOMPLETE	INCOMPLETE	INCOMPLETE	INCOMPLETE	INCOMPLETE	INCOMPLETE	INCOMPLETE	INCOMPLETE	INCOMPLETE	INCOMPLETE	INCOMPLETE	INCOMPLETE	INCOMPLETE	INCOMPLETE	INCOMPLETE	INCOMPLETE	INCOMPLETE	INCOMPLETE	INCOMPLETE	INCOMPLETE	INCOMPLETE	INCOMPLETE	INCOMPLETE	INCOMPLETE	INCOMPLETE	INCOMPLETE	INCOMPLETE	INCOMPLETE	INCOMPLETE	INCOMPLETE	INCOMPLETE	INCOMPLETE	INCOMPLETE	INCOMPLETE	INCOMPLETE	INCOMPLETE	INCOMPLETE	INCOMPLETE	INCOMPLETE	INCOMPLETE	INCOMPLETE	INCOMPLETE	INCOMPLETE
M00698	Multidrug resistance, efflux pump BpeEF-OprC	INCOMPLETE	INCOMPLETE	INCOMPLETE	INCOMPLETE	INCOMPLETE	INCOMPLETE	INCOMPLETE	INCOMPLETE	INCOMPLETE	INCOMPLETE	INCOMPLETE	INCOMPLETE	INCOMPLETE	INCOMPLETE	INCOMPLETE	INCOMPLETE	INCOMPLETE	INCOMPLETE	INCOMPLETE	INCOMPLETE	INCOMPLETE	INCOMPLETE	INCOMPLETE	INCOMPLETE	INCOMPLETE	INCOMPLETE	INCOMPLETE	INCOMPLETE	INCOMPLETE	INCOMPLETE	INCOMPLETE	INCOMPLETE	INCOMPLETE	INCOMPLETE	INCOMPLETE	INCOMPLETE	INCOMPLETE	INCOMPLETE	INCOMPLETE	INCOMPLETE	INCOMPLETE	INCOMPLETE	INCOMPLETE	INCOMPLETE	INCOMPLETE	INCOMPLETE	INCOMPLETE	INCOMPLETE
M00700	Multidrug resistance, efflux pump AbcA	INCOMPLETE	INCOMPLETE	INCOMPLETE	INCOMPLETE	INCOMPLETE	INCOMPLETE	INCOMPLETE	INCOMPLETE	INCOMPLETE	INCOMPLETE	INCOMPLETE	INCOMPLETE	INCOMPLETE	INCOMPLETE	INCOMPLETE	INCOMPLETE	INCOMPLETE	INCOMPLETE	INCOMPLETE	INCOMPLETE	INCOMPLETE	INCOMPLETE	INCOMPLETE	INCOMPLETE	INCOMPLETE	INCOMPLETE	INCOMPLETE	INCOMPLETE	INCOMPLETE	INCOMPLETE	INCOMPLETE	INCOMPLETE	INCOMPLETE	INCOMPLETE	INCOMPLETE	INCOMPLETE	INCOMPLETE	INCOMPLETE	INCOMPLETE	INCOMPLETE	INCOMPLETE	INCOMPLETE	INCOMPLETE	INCOMPLETE	INCOMPLETE	INCOMPLETE	INCOMPLETE	INCOMPLETE
M00702	Multidrug resistance, efflux pump NorB	INCOMPLETE	INCOMPLETE	INCOMPLETE	INCOMPLETE	INCOMPLETE	INCOMPLETE	INCOMPLETE	INCOMPLETE	INCOMPLETE	INCOMPLETE	INCOMPLETE	INCOMPLETE	INCOMPLETE	INCOMPLETE	INCOMPLETE	INCOMPLETE	INCOMPLETE	INCOMPLETE	INCOMPLETE	INCOMPLETE	INCOMPLETE	INCOMPLETE	INCOMPLETE	INCOMPLETE	INCOMPLETE	INCOMPLETE	INCOMPLETE	INCOMPLETE	INCOMPLETE	INCOMPLETE	INCOMPLETE	INCOMPLETE	INCOMPLETE	INCOMPLETE	INCOMPLETE	INCOMPLETE	INCOMPLETE	INCOMPLETE	INCOMPLETE	INCOMPLETE	INCOMPLETE	INCOMPLETE	INCOMPLETE	INCOMPLETE	INCOMPLETE	INCOMPLETE	INCOMPLETE	INCOMPLETE
M00704	Tetracycline resistance, efflux pump Tet38	INCOMPLETE	INCOMPLETE	INCOMPLETE	INCOMPLETE	INCOMPLETE	INCOMPLETE	INCOMPLETE	INCOMPLETE	INCOMPLETE	INCOMPLETE	INCOMPLETE	INCOMPLETE	INCOMPLETE	INCOMPLETE	INCOMPLETE	INCOMPLETE	INCOMPLETE	INCOMPLETE	INCOMPLETE	INCOMPLETE	INCOMPLETE	INCOMPLETE	INCOMPLETE	INCOMPLETE	INCOMPLETE	INCOMPLETE	INCOMPLETE	INCOMPLETE	INCOMPLETE	INCOMPLETE	INCOMPLETE	INCOMPLETE	INCOMPLETE	INCOMPLETE	INCOMPLETE	INCOMPLETE	INCOMPLETE	INCOMPLETE	INCOMPLETE	INCOMPLETE	INCOMPLETE	INCOMPLETE	INCOMPLETE	INCOMPLETE	INCOMPLETE	INCOMPLETE	INCOMPLETE	INCOMPLETE
M00705	Multidrug resistance, efflux pump MepA	INCOMPLETE	INCOMPLETE	INCOMPLETE	INCOMPLETE	INCOMPLETE	INCOMPLETE	INCOMPLETE	INCOMPLETE	INCOMPLETE	INCOMPLETE	INCOMPLETE	INCOMPLETE	INCOMPLETE	INCOMPLETE	INCOMPLETE	INCOMPLETE	INCOMPLETE	INCOMPLETE	INCOMPLETE	INCOMPLETE	INCOMPLETE	INCOMPLETE	INCOMPLETE	INCOMPLETE	INCOMPLETE	INCOMPLETE	INCOMPLETE	INCOMPLETE	INCOMPLETE	INCOMPLETE	INCOMPLETE	INCOMPLETE	INCOMPLETE	INCOMPLETE	INCOMPLETE	INCOMPLETE	INCOMPLETE	INCOMPLETE	INCOMPLETE	INCOMPLETE	INCOMPLETE	INCOMPLETE	INCOMPLETE	INCOMPLETE	INCOMPLETE	INCOMPLETE	INCOMPLETE	INCOMPLETE
M00714	Multidrug resistance, efflux pump QacA	INCOMPLETE	INCOMPLETE	INCOMPLETE	INCOMPLETE	INCOMPLETE	INCOMPLETE	INCOMPLETE	INCOMPLETE	INCOMPLETE	INCOMPLETE	INCOMPLETE	INCOMPLETE	INCOMPLETE	INCOMPLETE	INCOMPLETE	INCOMPLETE	INCOMPLETE	INCOMPLETE	INCOMPLETE	INCOMPLETE	INCOMPLETE	INCOMPLETE	INCOMPLETE	INCOMPLETE	INCOMPLETE	INCOMPLETE	INCOMPLETE	INCOMPLETE	INCOMPLETE	INCOMPLETE	INCOMPLETE	INCOMPLETE	INCOMPLETE	INCOMPLETE	INCOMPLETE	INCOMPLETE	INCOMPLETE	INCOMPLETE	INCOMPLETE	INCOMPLETE	INCOMPLETE	INCOMPLETE	INCOMPLETE	INCOMPLETE	INCOMPLETE	INCOMPLETE	INCOMPLETE	INCOMPLETE
M00718	Multidrug resistance, efflux pump MexAB-OprM	INCOMPLETE	INCOMPLETE	INCOMPLETE	INCOMPLETE	INCOMPLETE	INCOMPLETE	INCOMPLETE	INCOMPLETE	INCOMPLETE	INCOMPLETE	INCOMPLETE	INCOMPLETE	INCOMPLETE	INCOMPLETE	INCOMPLETE	INCOMPLETE	INCOMPLETE	INCOMPLETE	INCOMPLETE	INCOMPLETE	INCOMPLETE	INCOMPLETE	INCOMPLETE	INCOMPLETE	INCOMPLETE	INCOMPLETE	INCOMPLETE	INCOMPLETE	INCOMPLETE	INCOMPLETE	INCOMPLETE	INCOMPLETE	INCOMPLETE	INCOMPLETE	INCOMPLETE	INCOMPLETE	INCOMPLETE	INCOMPLETE	INCOMPLETE	INCOMPLETE	INCOMPLETE	INCOMPLETE	INCOMPLETE	INCOMPLETE	INCOMPLETE	INCOMPLETE	INCOMPLETE	INCOMPLETE
M00725	Cationic antimicrobial peptide (CAMP) resistance, dltABCD operon	INCOMPLETE	INCOMPLETE	INCOMPLETE	INCOMPLETE	INCOMPLETE	INCOMPLETE	INCOMPLETE	INCOMPLETE	INCOMPLETE	INCOMPLETE	INCOMPLETE	INCOMPLETE	INCOMPLETE	INCOMPLETE	INCOMPLETE	INCOMPLETE	INCOMPLETE	INCOMPLETE	INCOMPLETE	INCOMPLETE	INCOMPLETE	INCOMPLETE	INCOMPLETE	INCOMPLETE	INCOMPLETE	INCOMPLETE	INCOMPLETE	INCOMPLETE	INCOMPLETE	INCOMPLETE	2 BLOCKS MISSING	INCOMPLETE	INCOMPLETE	INCOMPLETE	INCOMPLETE	INCOMPLETE	INCOMPLETE	INCOMPLETE	INCOMPLETE	INCOMPLETE	INCOMPLETE	INCOMPLETE	INCOMPLETE	INCOMPLETE	INCOMPLETE	INCOMPLETE	INCOMPLETE	INCOMPLETE
M00726	Cationic antimicrobial peptide (CAMP) resistance, lysyl-phosphatidylglycerol (L-PG) synthase MprF	INCOMPLETE	INCOMPLETE	INCOMPLETE	INCOMPLETE	INCOMPLETE	2 BLOCKS MISSING	INCOMPLETE	2 BLOCKS MISSING	INCOMPLETE	INCOMPLETE	INCOMPLETE	INCOMPLETE	INCOMPLETE	INCOMPLETE	2 BLOCKS MISSING	INCOMPLETE	INCOMPLETE	INCOMPLETE	INCOMPLETE	INCOMPLETE	INCOMPLETE	INCOMPLETE	INCOMPLETE	INCOMPLETE	INCOMPLETE	INCOMPLETE	INCOMPLETE	INCOMPLETE	INCOMPLETE	INCOMPLETE	INCOMPLETE	INCOMPLETE	INCOMPLETE	INCOMPLETE	INCOMPLETE	INCOMPLETE	INCOMPLETE	INCOMPLETE	INCOMPLETE	INCOMPLETE	INCOMPLETE	INCOMPLETE	INCOMPLETE	INCOMPLETE	INCOMPLETE	INCOMPLETE	INCOMPLETE	INCOMPLETE
M00730	Cationic antimicrobial peptide (CAMP) resistance, VraFG transporter	INCOMPLETE	INCOMPLETE	INCOMPLETE	INCOMPLETE	INCOMPLETE	INCOMPLETE	INCOMPLETE	INCOMPLETE	INCOMPLETE	INCOMPLETE	INCOMPLETE	INCOMPLETE	INCOMPLETE	INCOMPLETE	INCOMPLETE	INCOMPLETE	INCOMPLETE	INCOMPLETE	INCOMPLETE	INCOMPLETE	INCOMPLETE	INCOMPLETE	INCOMPLETE	INCOMPLETE	INCOMPLETE	INCOMPLETE	INCOMPLETE	INCOMPLETE	INCOMPLETE	INCOMPLETE	INCOMPLETE	INCOMPLETE	INCOMPLETE	INCOMPLETE	INCOMPLETE	INCOMPLETE	INCOMPLETE	INCOMPLETE	INCOMPLETE	INCOMPLETE	INCOMPLETE	INCOMPLETE	INCOMPLETE	INCOMPLETE	INCOMPLETE	INCOMPLETE	INCOMPLETE	INCOMPLETE
M00736	Nocardicin A biosynthesis, L-pHPG + arginine + serine => nocardicin A	INCOMPLETE	INCOMPLETE	INCOMPLETE	INCOMPLETE	INCOMPLETE	INCOMPLETE	INCOMPLETE	INCOMPLETE	INCOMPLETE	INCOMPLETE	INCOMPLETE	INCOMPLETE	INCOMPLETE	INCOMPLETE	INCOMPLETE	INCOMPLETE	INCOMPLETE	INCOMPLETE	INCOMPLETE	INCOMPLETE	INCOMPLETE	INCOMPLETE	INCOMPLETE	INCOMPLETE	INCOMPLETE	INCOMPLETE	INCOMPLETE	INCOMPLETE	INCOMPLETE	INCOMPLETE	INCOMPLETE	INCOMPLETE	INCOMPLETE	INCOMPLETE	INCOMPLETE	INCOMPLETE	INCOMPLETE	INCOMPLETE	INCOMPLETE	INCOMPLETE	INCOMPLETE	INCOMPLETE	INCOMPLETE	INCOMPLETE	INCOMPLETE	INCOMPLETE	INCOMPLETE	INCOMPLETE
M00740	Methylaspartate cycle	INCOMPLETE	INCOMPLETE	INCOMPLETE	INCOMPLETE	INCOMPLETE	INCOMPLETE	INCOMPLETE	INCOMPLETE	INCOMPLETE	INCOMPLETE	INCOMPLETE	INCOMPLETE	INCOMPLETE	INCOMPLETE	INCOMPLETE	INCOMPLETE	INCOMPLETE	INCOMPLETE	INCOMPLETE	INCOMPLETE	INCOMPLETE	INCOMPLETE	INCOMPLETE	INCOMPLETE	INCOMPLETE	INCOMPLETE	INCOMPLETE	INCOMPLETE	INCOMPLETE	INCOMPLETE	INCOMPLETE	INCOMPLETE	INCOMPLETE	INCOMPLETE	INCOMPLETE	INCOMPLETE	INCOMPLETE	INCOMPLETE	INCOMPLETE	INCOMPLETE	INCOMPLETE	INCOMPLETE	INCOMPLETE	INCOMPLETE	INCOMPLETE	INCOMPLETE	INCOMPLETE	INCOMPLETE
M00741	Propanoyl-CoA metabolism, propanoyl-CoA => succinyl-CoA	COMPLETE	COMPLETE	INCOMPLETE	1 BLOCK MISSING	INCOMPLETE	1 BLOCK MISSING	INCOMPLETE	1 BLOCK MISSING	INCOMPLETE	2 BLOCKS MISSING	1 BLOCK MISSING	INCOMPLETE	INCOMPLETE	INCOMPLETE	INCOMPLETE	INCOMPLETE	INCOMPLETE	COMPLETE	1 BLOCK MISSING	COMPLETE	COMPLETE	COMPLETE	COMPLETE	INCOMPLETE	INCOMPLETE	2 BLOCKS MISSING	1 BLOCK MISSING	INCOMPLETE	INCOMPLETE	INCOMPLETE	INCOMPLETE	1 BLOCK MISSING	INCOMPLETE	COMPLETE	INCOMPLETE	INCOMPLETE	2 BLOCKS MISSING	COMPLETE	2 BLOCKS MISSING	INCOMPLETE	COMPLETE	INCOMPLETE	INCOMPLETE	INCOMPLETE	INCOMPLETE	INCOMPLETE	2 BLOCKS MISSING	INCOMPLETE
M00744	Cationic antimicrobial peptide (CAMP) resistance, protease PgtE	INCOMPLETE	INCOMPLETE	INCOMPLETE	INCOMPLETE	INCOMPLETE	INCOMPLETE	INCOMPLETE	INCOMPLETE	INCOMPLETE	INCOMPLETE	INCOMPLETE	INCOMPLETE	INCOMPLETE	INCOMPLETE	INCOMPLETE	INCOMPLETE	INCOMPLETE	INCOMPLETE	INCOMPLETE	INCOMPLETE	INCOMPLETE	INCOMPLETE	INCOMPLETE	INCOMPLETE	INCOMPLETE	INCOMPLETE	INCOMPLETE	INCOMPLETE	INCOMPLETE	INCOMPLETE	INCOMPLETE	INCOMPLETE	INCOMPLETE	INCOMPLETE	INCOMPLETE	INCOMPLETE	INCOMPLETE	INCOMPLETE	INCOMPLETE	INCOMPLETE	INCOMPLETE	INCOMPLETE	INCOMPLETE	INCOMPLETE	INCOMPLETE	INCOMPLETE	INCOMPLETE	INCOMPLETE
M00745	Imipenem resistance, repression of porin OprD	INCOMPLETE	INCOMPLETE	INCOMPLETE	INCOMPLETE	INCOMPLETE	INCOMPLETE	INCOMPLETE	INCOMPLETE	INCOMPLETE	INCOMPLETE	INCOMPLETE	INCOMPLETE	INCOMPLETE	INCOMPLETE	INCOMPLETE	INCOMPLETE	INCOMPLETE	INCOMPLETE	INCOMPLETE	INCOMPLETE	INCOMPLETE	INCOMPLETE	INCOMPLETE	INCOMPLETE	INCOMPLETE	INCOMPLETE	INCOMPLETE	INCOMPLETE	INCOMPLETE	INCOMPLETE	INCOMPLETE	INCOMPLETE	INCOMPLETE	INCOMPLETE	INCOMPLETE	INCOMPLETE	INCOMPLETE	INCOMPLETE	INCOMPLETE	INCOMPLETE	INCOMPLETE	INCOMPLETE	INCOMPLETE	INCOMPLETE	INCOMPLETE	INCOMPLETE	INCOMPLETE	INCOMPLETE
M00746	Multidrug resistance, repression of porin OmpF	INCOMPLETE	INCOMPLETE	INCOMPLETE	INCOMPLETE	INCOMPLETE	INCOMPLETE	INCOMPLETE	INCOMPLETE	INCOMPLETE	INCOMPLETE	INCOMPLETE	INCOMPLETE	INCOMPLETE	INCOMPLETE	INCOMPLETE	INCOMPLETE	INCOMPLETE	INCOMPLETE	INCOMPLETE	INCOMPLETE	INCOMPLETE	INCOMPLETE	INCOMPLETE	INCOMPLETE	INCOMPLETE	INCOMPLETE	INCOMPLETE	INCOMPLETE	INCOMPLETE	INCOMPLETE	INCOMPLETE	INCOMPLETE	INCOMPLETE	INCOMPLETE	INCOMPLETE	INCOMPLETE	INCOMPLETE	INCOMPLETE	INCOMPLETE	INCOMPLETE	2 BLOCKS MISSING	INCOMPLETE	INCOMPLETE	INCOMPLETE	INCOMPLETE	INCOMPLETE	INCOMPLETE	INCOMPLETE
M00761	Undecaprenylphosphate alpha-L-Ara4N biosynthesis, UDP-GlcA => undecaprenyl phosphate alpha-L-Ara4N	INCOMPLETE	INCOMPLETE	INCOMPLETE	INCOMPLETE	INCOMPLETE	INCOMPLETE	INCOMPLETE	INCOMPLETE	INCOMPLETE	INCOMPLETE	INCOMPLETE	INCOMPLETE	INCOMPLETE	INCOMPLETE	INCOMPLETE	INCOMPLETE	INCOMPLETE	INCOMPLETE	COMPLETE	INCOMPLETE	INCOMPLETE	INCOMPLETE	COMPLETE	INCOMPLETE	INCOMPLETE	INCOMPLETE	COMPLETE	INCOMPLETE	INCOMPLETE	INCOMPLETE	INCOMPLETE	INCOMPLETE	INCOMPLETE	INCOMPLETE	INCOMPLETE	INCOMPLETE	INCOMPLETE	INCOMPLETE	INCOMPLETE	INCOMPLETE	INCOMPLETE	INCOMPLETE	INCOMPLETE	INCOMPLETE	INCOMPLETE	INCOMPLETE	INCOMPLETE	INCOMPLETE
M00763	Ornithine biosynthesis, mediated by LysW, glutamate => ornithine	INCOMPLETE	INCOMPLETE	INCOMPLETE	INCOMPLETE	INCOMPLETE	INCOMPLETE	INCOMPLETE	INCOMPLETE	INCOMPLETE	INCOMPLETE	INCOMPLETE	INCOMPLETE	INCOMPLETE	INCOMPLETE	INCOMPLETE	INCOMPLETE	INCOMPLETE	INCOMPLETE	INCOMPLETE	INCOMPLETE	INCOMPLETE	INCOMPLETE	1 BLOCK MISSING	INCOMPLETE	INCOMPLETE	INCOMPLETE	INCOMPLETE	INCOMPLETE	INCOMPLETE	INCOMPLETE	INCOMPLETE	INCOMPLETE	INCOMPLETE	INCOMPLETE	INCOMPLETE	INCOMPLETE	INCOMPLETE	INCOMPLETE	INCOMPLETE	INCOMPLETE	INCOMPLETE	INCOMPLETE	INCOMPLETE	INCOMPLETE	INCOMPLETE	INCOMPLETE	INCOMPLETE	INCOMPLETE
M00769	Multidrug resistance, efflux pump MexPQ-OpmE	2 BLOCKS MISSING	2 BLOCKS MISSING	INCOMPLETE	2 BLOCKS MISSING	INCOMPLETE	INCOMPLETE	2 BLOCKS MISSING	INCOMPLETE	INCOMPLETE	2 BLOCKS MISSING	INCOMPLETE	INCOMPLETE	INCOMPLETE	INCOMPLETE	INCOMPLETE	INCOMPLETE	INCOMPLETE	INCOMPLETE	INCOMPLETE	2 BLOCKS MISSING	2 BLOCKS MISSING	2 BLOCKS MISSING	INCOMPLETE	INCOMPLETE	INCOMPLETE	2 BLOCKS MISSING	INCOMPLETE	INCOMPLETE	INCOMPLETE	INCOMPLETE	INCOMPLETE	INCOMPLETE	INCOMPLETE	2 BLOCKS MISSING	INCOMPLETE	INCOMPLETE	2 BLOCKS MISSING	2 BLOCKS MISSING	INCOMPLETE	INCOMPLETE	INCOMPLETE	INCOMPLETE	INCOMPLETE	INCOMPLETE	INCOMPLETE	2 BLOCKS MISSING	2 BLOCKS MISSING	INCOMPLETE
M00773	Tylosin biosynthesis, methylmalonyl-CoA + malonyl-CoA => tylactone => tylosin	INCOMPLETE	INCOMPLETE	INCOMPLETE	INCOMPLETE	INCOMPLETE	INCOMPLETE	INCOMPLETE	INCOMPLETE	INCOMPLETE	INCOMPLETE	INCOMPLETE	INCOMPLETE	INCOMPLETE	INCOMPLETE	INCOMPLETE	INCOMPLETE	INCOMPLETE	INCOMPLETE	INCOMPLETE	INCOMPLETE	INCOMPLETE	INCOMPLETE	INCOMPLETE	INCOMPLETE	INCOMPLETE	INCOMPLETE	INCOMPLETE	INCOMPLETE	INCOMPLETE	INCOMPLETE	INCOMPLETE	INCOMPLETE	INCOMPLETE	INCOMPLETE	INCOMPLETE	INCOMPLETE	INCOMPLETE	INCOMPLETE	INCOMPLETE	INCOMPLETE	INCOMPLETE	INCOMPLETE	INCOMPLETE	INCOMPLETE	INCOMPLETE	INCOMPLETE	INCOMPLETE	INCOMPLETE
M00774	Erythromycin biosynthesis, propanoyl-CoA + methylmalonyl-CoA => deoxyerythronolide B => erythromycin A/B	INCOMPLETE	INCOMPLETE	INCOMPLETE	INCOMPLETE	INCOMPLETE	INCOMPLETE	INCOMPLETE	INCOMPLETE	INCOMPLETE	INCOMPLETE	INCOMPLETE	INCOMPLETE	INCOMPLETE	INCOMPLETE	INCOMPLETE	INCOMPLETE	INCOMPLETE	INCOMPLETE	INCOMPLETE	INCOMPLETE	INCOMPLETE	INCOMPLETE	INCOMPLETE	INCOMPLETE	INCOMPLETE	INCOMPLETE	INCOMPLETE	INCOMPLETE	INCOMPLETE	INCOMPLETE	INCOMPLETE	INCOMPLETE	INCOMPLETE	INCOMPLETE	INCOMPLETE	INCOMPLETE	INCOMPLETE	INCOMPLETE	INCOMPLETE	INCOMPLETE	INCOMPLETE	INCOMPLETE	INCOMPLETE	INCOMPLETE	INCOMPLETE	INCOMPLETE	INCOMPLETE	INCOMPLETE
M00775	Oleandomycin biosynthesis, malonyl-CoA + methylmalonyl-CoA => 8,8a-deoxyoleandolide => oleandomycin	INCOMPLETE	INCOMPLETE	INCOMPLETE	INCOMPLETE	INCOMPLETE	INCOMPLETE	INCOMPLETE	INCOMPLETE	INCOMPLETE	INCOMPLETE	INCOMPLETE	INCOMPLETE	INCOMPLETE	INCOMPLETE	INCOMPLETE	INCOMPLETE	INCOMPLETE	INCOMPLETE	INCOMPLETE	INCOMPLETE	INCOMPLETE	INCOMPLETE	INCOMPLETE	INCOMPLETE	INCOMPLETE	INCOMPLETE	INCOMPLETE	INCOMPLETE	INCOMPLETE	INCOMPLETE	INCOMPLETE	INCOMPLETE	INCOMPLETE	INCOMPLETE	INCOMPLETE	INCOMPLETE	INCOMPLETE	INCOMPLETE	INCOMPLETE	INCOMPLETE	INCOMPLETE	INCOMPLETE	INCOMPLETE	INCOMPLETE	INCOMPLETE	INCOMPLETE	INCOMPLETE	INCOMPLETE
M00776	Pikromycin/methymycin biosynthesis, methylmalonyl-CoA + malonyl-CoA => narbonolide/10-deoxymethynolide => pikromycin/methymycin	INCOMPLETE	INCOMPLETE	INCOMPLETE	INCOMPLETE	INCOMPLETE	INCOMPLETE	INCOMPLETE	INCOMPLETE	INCOMPLETE	INCOMPLETE	INCOMPLETE	INCOMPLETE	INCOMPLETE	INCOMPLETE	INCOMPLETE	INCOMPLETE	INCOMPLETE	INCOMPLETE	INCOMPLETE	INCOMPLETE	INCOMPLETE	INCOMPLETE	INCOMPLETE	INCOMPLETE	INCOMPLETE	INCOMPLETE	INCOMPLETE	INCOMPLETE	INCOMPLETE	INCOMPLETE	INCOMPLETE	INCOMPLETE	INCOMPLETE	INCOMPLETE	INCOMPLETE	INCOMPLETE	INCOMPLETE	INCOMPLETE	INCOMPLETE	INCOMPLETE	INCOMPLETE	INCOMPLETE	INCOMPLETE	INCOMPLETE	INCOMPLETE	INCOMPLETE	INCOMPLETE	INCOMPLETE
M00777	Avermectin biosynthesis, 2-methylbutanoyl-CoA/isobutyryl-CoA => 6,8a-Seco-6,8a-deoxy-5-oxoavermectin 1a/1b aglycone => avermectin A1a/B1a/A1b/B1b	INCOMPLETE	INCOMPLETE	INCOMPLETE	INCOMPLETE	INCOMPLETE	INCOMPLETE	INCOMPLETE	INCOMPLETE	INCOMPLETE	INCOMPLETE	INCOMPLETE	INCOMPLETE	INCOMPLETE	INCOMPLETE	INCOMPLETE	INCOMPLETE	INCOMPLETE	INCOMPLETE	INCOMPLETE	INCOMPLETE	INCOMPLETE	INCOMPLETE	INCOMPLETE	INCOMPLETE	INCOMPLETE	INCOMPLETE	INCOMPLETE	INCOMPLETE	INCOMPLETE	INCOMPLETE	INCOMPLETE	INCOMPLETE	INCOMPLETE	INCOMPLETE	INCOMPLETE	INCOMPLETE	INCOMPLETE	INCOMPLETE	INCOMPLETE	INCOMPLETE	INCOMPLETE	INCOMPLETE	INCOMPLETE	INCOMPLETE	INCOMPLETE	INCOMPLETE	INCOMPLETE	INCOMPLETE
M00778	Type II polyketide backbone biosynthesis, acyl-CoA + malonyl-CoA => polyketide	INCOMPLETE	2 BLOCKS MISSING	INCOMPLETE	INCOMPLETE	INCOMPLETE	INCOMPLETE	INCOMPLETE	INCOMPLETE	INCOMPLETE	INCOMPLETE	INCOMPLETE	INCOMPLETE	INCOMPLETE	INCOMPLETE	INCOMPLETE	INCOMPLETE	INCOMPLETE	INCOMPLETE	INCOMPLETE	INCOMPLETE	INCOMPLETE	INCOMPLETE	INCOMPLETE	INCOMPLETE	INCOMPLETE	INCOMPLETE	INCOMPLETE	INCOMPLETE	INCOMPLETE	INCOMPLETE	INCOMPLETE	INCOMPLETE	INCOMPLETE	INCOMPLETE	INCOMPLETE	INCOMPLETE	INCOMPLETE	INCOMPLETE	INCOMPLETE	INCOMPLETE	INCOMPLETE	INCOMPLETE	INCOMPLETE	INCOMPLETE	INCOMPLETE	INCOMPLETE	INCOMPLETE	INCOMPLETE
M00779	Dihydrokalafungin biosynthesis, octaketide => dihydrokalafungin	INCOMPLETE	INCOMPLETE	INCOMPLETE	INCOMPLETE	INCOMPLETE	INCOMPLETE	INCOMPLETE	INCOMPLETE	INCOMPLETE	INCOMPLETE	INCOMPLETE	INCOMPLETE	INCOMPLETE	INCOMPLETE	INCOMPLETE	INCOMPLETE	INCOMPLETE	INCOMPLETE	INCOMPLETE	INCOMPLETE	INCOMPLETE	INCOMPLETE	INCOMPLETE	INCOMPLETE	INCOMPLETE	INCOMPLETE	INCOMPLETE	INCOMPLETE	INCOMPLETE	INCOMPLETE	INCOMPLETE	INCOMPLETE	INCOMPLETE	INCOMPLETE	INCOMPLETE	INCOMPLETE	INCOMPLETE	INCOMPLETE	INCOMPLETE	INCOMPLETE	INCOMPLETE	INCOMPLETE	INCOMPLETE	INCOMPLETE	INCOMPLETE	INCOMPLETE	INCOMPLETE	INCOMPLETE
M00780	Tetracycline/oxytetracycline biosynthesis, pretetramide => tetracycline/oxytetracycline	INCOMPLETE	INCOMPLETE	INCOMPLETE	INCOMPLETE	INCOMPLETE	INCOMPLETE	INCOMPLETE	INCOMPLETE	INCOMPLETE	INCOMPLETE	INCOMPLETE	INCOMPLETE	INCOMPLETE	INCOMPLETE	INCOMPLETE	INCOMPLETE	INCOMPLETE	INCOMPLETE	INCOMPLETE	INCOMPLETE	INCOMPLETE	INCOMPLETE	INCOMPLETE	INCOMPLETE	INCOMPLETE	INCOMPLETE	INCOMPLETE	INCOMPLETE	INCOMPLETE	INCOMPLETE	INCOMPLETE	INCOMPLETE	INCOMPLETE	INCOMPLETE	INCOMPLETE	INCOMPLETE	INCOMPLETE	INCOMPLETE	INCOMPLETE	INCOMPLETE	INCOMPLETE	INCOMPLETE	INCOMPLETE	INCOMPLETE	INCOMPLETE	INCOMPLETE	INCOMPLETE	INCOMPLETE
M00781	Nogalavinone/aklavinone biosynthesis, deoxynogalonate/deoxyaklanonate => nogalavinone/aklavinone	INCOMPLETE	INCOMPLETE	INCOMPLETE	INCOMPLETE	INCOMPLETE	INCOMPLETE	INCOMPLETE	INCOMPLETE	INCOMPLETE	INCOMPLETE	INCOMPLETE	INCOMPLETE	INCOMPLETE	INCOMPLETE	INCOMPLETE	INCOMPLETE	INCOMPLETE	INCOMPLETE	INCOMPLETE	INCOMPLETE	INCOMPLETE	INCOMPLETE	INCOMPLETE	INCOMPLETE	INCOMPLETE	INCOMPLETE	INCOMPLETE	INCOMPLETE	INCOMPLETE	INCOMPLETE	INCOMPLETE	INCOMPLETE	INCOMPLETE	INCOMPLETE	INCOMPLETE	INCOMPLETE	INCOMPLETE	INCOMPLETE	INCOMPLETE	INCOMPLETE	INCOMPLETE	INCOMPLETE	INCOMPLETE	INCOMPLETE	INCOMPLETE	INCOMPLETE	INCOMPLETE	INCOMPLETE
M00782	Mithramycin biosynthesis, 4-demethylpremithramycinone => mithramycin	INCOMPLETE	INCOMPLETE	INCOMPLETE	INCOMPLETE	INCOMPLETE	INCOMPLETE	INCOMPLETE	INCOMPLETE	INCOMPLETE	INCOMPLETE	INCOMPLETE	INCOMPLETE	INCOMPLETE	INCOMPLETE	INCOMPLETE	INCOMPLETE	INCOMPLETE	INCOMPLETE	INCOMPLETE	INCOMPLETE	INCOMPLETE	INCOMPLETE	INCOMPLETE	INCOMPLETE	INCOMPLETE	INCOMPLETE	INCOMPLETE	INCOMPLETE	INCOMPLETE	INCOMPLETE	INCOMPLETE	INCOMPLETE	INCOMPLETE	INCOMPLETE	INCOMPLETE	INCOMPLETE	INCOMPLETE	INCOMPLETE	INCOMPLETE	INCOMPLETE	INCOMPLETE	INCOMPLETE	INCOMPLETE	INCOMPLETE	INCOMPLETE	INCOMPLETE	INCOMPLETE	INCOMPLETE
M00783	Tetracenomycin C/8-demethyltetracenomycin C biosynthesis, tetracenomycin F2 => tetracenomycin C/8-demethyltetracenomycin C	INCOMPLETE	INCOMPLETE	INCOMPLETE	INCOMPLETE	INCOMPLETE	INCOMPLETE	INCOMPLETE	INCOMPLETE	INCOMPLETE	INCOMPLETE	INCOMPLETE	INCOMPLETE	INCOMPLETE	INCOMPLETE	INCOMPLETE	INCOMPLETE	INCOMPLETE	INCOMPLETE	INCOMPLETE	INCOMPLETE	INCOMPLETE	INCOMPLETE	INCOMPLETE	INCOMPLETE	INCOMPLETE	INCOMPLETE	INCOMPLETE	INCOMPLETE	INCOMPLETE	INCOMPLETE	INCOMPLETE	INCOMPLETE	INCOMPLETE	INCOMPLETE	INCOMPLETE	INCOMPLETE	INCOMPLETE	INCOMPLETE	INCOMPLETE	INCOMPLETE	INCOMPLETE	INCOMPLETE	INCOMPLETE	INCOMPLETE	INCOMPLETE	INCOMPLETE	INCOMPLETE	INCOMPLETE
M00784	Elloramycin biosynthesis, 8-demethyltetracenomycin C => elloramycin A	INCOMPLETE	INCOMPLETE	INCOMPLETE	INCOMPLETE	INCOMPLETE	INCOMPLETE	INCOMPLETE	INCOMPLETE	INCOMPLETE	INCOMPLETE	INCOMPLETE	INCOMPLETE	INCOMPLETE	INCOMPLETE	INCOMPLETE	INCOMPLETE	INCOMPLETE	INCOMPLETE	INCOMPLETE	INCOMPLETE	INCOMPLETE	INCOMPLETE	INCOMPLETE	INCOMPLETE	INCOMPLETE	INCOMPLETE	INCOMPLETE	INCOMPLETE	INCOMPLETE	INCOMPLETE	INCOMPLETE	INCOMPLETE	INCOMPLETE	INCOMPLETE	INCOMPLETE	INCOMPLETE	INCOMPLETE	INCOMPLETE	INCOMPLETE	INCOMPLETE	INCOMPLETE	INCOMPLETE	INCOMPLETE	INCOMPLETE	INCOMPLETE	INCOMPLETE	INCOMPLETE	INCOMPLETE
M00785	Cycloserine biosynthesis, arginine/serine => cycloserine	INCOMPLETE	INCOMPLETE	INCOMPLETE	INCOMPLETE	INCOMPLETE	INCOMPLETE	INCOMPLETE	INCOMPLETE	INCOMPLETE	INCOMPLETE	INCOMPLETE	INCOMPLETE	INCOMPLETE	INCOMPLETE	INCOMPLETE	INCOMPLETE	INCOMPLETE	INCOMPLETE	INCOMPLETE	INCOMPLETE	INCOMPLETE	INCOMPLETE	INCOMPLETE	INCOMPLETE	INCOMPLETE	INCOMPLETE	INCOMPLETE	INCOMPLETE	INCOMPLETE	INCOMPLETE	INCOMPLETE	INCOMPLETE	INCOMPLETE	INCOMPLETE	INCOMPLETE	INCOMPLETE	INCOMPLETE	INCOMPLETE	INCOMPLETE	INCOMPLETE	INCOMPLETE	INCOMPLETE	INCOMPLETE	INCOMPLETE	INCOMPLETE	INCOMPLETE	INCOMPLETE	INCOMPLETE
M00786	Fumitremorgin alkaloid biosynthesis, tryptophan + proline => fumitremorgin C/A	INCOMPLETE	INCOMPLETE	INCOMPLETE	INCOMPLETE	INCOMPLETE	INCOMPLETE	INCOMPLETE	INCOMPLETE	INCOMPLETE	INCOMPLETE	INCOMPLETE	INCOMPLETE	INCOMPLETE	INCOMPLETE	INCOMPLETE	INCOMPLETE	INCOMPLETE	INCOMPLETE	INCOMPLETE	INCOMPLETE	INCOMPLETE	INCOMPLETE	INCOMPLETE	INCOMPLETE	INCOMPLETE	INCOMPLETE	INCOMPLETE	INCOMPLETE	INCOMPLETE	INCOMPLETE	INCOMPLETE	INCOMPLETE	INCOMPLETE	INCOMPLETE	INCOMPLETE	INCOMPLETE	INCOMPLETE	INCOMPLETE	INCOMPLETE	INCOMPLETE	INCOMPLETE	INCOMPLETE	INCOMPLETE	INCOMPLETE	INCOMPLETE	INCOMPLETE	INCOMPLETE	INCOMPLETE
M00787	Bacilysin biosynthesis, prephenate => bacilysin	INCOMPLETE	INCOMPLETE	INCOMPLETE	INCOMPLETE	INCOMPLETE	INCOMPLETE	INCOMPLETE	INCOMPLETE	INCOMPLETE	INCOMPLETE	INCOMPLETE	INCOMPLETE	INCOMPLETE	INCOMPLETE	INCOMPLETE	INCOMPLETE	INCOMPLETE	INCOMPLETE	INCOMPLETE	INCOMPLETE	INCOMPLETE	INCOMPLETE	INCOMPLETE	INCOMPLETE	INCOMPLETE	INCOMPLETE	INCOMPLETE	INCOMPLETE	INCOMPLETE	INCOMPLETE	INCOMPLETE	INCOMPLETE	INCOMPLETE	INCOMPLETE	INCOMPLETE	INCOMPLETE	INCOMPLETE	INCOMPLETE	INCOMPLETE	INCOMPLETE	INCOMPLETE	INCOMPLETE	INCOMPLETE	INCOMPLETE	INCOMPLETE	INCOMPLETE	INCOMPLETE	INCOMPLETE
M00788	Terpentecin biosynthesis, GGAP => terpentecin	INCOMPLETE	INCOMPLETE	INCOMPLETE	INCOMPLETE	INCOMPLETE	INCOMPLETE	INCOMPLETE	INCOMPLETE	INCOMPLETE	INCOMPLETE	INCOMPLETE	INCOMPLETE	INCOMPLETE	INCOMPLETE	INCOMPLETE	INCOMPLETE	INCOMPLETE	INCOMPLETE	INCOMPLETE	INCOMPLETE	INCOMPLETE	INCOMPLETE	INCOMPLETE	INCOMPLETE	INCOMPLETE	INCOMPLETE	INCOMPLETE	INCOMPLETE	INCOMPLETE	INCOMPLETE	INCOMPLETE	INCOMPLETE	INCOMPLETE	INCOMPLETE	INCOMPLETE	INCOMPLETE	INCOMPLETE	INCOMPLETE	INCOMPLETE	INCOMPLETE	INCOMPLETE	INCOMPLETE	INCOMPLETE	INCOMPLETE	INCOMPLETE	INCOMPLETE	INCOMPLETE	INCOMPLETE
M00789	Rebeccamycin biosynthesis, tryptophan => rebeccamycin	INCOMPLETE	INCOMPLETE	INCOMPLETE	INCOMPLETE	INCOMPLETE	INCOMPLETE	INCOMPLETE	INCOMPLETE	INCOMPLETE	INCOMPLETE	INCOMPLETE	INCOMPLETE	INCOMPLETE	INCOMPLETE	INCOMPLETE	INCOMPLETE	INCOMPLETE	INCOMPLETE	INCOMPLETE	INCOMPLETE	INCOMPLETE	INCOMPLETE	INCOMPLETE	INCOMPLETE	INCOMPLETE	INCOMPLETE	INCOMPLETE	INCOMPLETE	INCOMPLETE	INCOMPLETE	INCOMPLETE	INCOMPLETE	INCOMPLETE	INCOMPLETE	INCOMPLETE	INCOMPLETE	INCOMPLETE	INCOMPLETE	INCOMPLETE	INCOMPLETE	INCOMPLETE	INCOMPLETE	INCOMPLETE	INCOMPLETE	INCOMPLETE	INCOMPLETE	INCOMPLETE	INCOMPLETE
M00790	Pyrrolnitrin biosynthesis, tryptophan => pyrrolnitrin	INCOMPLETE	INCOMPLETE	INCOMPLETE	INCOMPLETE	INCOMPLETE	INCOMPLETE	INCOMPLETE	INCOMPLETE	INCOMPLETE	INCOMPLETE	INCOMPLETE	INCOMPLETE	INCOMPLETE	INCOMPLETE	INCOMPLETE	INCOMPLETE	INCOMPLETE	INCOMPLETE	INCOMPLETE	INCOMPLETE	INCOMPLETE	INCOMPLETE	INCOMPLETE	INCOMPLETE	INCOMPLETE	INCOMPLETE	INCOMPLETE	INCOMPLETE	INCOMPLETE	INCOMPLETE	INCOMPLETE	INCOMPLETE	INCOMPLETE	INCOMPLETE	INCOMPLETE	INCOMPLETE	INCOMPLETE	INCOMPLETE	INCOMPLETE	INCOMPLETE	INCOMPLETE	INCOMPLETE	INCOMPLETE	INCOMPLETE	INCOMPLETE	INCOMPLETE	INCOMPLETE	INCOMPLETE
M00793	dTDP-L-rhamnose biosynthesis	COMPLETE	COMPLETE	1 BLOCK MISSING	COMPLETE	INCOMPLETE	COMPLETE	1 BLOCK MISSING	INCOMPLETE	INCOMPLETE	COMPLETE	1 BLOCK MISSING	INCOMPLETE	2 BLOCKS MISSING	INCOMPLETE	INCOMPLETE	INCOMPLETE	INCOMPLETE	INCOMPLETE	INCOMPLETE	COMPLETE	COMPLETE	COMPLETE	INCOMPLETE	COMPLETE	COMPLETE	COMPLETE	2 BLOCKS MISSING	INCOMPLETE	2 BLOCKS MISSING	2 BLOCKS MISSING	COMPLETE	INCOMPLETE	INCOMPLETE	COMPLETE	INCOMPLETE	2 BLOCKS MISSING	COMPLETE	COMPLETE	COMPLETE	2 BLOCKS MISSING	INCOMPLETE	INCOMPLETE	INCOMPLETE	1 BLOCK MISSING	2 BLOCKS MISSING	COMPLETE	COMPLETE	COMPLETE
M00794	dTDP-6-deoxy-D-allose biosynthesis	INCOMPLETE	INCOMPLETE	INCOMPLETE	INCOMPLETE	INCOMPLETE	INCOMPLETE	INCOMPLETE	INCOMPLETE	INCOMPLETE	INCOMPLETE	INCOMPLETE	INCOMPLETE	INCOMPLETE	INCOMPLETE	INCOMPLETE	INCOMPLETE	INCOMPLETE	INCOMPLETE	INCOMPLETE	INCOMPLETE	INCOMPLETE	INCOMPLETE	INCOMPLETE	INCOMPLETE	INCOMPLETE	INCOMPLETE	INCOMPLETE	INCOMPLETE	INCOMPLETE	INCOMPLETE	INCOMPLETE	INCOMPLETE	INCOMPLETE	INCOMPLETE	INCOMPLETE	INCOMPLETE	INCOMPLETE	INCOMPLETE	INCOMPLETE	INCOMPLETE	INCOMPLETE	INCOMPLETE	INCOMPLETE	INCOMPLETE	INCOMPLETE	INCOMPLETE	INCOMPLETE	INCOMPLETE
M00795	dTDP-beta-L-noviose biosynthesis	INCOMPLETE	INCOMPLETE	INCOMPLETE	INCOMPLETE	INCOMPLETE	INCOMPLETE	INCOMPLETE	INCOMPLETE	INCOMPLETE	INCOMPLETE	INCOMPLETE	INCOMPLETE	INCOMPLETE	INCOMPLETE	INCOMPLETE	INCOMPLETE	INCOMPLETE	INCOMPLETE	INCOMPLETE	INCOMPLETE	INCOMPLETE	INCOMPLETE	INCOMPLETE	INCOMPLETE	INCOMPLETE	INCOMPLETE	INCOMPLETE	INCOMPLETE	INCOMPLETE	INCOMPLETE	INCOMPLETE	INCOMPLETE	INCOMPLETE	INCOMPLETE	INCOMPLETE	INCOMPLETE	INCOMPLETE	INCOMPLETE	INCOMPLETE	INCOMPLETE	INCOMPLETE	INCOMPLETE	INCOMPLETE	INCOMPLETE	INCOMPLETE	INCOMPLETE	INCOMPLETE	INCOMPLETE
M00796	dTDP-D-mycaminose biosynthesis	INCOMPLETE	INCOMPLETE	INCOMPLETE	INCOMPLETE	INCOMPLETE	INCOMPLETE	INCOMPLETE	INCOMPLETE	INCOMPLETE	INCOMPLETE	INCOMPLETE	INCOMPLETE	INCOMPLETE	INCOMPLETE	INCOMPLETE	INCOMPLETE	INCOMPLETE	INCOMPLETE	INCOMPLETE	INCOMPLETE	INCOMPLETE	INCOMPLETE	INCOMPLETE	INCOMPLETE	INCOMPLETE	INCOMPLETE	INCOMPLETE	INCOMPLETE	INCOMPLETE	INCOMPLETE	INCOMPLETE	INCOMPLETE	INCOMPLETE	INCOMPLETE	INCOMPLETE	INCOMPLETE	INCOMPLETE	INCOMPLETE	INCOMPLETE	INCOMPLETE	INCOMPLETE	INCOMPLETE	INCOMPLETE	INCOMPLETE	INCOMPLETE	INCOMPLETE	INCOMPLETE	INCOMPLETE
M00797	dTDP-D-desosamine biosynthesis	INCOMPLETE	INCOMPLETE	INCOMPLETE	INCOMPLETE	INCOMPLETE	INCOMPLETE	INCOMPLETE	INCOMPLETE	INCOMPLETE	INCOMPLETE	INCOMPLETE	INCOMPLETE	INCOMPLETE	INCOMPLETE	INCOMPLETE	INCOMPLETE	INCOMPLETE	INCOMPLETE	INCOMPLETE	INCOMPLETE	INCOMPLETE	INCOMPLETE	INCOMPLETE	INCOMPLETE	INCOMPLETE	INCOMPLETE	INCOMPLETE	INCOMPLETE	INCOMPLETE	INCOMPLETE	INCOMPLETE	INCOMPLETE	INCOMPLETE	INCOMPLETE	INCOMPLETE	INCOMPLETE	INCOMPLETE	INCOMPLETE	INCOMPLETE	INCOMPLETE	INCOMPLETE	INCOMPLETE	INCOMPLETE	INCOMPLETE	INCOMPLETE	INCOMPLETE	INCOMPLETE	INCOMPLETE
M00798	dTDP-L-mycarose biosynthesis	INCOMPLETE	INCOMPLETE	INCOMPLETE	INCOMPLETE	INCOMPLETE	INCOMPLETE	INCOMPLETE	INCOMPLETE	INCOMPLETE	INCOMPLETE	INCOMPLETE	INCOMPLETE	INCOMPLETE	INCOMPLETE	INCOMPLETE	INCOMPLETE	INCOMPLETE	INCOMPLETE	INCOMPLETE	INCOMPLETE	INCOMPLETE	INCOMPLETE	INCOMPLETE	INCOMPLETE	INCOMPLETE	INCOMPLETE	INCOMPLETE	INCOMPLETE	INCOMPLETE	INCOMPLETE	INCOMPLETE	INCOMPLETE	INCOMPLETE	INCOMPLETE	INCOMPLETE	INCOMPLETE	INCOMPLETE	INCOMPLETE	INCOMPLETE	INCOMPLETE	INCOMPLETE	INCOMPLETE	INCOMPLETE	INCOMPLETE	INCOMPLETE	INCOMPLETE	INCOMPLETE	INCOMPLETE
M00799	dTDP-L-oleandrose biosynthesis	INCOMPLETE	INCOMPLETE	INCOMPLETE	INCOMPLETE	INCOMPLETE	INCOMPLETE	INCOMPLETE	INCOMPLETE	INCOMPLETE	INCOMPLETE	INCOMPLETE	INCOMPLETE	INCOMPLETE	INCOMPLETE	INCOMPLETE	INCOMPLETE	INCOMPLETE	INCOMPLETE	INCOMPLETE	INCOMPLETE	INCOMPLETE	INCOMPLETE	INCOMPLETE	INCOMPLETE	INCOMPLETE	INCOMPLETE	INCOMPLETE	INCOMPLETE	INCOMPLETE	INCOMPLETE	INCOMPLETE	INCOMPLETE	INCOMPLETE	INCOMPLETE	INCOMPLETE	INCOMPLETE	INCOMPLETE	INCOMPLETE	INCOMPLETE	INCOMPLETE	INCOMPLETE	INCOMPLETE	INCOMPLETE	INCOMPLETE	INCOMPLETE	INCOMPLETE	INCOMPLETE	INCOMPLETE
M00800	dTDP-L-megosamine biosynthesis	INCOMPLETE	INCOMPLETE	INCOMPLETE	INCOMPLETE	INCOMPLETE	INCOMPLETE	INCOMPLETE	INCOMPLETE	INCOMPLETE	INCOMPLETE	INCOMPLETE	INCOMPLETE	INCOMPLETE	INCOMPLETE	INCOMPLETE	INCOMPLETE	INCOMPLETE	INCOMPLETE	INCOMPLETE	INCOMPLETE	INCOMPLETE	INCOMPLETE	INCOMPLETE	INCOMPLETE	INCOMPLETE	INCOMPLETE	INCOMPLETE	INCOMPLETE	INCOMPLETE	INCOMPLETE	INCOMPLETE	INCOMPLETE	INCOMPLETE	INCOMPLETE	INCOMPLETE	INCOMPLETE	INCOMPLETE	INCOMPLETE	INCOMPLETE	INCOMPLETE	INCOMPLETE	INCOMPLETE	INCOMPLETE	INCOMPLETE	INCOMPLETE	INCOMPLETE	INCOMPLETE	INCOMPLETE
M00801	dTDP-L-olivose biosynthesis	INCOMPLETE	INCOMPLETE	INCOMPLETE	INCOMPLETE	INCOMPLETE	INCOMPLETE	INCOMPLETE	INCOMPLETE	INCOMPLETE	INCOMPLETE	INCOMPLETE	INCOMPLETE	INCOMPLETE	INCOMPLETE	INCOMPLETE	INCOMPLETE	INCOMPLETE	INCOMPLETE	INCOMPLETE	INCOMPLETE	INCOMPLETE	INCOMPLETE	INCOMPLETE	INCOMPLETE	INCOMPLETE	INCOMPLETE	INCOMPLETE	INCOMPLETE	INCOMPLETE	INCOMPLETE	INCOMPLETE	INCOMPLETE	INCOMPLETE	INCOMPLETE	INCOMPLETE	INCOMPLETE	INCOMPLETE	INCOMPLETE	INCOMPLETE	INCOMPLETE	INCOMPLETE	INCOMPLETE	INCOMPLETE	INCOMPLETE	INCOMPLETE	INCOMPLETE	INCOMPLETE	INCOMPLETE
M00802	dTDP-D-forosamine biosynthesis	INCOMPLETE	INCOMPLETE	INCOMPLETE	INCOMPLETE	INCOMPLETE	INCOMPLETE	INCOMPLETE	INCOMPLETE	INCOMPLETE	INCOMPLETE	INCOMPLETE	INCOMPLETE	INCOMPLETE	INCOMPLETE	INCOMPLETE	INCOMPLETE	INCOMPLETE	INCOMPLETE	INCOMPLETE	INCOMPLETE	INCOMPLETE	INCOMPLETE	INCOMPLETE	INCOMPLETE	INCOMPLETE	INCOMPLETE	INCOMPLETE	INCOMPLETE	INCOMPLETE	INCOMPLETE	INCOMPLETE	INCOMPLETE	INCOMPLETE	INCOMPLETE	INCOMPLETE	INCOMPLETE	INCOMPLETE	INCOMPLETE	INCOMPLETE	INCOMPLETE	INCOMPLETE	INCOMPLETE	INCOMPLETE	INCOMPLETE	INCOMPLETE	INCOMPLETE	INCOMPLETE	INCOMPLETE
M00803	dTDP-D-angolosamine biosynthesis	INCOMPLETE	INCOMPLETE	INCOMPLETE	INCOMPLETE	INCOMPLETE	INCOMPLETE	INCOMPLETE	INCOMPLETE	INCOMPLETE	INCOMPLETE	INCOMPLETE	INCOMPLETE	INCOMPLETE	INCOMPLETE	INCOMPLETE	INCOMPLETE	INCOMPLETE	INCOMPLETE	INCOMPLETE	INCOMPLETE	INCOMPLETE	INCOMPLETE	INCOMPLETE	INCOMPLETE	INCOMPLETE	INCOMPLETE	INCOMPLETE	INCOMPLETE	INCOMPLETE	INCOMPLETE	INCOMPLETE	INCOMPLETE	INCOMPLETE	INCOMPLETE	INCOMPLETE	INCOMPLETE	INCOMPLETE	INCOMPLETE	INCOMPLETE	INCOMPLETE	INCOMPLETE	INCOMPLETE	INCOMPLETE	INCOMPLETE	INCOMPLETE	INCOMPLETE	INCOMPLETE	INCOMPLETE
M00804	Complete nitrification, comammox, ammonia => nitrite => nitrate	INCOMPLETE	2 BLOCKS MISSING	2 BLOCKS MISSING	INCOMPLETE	INCOMPLETE	INCOMPLETE	INCOMPLETE	INCOMPLETE	INCOMPLETE	INCOMPLETE	INCOMPLETE	INCOMPLETE	INCOMPLETE	INCOMPLETE	INCOMPLETE	INCOMPLETE	INCOMPLETE	INCOMPLETE	INCOMPLETE	INCOMPLETE	INCOMPLETE	INCOMPLETE	INCOMPLETE	INCOMPLETE	INCOMPLETE	INCOMPLETE	INCOMPLETE	INCOMPLETE	INCOMPLETE	INCOMPLETE	2 BLOCKS MISSING	INCOMPLETE	INCOMPLETE	INCOMPLETE	INCOMPLETE	INCOMPLETE	INCOMPLETE	INCOMPLETE	INCOMPLETE	INCOMPLETE	INCOMPLETE	INCOMPLETE	INCOMPLETE	INCOMPLETE	INCOMPLETE	INCOMPLETE	INCOMPLETE	INCOMPLETE
M00805	Staurosporine biosynthesis, tryptophan => staurosporine	INCOMPLETE	INCOMPLETE	INCOMPLETE	INCOMPLETE	INCOMPLETE	INCOMPLETE	INCOMPLETE	INCOMPLETE	INCOMPLETE	INCOMPLETE	INCOMPLETE	INCOMPLETE	INCOMPLETE	INCOMPLETE	INCOMPLETE	INCOMPLETE	INCOMPLETE	INCOMPLETE	INCOMPLETE	INCOMPLETE	INCOMPLETE	INCOMPLETE	INCOMPLETE	INCOMPLETE	INCOMPLETE	INCOMPLETE	INCOMPLETE	INCOMPLETE	INCOMPLETE	INCOMPLETE	INCOMPLETE	INCOMPLETE	INCOMPLETE	INCOMPLETE	INCOMPLETE	INCOMPLETE	INCOMPLETE	INCOMPLETE	INCOMPLETE	INCOMPLETE	INCOMPLETE	INCOMPLETE	INCOMPLETE	INCOMPLETE	INCOMPLETE	INCOMPLETE	INCOMPLETE	INCOMPLETE
M00808	Violacein biosynthesis, tryptophan => violacein	INCOMPLETE	INCOMPLETE	INCOMPLETE	INCOMPLETE	INCOMPLETE	INCOMPLETE	INCOMPLETE	INCOMPLETE	INCOMPLETE	INCOMPLETE	INCOMPLETE	INCOMPLETE	INCOMPLETE	INCOMPLETE	INCOMPLETE	INCOMPLETE	INCOMPLETE	INCOMPLETE	INCOMPLETE	INCOMPLETE	INCOMPLETE	INCOMPLETE	INCOMPLETE	INCOMPLETE	INCOMPLETE	INCOMPLETE	INCOMPLETE	INCOMPLETE	INCOMPLETE	INCOMPLETE	INCOMPLETE	INCOMPLETE	INCOMPLETE	INCOMPLETE	INCOMPLETE	INCOMPLETE	INCOMPLETE	INCOMPLETE	INCOMPLETE	INCOMPLETE	INCOMPLETE	INCOMPLETE	INCOMPLETE	INCOMPLETE	INCOMPLETE	INCOMPLETE	INCOMPLETE	INCOMPLETE
M00810	Nicotine degradation, pyridine pathway, nicotine => 2,6-dihydroxypyridine/succinate semialdehyde	INCOMPLETE	INCOMPLETE	INCOMPLETE	INCOMPLETE	INCOMPLETE	INCOMPLETE	INCOMPLETE	INCOMPLETE	INCOMPLETE	INCOMPLETE	INCOMPLETE	INCOMPLETE	INCOMPLETE	INCOMPLETE	INCOMPLETE	INCOMPLETE	INCOMPLETE	INCOMPLETE	INCOMPLETE	INCOMPLETE	INCOMPLETE	INCOMPLETE	INCOMPLETE	INCOMPLETE	INCOMPLETE	INCOMPLETE	INCOMPLETE	INCOMPLETE	INCOMPLETE	INCOMPLETE	INCOMPLETE	INCOMPLETE	INCOMPLETE	INCOMPLETE	INCOMPLETE	INCOMPLETE	INCOMPLETE	INCOMPLETE	INCOMPLETE	INCOMPLETE	INCOMPLETE	INCOMPLETE	INCOMPLETE	INCOMPLETE	INCOMPLETE	INCOMPLETE	INCOMPLETE	INCOMPLETE
M00811	Nicotine degradation, pyrrolidine pathway, nicotine => succinate semialdehyde	INCOMPLETE	INCOMPLETE	INCOMPLETE	INCOMPLETE	INCOMPLETE	INCOMPLETE	INCOMPLETE	INCOMPLETE	INCOMPLETE	INCOMPLETE	INCOMPLETE	INCOMPLETE	INCOMPLETE	INCOMPLETE	INCOMPLETE	INCOMPLETE	INCOMPLETE	INCOMPLETE	INCOMPLETE	INCOMPLETE	INCOMPLETE	INCOMPLETE	INCOMPLETE	INCOMPLETE	INCOMPLETE	INCOMPLETE	INCOMPLETE	INCOMPLETE	INCOMPLETE	INCOMPLETE	INCOMPLETE	INCOMPLETE	INCOMPLETE	INCOMPLETE	INCOMPLETE	INCOMPLETE	INCOMPLETE	INCOMPLETE	INCOMPLETE	INCOMPLETE	INCOMPLETE	INCOMPLETE	INCOMPLETE	INCOMPLETE	INCOMPLETE	INCOMPLETE	INCOMPLETE	INCOMPLETE
M00814	Acarbose biosynthesis, sedoheptulopyranose-7P => acarbose	INCOMPLETE	INCOMPLETE	INCOMPLETE	INCOMPLETE	INCOMPLETE	INCOMPLETE	INCOMPLETE	INCOMPLETE	INCOMPLETE	INCOMPLETE	INCOMPLETE	INCOMPLETE	INCOMPLETE	INCOMPLETE	INCOMPLETE	INCOMPLETE	INCOMPLETE	INCOMPLETE	INCOMPLETE	INCOMPLETE	INCOMPLETE	INCOMPLETE	INCOMPLETE	INCOMPLETE	INCOMPLETE	INCOMPLETE	INCOMPLETE	INCOMPLETE	INCOMPLETE	INCOMPLETE	INCOMPLETE	INCOMPLETE	INCOMPLETE	INCOMPLETE	INCOMPLETE	INCOMPLETE	INCOMPLETE	INCOMPLETE	INCOMPLETE	INCOMPLETE	INCOMPLETE	INCOMPLETE	INCOMPLETE	INCOMPLETE	INCOMPLETE	INCOMPLETE	INCOMPLETE	INCOMPLETE
M00815	Validamycin A biosynthesis, sedoheptulopyranose-7P => validamycin A	INCOMPLETE	INCOMPLETE	INCOMPLETE	INCOMPLETE	INCOMPLETE	INCOMPLETE	INCOMPLETE	INCOMPLETE	INCOMPLETE	INCOMPLETE	INCOMPLETE	INCOMPLETE	INCOMPLETE	INCOMPLETE	INCOMPLETE	INCOMPLETE	INCOMPLETE	INCOMPLETE	INCOMPLETE	INCOMPLETE	INCOMPLETE	INCOMPLETE	INCOMPLETE	INCOMPLETE	INCOMPLETE	INCOMPLETE	INCOMPLETE	INCOMPLETE	INCOMPLETE	INCOMPLETE	INCOMPLETE	INCOMPLETE	INCOMPLETE	INCOMPLETE	INCOMPLETE	INCOMPLETE	INCOMPLETE	INCOMPLETE	INCOMPLETE	INCOMPLETE	INCOMPLETE	INCOMPLETE	INCOMPLETE	INCOMPLETE	INCOMPLETE	INCOMPLETE	INCOMPLETE	INCOMPLETE
M00819	Pentalenolactone biosynthesis, farnesyl-PP => pentalenolactone	INCOMPLETE	INCOMPLETE	INCOMPLETE	INCOMPLETE	INCOMPLETE	INCOMPLETE	INCOMPLETE	INCOMPLETE	INCOMPLETE	INCOMPLETE	INCOMPLETE	INCOMPLETE	INCOMPLETE	INCOMPLETE	INCOMPLETE	INCOMPLETE	INCOMPLETE	INCOMPLETE	INCOMPLETE	INCOMPLETE	INCOMPLETE	INCOMPLETE	INCOMPLETE	INCOMPLETE	INCOMPLETE	INCOMPLETE	INCOMPLETE	INCOMPLETE	INCOMPLETE	INCOMPLETE	INCOMPLETE	INCOMPLETE	INCOMPLETE	INCOMPLETE	INCOMPLETE	INCOMPLETE	INCOMPLETE	INCOMPLETE	INCOMPLETE	INCOMPLETE	INCOMPLETE	INCOMPLETE	INCOMPLETE	INCOMPLETE	INCOMPLETE	INCOMPLETE	INCOMPLETE	INCOMPLETE
M00823	Chlortetracycline biosynthesis, pretetramide => chlortetracycline	INCOMPLETE	INCOMPLETE	INCOMPLETE	INCOMPLETE	INCOMPLETE	INCOMPLETE	INCOMPLETE	INCOMPLETE	INCOMPLETE	INCOMPLETE	INCOMPLETE	INCOMPLETE	INCOMPLETE	INCOMPLETE	INCOMPLETE	INCOMPLETE	INCOMPLETE	INCOMPLETE	INCOMPLETE	INCOMPLETE	INCOMPLETE	INCOMPLETE	INCOMPLETE	INCOMPLETE	INCOMPLETE	INCOMPLETE	INCOMPLETE	INCOMPLETE	INCOMPLETE	INCOMPLETE	INCOMPLETE	INCOMPLETE	INCOMPLETE	INCOMPLETE	INCOMPLETE	INCOMPLETE	INCOMPLETE	INCOMPLETE	INCOMPLETE	INCOMPLETE	INCOMPLETE	INCOMPLETE	INCOMPLETE	INCOMPLETE	INCOMPLETE	INCOMPLETE	INCOMPLETE	INCOMPLETE
M00824	9-membered enediyne core biosynthesis, malonyl-CoA => 3-hydroxyhexadeca-4,6,8,10,12,14-hexaenoyl-ACP => 9-membered enediyne core	INCOMPLETE	INCOMPLETE	INCOMPLETE	INCOMPLETE	INCOMPLETE	INCOMPLETE	INCOMPLETE	INCOMPLETE	INCOMPLETE	INCOMPLETE	INCOMPLETE	INCOMPLETE	INCOMPLETE	INCOMPLETE	INCOMPLETE	INCOMPLETE	INCOMPLETE	INCOMPLETE	INCOMPLETE	INCOMPLETE	INCOMPLETE	INCOMPLETE	INCOMPLETE	INCOMPLETE	INCOMPLETE	INCOMPLETE	INCOMPLETE	INCOMPLETE	INCOMPLETE	INCOMPLETE	INCOMPLETE	INCOMPLETE	INCOMPLETE	INCOMPLETE	INCOMPLETE	INCOMPLETE	INCOMPLETE	INCOMPLETE	INCOMPLETE	INCOMPLETE	INCOMPLETE	INCOMPLETE	INCOMPLETE	INCOMPLETE	INCOMPLETE	INCOMPLETE	INCOMPLETE	INCOMPLETE
M00825	10-membered enediyne core biosynthesis, malonyl-CoA => 3-hydroxyhexadeca-4,6,8,10,12,14-hexaenoyl-ACP => 10-membered enediyne core	INCOMPLETE	INCOMPLETE	INCOMPLETE	INCOMPLETE	INCOMPLETE	INCOMPLETE	INCOMPLETE	INCOMPLETE	INCOMPLETE	INCOMPLETE	INCOMPLETE	INCOMPLETE	INCOMPLETE	INCOMPLETE	INCOMPLETE	INCOMPLETE	INCOMPLETE	INCOMPLETE	INCOMPLETE	INCOMPLETE	INCOMPLETE	INCOMPLETE	INCOMPLETE	INCOMPLETE	INCOMPLETE	INCOMPLETE	INCOMPLETE	INCOMPLETE	INCOMPLETE	INCOMPLETE	INCOMPLETE	INCOMPLETE	INCOMPLETE	INCOMPLETE	INCOMPLETE	INCOMPLETE	INCOMPLETE	INCOMPLETE	INCOMPLETE	INCOMPLETE	INCOMPLETE	INCOMPLETE	INCOMPLETE	INCOMPLETE	INCOMPLETE	INCOMPLETE	INCOMPLETE	INCOMPLETE
M00826	C-1027 benzoxazolinate moiety biosynthesis, chorismate => benzoxazolinyl-CoA	INCOMPLETE	INCOMPLETE	INCOMPLETE	INCOMPLETE	INCOMPLETE	INCOMPLETE	INCOMPLETE	INCOMPLETE	INCOMPLETE	INCOMPLETE	INCOMPLETE	INCOMPLETE	INCOMPLETE	INCOMPLETE	INCOMPLETE	INCOMPLETE	INCOMPLETE	INCOMPLETE	INCOMPLETE	INCOMPLETE	INCOMPLETE	INCOMPLETE	INCOMPLETE	INCOMPLETE	INCOMPLETE	INCOMPLETE	INCOMPLETE	INCOMPLETE	INCOMPLETE	INCOMPLETE	INCOMPLETE	INCOMPLETE	INCOMPLETE	INCOMPLETE	INCOMPLETE	INCOMPLETE	INCOMPLETE	INCOMPLETE	INCOMPLETE	INCOMPLETE	INCOMPLETE	INCOMPLETE	INCOMPLETE	INCOMPLETE	INCOMPLETE	INCOMPLETE	INCOMPLETE	INCOMPLETE
M00827	C-1027 beta-amino acid moiety biosynthesis, tyrosine => 3-chloro-4,5-dihydroxy-beta-phenylalanyl-PCP	INCOMPLETE	INCOMPLETE	INCOMPLETE	INCOMPLETE	INCOMPLETE	INCOMPLETE	INCOMPLETE	INCOMPLETE	INCOMPLETE	INCOMPLETE	INCOMPLETE	INCOMPLETE	INCOMPLETE	INCOMPLETE	INCOMPLETE	INCOMPLETE	INCOMPLETE	INCOMPLETE	INCOMPLETE	INCOMPLETE	INCOMPLETE	INCOMPLETE	INCOMPLETE	INCOMPLETE	INCOMPLETE	INCOMPLETE	INCOMPLETE	INCOMPLETE	INCOMPLETE	INCOMPLETE	INCOMPLETE	INCOMPLETE	INCOMPLETE	INCOMPLETE	INCOMPLETE	INCOMPLETE	INCOMPLETE	INCOMPLETE	INCOMPLETE	INCOMPLETE	INCOMPLETE	INCOMPLETE	INCOMPLETE	INCOMPLETE	INCOMPLETE	INCOMPLETE	INCOMPLETE	INCOMPLETE
M00828	Maduropeptin beta-hydroxy acid moiety biosynthesis, tyrosine => 3-(4-hydroxyphenyl)-3-oxopropanoyl-PCP	INCOMPLETE	INCOMPLETE	INCOMPLETE	INCOMPLETE	INCOMPLETE	INCOMPLETE	INCOMPLETE	INCOMPLETE	INCOMPLETE	INCOMPLETE	INCOMPLETE	INCOMPLETE	INCOMPLETE	INCOMPLETE	INCOMPLETE	INCOMPLETE	INCOMPLETE	INCOMPLETE	INCOMPLETE	INCOMPLETE	INCOMPLETE	INCOMPLETE	INCOMPLETE	INCOMPLETE	INCOMPLETE	INCOMPLETE	INCOMPLETE	INCOMPLETE	INCOMPLETE	INCOMPLETE	INCOMPLETE	INCOMPLETE	INCOMPLETE	INCOMPLETE	INCOMPLETE	INCOMPLETE	INCOMPLETE	INCOMPLETE	INCOMPLETE	INCOMPLETE	INCOMPLETE	INCOMPLETE	INCOMPLETE	INCOMPLETE	INCOMPLETE	INCOMPLETE	INCOMPLETE	INCOMPLETE
M00829	3,6-Dimethylsalicylyl-CoA biosynthesis, malonyl-CoA => 6-methylsalicylate => 3,6-dimethylsalicylyl-CoA	INCOMPLETE	INCOMPLETE	INCOMPLETE	INCOMPLETE	INCOMPLETE	INCOMPLETE	INCOMPLETE	INCOMPLETE	INCOMPLETE	INCOMPLETE	INCOMPLETE	INCOMPLETE	INCOMPLETE	2 BLOCKS MISSING	INCOMPLETE	INCOMPLETE	2 BLOCKS MISSING	INCOMPLETE	INCOMPLETE	INCOMPLETE	INCOMPLETE	INCOMPLETE	INCOMPLETE	INCOMPLETE	INCOMPLETE	INCOMPLETE	INCOMPLETE	INCOMPLETE	INCOMPLETE	INCOMPLETE	2 BLOCKS MISSING	INCOMPLETE	INCOMPLETE	INCOMPLETE	INCOMPLETE	INCOMPLETE	INCOMPLETE	INCOMPLETE	INCOMPLETE	INCOMPLETE	2 BLOCKS MISSING	INCOMPLETE	INCOMPLETE	INCOMPLETE	INCOMPLETE	INCOMPLETE	INCOMPLETE	INCOMPLETE
M00830	Neocarzinostatin naphthoate moiety biosynthesis, malonyl-CoA => 2-hydroxy-5-methyl-1-naphthoate => 2-hydroxy-7-methoxy-5-methyl-1-naphthoyl-CoA	INCOMPLETE	INCOMPLETE	INCOMPLETE	INCOMPLETE	INCOMPLETE	INCOMPLETE	INCOMPLETE	INCOMPLETE	INCOMPLETE	INCOMPLETE	INCOMPLETE	INCOMPLETE	INCOMPLETE	INCOMPLETE	INCOMPLETE	INCOMPLETE	INCOMPLETE	INCOMPLETE	INCOMPLETE	INCOMPLETE	INCOMPLETE	INCOMPLETE	INCOMPLETE	INCOMPLETE	INCOMPLETE	INCOMPLETE	INCOMPLETE	INCOMPLETE	INCOMPLETE	INCOMPLETE	INCOMPLETE	INCOMPLETE	INCOMPLETE	INCOMPLETE	INCOMPLETE	INCOMPLETE	INCOMPLETE	INCOMPLETE	INCOMPLETE	INCOMPLETE	INCOMPLETE	INCOMPLETE	INCOMPLETE	INCOMPLETE	INCOMPLETE	INCOMPLETE	INCOMPLETE	INCOMPLETE
M00831	Kedarcidin 2-hydroxynaphthoate moiety biosynthesis, malonyl-CoA => 3,6,8-trihydroxy-2-naphthoate => 3-hydroxy-7,8-dimethoxy-6-isopropoxy-2-naphthoyl-CoA	INCOMPLETE	INCOMPLETE	INCOMPLETE	INCOMPLETE	INCOMPLETE	INCOMPLETE	INCOMPLETE	INCOMPLETE	INCOMPLETE	INCOMPLETE	INCOMPLETE	INCOMPLETE	INCOMPLETE	INCOMPLETE	INCOMPLETE	INCOMPLETE	INCOMPLETE	INCOMPLETE	INCOMPLETE	INCOMPLETE	INCOMPLETE	INCOMPLETE	INCOMPLETE	INCOMPLETE	INCOMPLETE	INCOMPLETE	INCOMPLETE	INCOMPLETE	INCOMPLETE	INCOMPLETE	INCOMPLETE	INCOMPLETE	INCOMPLETE	INCOMPLETE	INCOMPLETE	INCOMPLETE	INCOMPLETE	INCOMPLETE	INCOMPLETE	INCOMPLETE	INCOMPLETE	INCOMPLETE	INCOMPLETE	INCOMPLETE	INCOMPLETE	INCOMPLETE	INCOMPLETE	INCOMPLETE
M00832	Kedarcidin 2-aza-3-chloro-beta-tyrosine moiety biosynthesis, azatyrosine => 2-aza-3-chloro-beta-tyrosyl-PCP	INCOMPLETE	INCOMPLETE	INCOMPLETE	INCOMPLETE	INCOMPLETE	INCOMPLETE	INCOMPLETE	INCOMPLETE	INCOMPLETE	INCOMPLETE	INCOMPLETE	INCOMPLETE	INCOMPLETE	INCOMPLETE	INCOMPLETE	INCOMPLETE	INCOMPLETE	INCOMPLETE	INCOMPLETE	INCOMPLETE	INCOMPLETE	INCOMPLETE	INCOMPLETE	INCOMPLETE	INCOMPLETE	INCOMPLETE	INCOMPLETE	INCOMPLETE	INCOMPLETE	INCOMPLETE	INCOMPLETE	INCOMPLETE	INCOMPLETE	INCOMPLETE	INCOMPLETE	INCOMPLETE	INCOMPLETE	INCOMPLETE	INCOMPLETE	INCOMPLETE	INCOMPLETE	INCOMPLETE	INCOMPLETE	INCOMPLETE	INCOMPLETE	INCOMPLETE	INCOMPLETE	INCOMPLETE
M00833	Calicheamicin biosynthesis, calicheamicinone => calicheamicin	INCOMPLETE	INCOMPLETE	INCOMPLETE	INCOMPLETE	INCOMPLETE	INCOMPLETE	INCOMPLETE	INCOMPLETE	INCOMPLETE	INCOMPLETE	INCOMPLETE	INCOMPLETE	INCOMPLETE	INCOMPLETE	INCOMPLETE	INCOMPLETE	INCOMPLETE	INCOMPLETE	INCOMPLETE	INCOMPLETE	INCOMPLETE	INCOMPLETE	INCOMPLETE	INCOMPLETE	INCOMPLETE	INCOMPLETE	INCOMPLETE	INCOMPLETE	INCOMPLETE	INCOMPLETE	INCOMPLETE	INCOMPLETE	INCOMPLETE	INCOMPLETE	INCOMPLETE	INCOMPLETE	INCOMPLETE	INCOMPLETE	INCOMPLETE	INCOMPLETE	INCOMPLETE	INCOMPLETE	INCOMPLETE	INCOMPLETE	INCOMPLETE	INCOMPLETE	INCOMPLETE	INCOMPLETE
M00834	Calicheamicin orsellinate moiety biosynthesis, malonyl-CoA => orsellinate-ACP => 5-iodo-2,3-dimethoxyorsellinate-ACP	INCOMPLETE	INCOMPLETE	INCOMPLETE	INCOMPLETE	INCOMPLETE	INCOMPLETE	INCOMPLETE	INCOMPLETE	INCOMPLETE	INCOMPLETE	INCOMPLETE	INCOMPLETE	INCOMPLETE	INCOMPLETE	INCOMPLETE	INCOMPLETE	INCOMPLETE	INCOMPLETE	INCOMPLETE	INCOMPLETE	INCOMPLETE	INCOMPLETE	INCOMPLETE	INCOMPLETE	INCOMPLETE	INCOMPLETE	INCOMPLETE	INCOMPLETE	INCOMPLETE	INCOMPLETE	INCOMPLETE	INCOMPLETE	INCOMPLETE	INCOMPLETE	INCOMPLETE	INCOMPLETE	INCOMPLETE	INCOMPLETE	INCOMPLETE	INCOMPLETE	INCOMPLETE	INCOMPLETE	INCOMPLETE	INCOMPLETE	INCOMPLETE	INCOMPLETE	INCOMPLETE	INCOMPLETE
M00835	Pyocyanine biosynthesis, chorismate => pyocyanine	INCOMPLETE	INCOMPLETE	INCOMPLETE	INCOMPLETE	INCOMPLETE	INCOMPLETE	INCOMPLETE	INCOMPLETE	INCOMPLETE	INCOMPLETE	INCOMPLETE	INCOMPLETE	INCOMPLETE	INCOMPLETE	INCOMPLETE	INCOMPLETE	INCOMPLETE	INCOMPLETE	INCOMPLETE	INCOMPLETE	INCOMPLETE	INCOMPLETE	INCOMPLETE	INCOMPLETE	INCOMPLETE	INCOMPLETE	INCOMPLETE	INCOMPLETE	INCOMPLETE	INCOMPLETE	INCOMPLETE	INCOMPLETE	INCOMPLETE	INCOMPLETE	INCOMPLETE	INCOMPLETE	INCOMPLETE	INCOMPLETE	INCOMPLETE	INCOMPLETE	INCOMPLETE	INCOMPLETE	INCOMPLETE	INCOMPLETE	INCOMPLETE	INCOMPLETE	INCOMPLETE	INCOMPLETE
M00836	Coenzyme F430 biosynthesis, sirohydrochlorin => coenzyme F430	INCOMPLETE	INCOMPLETE	INCOMPLETE	INCOMPLETE	INCOMPLETE	INCOMPLETE	INCOMPLETE	INCOMPLETE	INCOMPLETE	INCOMPLETE	INCOMPLETE	INCOMPLETE	INCOMPLETE	INCOMPLETE	INCOMPLETE	INCOMPLETE	INCOMPLETE	INCOMPLETE	INCOMPLETE	INCOMPLETE	INCOMPLETE	INCOMPLETE	INCOMPLETE	COMPLETE	INCOMPLETE	INCOMPLETE	INCOMPLETE	INCOMPLETE	INCOMPLETE	INCOMPLETE	INCOMPLETE	INCOMPLETE	INCOMPLETE	INCOMPLETE	INCOMPLETE	INCOMPLETE	INCOMPLETE	INCOMPLETE	INCOMPLETE	INCOMPLETE	INCOMPLETE	INCOMPLETE	INCOMPLETE	INCOMPLETE	INCOMPLETE	INCOMPLETE	INCOMPLETE	INCOMPLETE
M00837	Prodigiosin biosynthesis, L-proline => prodigiosin	INCOMPLETE	INCOMPLETE	INCOMPLETE	INCOMPLETE	INCOMPLETE	INCOMPLETE	INCOMPLETE	INCOMPLETE	INCOMPLETE	INCOMPLETE	INCOMPLETE	INCOMPLETE	INCOMPLETE	INCOMPLETE	INCOMPLETE	INCOMPLETE	INCOMPLETE	INCOMPLETE	INCOMPLETE	INCOMPLETE	INCOMPLETE	INCOMPLETE	INCOMPLETE	INCOMPLETE	INCOMPLETE	INCOMPLETE	INCOMPLETE	INCOMPLETE	INCOMPLETE	INCOMPLETE	INCOMPLETE	INCOMPLETE	INCOMPLETE	INCOMPLETE	INCOMPLETE	INCOMPLETE	INCOMPLETE	INCOMPLETE	INCOMPLETE	INCOMPLETE	INCOMPLETE	INCOMPLETE	INCOMPLETE	INCOMPLETE	INCOMPLETE	INCOMPLETE	INCOMPLETE	INCOMPLETE
M00838	Undecylprodigiosin biosynthesis, L-proline => undecylprodigiosin	INCOMPLETE	INCOMPLETE	INCOMPLETE	INCOMPLETE	INCOMPLETE	INCOMPLETE	INCOMPLETE	INCOMPLETE	INCOMPLETE	INCOMPLETE	INCOMPLETE	INCOMPLETE	INCOMPLETE	INCOMPLETE	INCOMPLETE	INCOMPLETE	INCOMPLETE	INCOMPLETE	INCOMPLETE	INCOMPLETE	INCOMPLETE	INCOMPLETE	INCOMPLETE	INCOMPLETE	INCOMPLETE	INCOMPLETE	INCOMPLETE	INCOMPLETE	INCOMPLETE	INCOMPLETE	INCOMPLETE	INCOMPLETE	INCOMPLETE	INCOMPLETE	INCOMPLETE	INCOMPLETE	INCOMPLETE	INCOMPLETE	INCOMPLETE	INCOMPLETE	INCOMPLETE	INCOMPLETE	INCOMPLETE	INCOMPLETE	INCOMPLETE	INCOMPLETE	INCOMPLETE	INCOMPLETE
M00840	Tetrahydrofolate biosynthesis, mediated by ribA and trpF, GTP => THF	INCOMPLETE	INCOMPLETE	2 BLOCKS MISSING	2 BLOCKS MISSING	INCOMPLETE	INCOMPLETE	INCOMPLETE	INCOMPLETE	INCOMPLETE	INCOMPLETE	INCOMPLETE	INCOMPLETE	INCOMPLETE	INCOMPLETE	INCOMPLETE	INCOMPLETE	INCOMPLETE	INCOMPLETE	INCOMPLETE	2 BLOCKS MISSING	1 BLOCK MISSING	1 BLOCK MISSING	INCOMPLETE	INCOMPLETE	INCOMPLETE	INCOMPLETE	INCOMPLETE	INCOMPLETE	INCOMPLETE	INCOMPLETE	1 BLOCK MISSING	INCOMPLETE	INCOMPLETE	2 BLOCKS MISSING	INCOMPLETE	INCOMPLETE	INCOMPLETE	1 BLOCK MISSING	INCOMPLETE	INCOMPLETE	INCOMPLETE	INCOMPLETE	INCOMPLETE	INCOMPLETE	INCOMPLETE	2 BLOCKS MISSING	INCOMPLETE	INCOMPLETE
M00841	Tetrahydrofolate biosynthesis, mediated by PTPS, GTP => THF	2 BLOCKS MISSING	2 BLOCKS MISSING	2 BLOCKS MISSING	2 BLOCKS MISSING	INCOMPLETE	2 BLOCKS MISSING	2 BLOCKS MISSING	2 BLOCKS MISSING	INCOMPLETE	2 BLOCKS MISSING	INCOMPLETE	INCOMPLETE	INCOMPLETE	INCOMPLETE	INCOMPLETE	INCOMPLETE	INCOMPLETE	INCOMPLETE	2 BLOCKS MISSING	2 BLOCKS MISSING	2 BLOCKS MISSING	2 BLOCKS MISSING	2 BLOCKS MISSING	INCOMPLETE	INCOMPLETE	2 BLOCKS MISSING	2 BLOCKS MISSING	INCOMPLETE	INCOMPLETE	2 BLOCKS MISSING	2 BLOCKS MISSING	INCOMPLETE	INCOMPLETE	2 BLOCKS MISSING	INCOMPLETE	INCOMPLETE	2 BLOCKS MISSING	2 BLOCKS MISSING	INCOMPLETE	INCOMPLETE	INCOMPLETE	INCOMPLETE	INCOMPLETE	INCOMPLETE	2 BLOCKS MISSING	2 BLOCKS MISSING	2 BLOCKS MISSING	INCOMPLETE
M00842	Tetrahydrobiopterin biosynthesis, GTP => BH4	1 BLOCK MISSING	1 BLOCK MISSING	1 BLOCK MISSING	2 BLOCKS MISSING	INCOMPLETE	1 BLOCK MISSING	1 BLOCK MISSING	1 BLOCK MISSING	INCOMPLETE	1 BLOCK MISSING	2 BLOCKS MISSING	2 BLOCKS MISSING	INCOMPLETE	INCOMPLETE	INCOMPLETE	INCOMPLETE	INCOMPLETE	2 BLOCKS MISSING	1 BLOCK MISSING	1 BLOCK MISSING	1 BLOCK MISSING	2 BLOCKS MISSING	1 BLOCK MISSING	2 BLOCKS MISSING	INCOMPLETE	1 BLOCK MISSING	1 BLOCK MISSING	INCOMPLETE	INCOMPLETE	2 BLOCKS MISSING	1 BLOCK MISSING	2 BLOCKS MISSING	INCOMPLETE	1 BLOCK MISSING	INCOMPLETE	2 BLOCKS MISSING	2 BLOCKS MISSING	1 BLOCK MISSING	INCOMPLETE	2 BLOCKS MISSING	2 BLOCKS MISSING	INCOMPLETE	INCOMPLETE	INCOMPLETE	2 BLOCKS MISSING	2 BLOCKS MISSING	2 BLOCKS MISSING	INCOMPLETE
M00843	L-threo-Tetrahydrobiopterin biosynthesis, GTP => L-threo-BH4	1 BLOCK MISSING	1 BLOCK MISSING	1 BLOCK MISSING	2 BLOCKS MISSING	INCOMPLETE	1 BLOCK MISSING	1 BLOCK MISSING	1 BLOCK MISSING	INCOMPLETE	1 BLOCK MISSING	2 BLOCKS MISSING	2 BLOCKS MISSING	INCOMPLETE	INCOMPLETE	INCOMPLETE	INCOMPLETE	INCOMPLETE	2 BLOCKS MISSING	1 BLOCK MISSING	1 BLOCK MISSING	1 BLOCK MISSING	2 BLOCKS MISSING	1 BLOCK MISSING	2 BLOCKS MISSING	INCOMPLETE	1 BLOCK MISSING	1 BLOCK MISSING	INCOMPLETE	INCOMPLETE	2 BLOCKS MISSING	1 BLOCK MISSING	2 BLOCKS MISSING	INCOMPLETE	1 BLOCK MISSING	INCOMPLETE	2 BLOCKS MISSING	2 BLOCKS MISSING	1 BLOCK MISSING	INCOMPLETE	2 BLOCKS MISSING	2 BLOCKS MISSING	INCOMPLETE	INCOMPLETE	INCOMPLETE	2 BLOCKS MISSING	2 BLOCKS MISSING	2 BLOCKS MISSING	INCOMPLETE
M00844	Arginine biosynthesis, ornithine => arginine	INCOMPLETE	COMPLETE	COMPLETE	COMPLETE	COMPLETE	COMPLETE	INCOMPLETE	COMPLETE	2 BLOCKS MISSING	COMPLETE	2 BLOCKS MISSING	INCOMPLETE	COMPLETE	INCOMPLETE	INCOMPLETE	INCOMPLETE	INCOMPLETE	COMPLETE	COMPLETE	COMPLETE	COMPLETE	COMPLETE	COMPLETE	COMPLETE	2 BLOCKS MISSING	COMPLETE	COMPLETE	INCOMPLETE	2 BLOCKS MISSING	COMPLETE	COMPLETE	COMPLETE	INCOMPLETE	INCOMPLETE	2 BLOCKS MISSING	COMPLETE	COMPLETE	COMPLETE	COMPLETE	COMPLETE	COMPLETE	1 BLOCK MISSING	INCOMPLETE	COMPLETE	2 BLOCKS MISSING	COMPLETE	2 BLOCKS MISSING	INCOMPLETE
M00845	Arginine biosynthesis, glutamate => acetylcitrulline => arginine	INCOMPLETE	2 BLOCKS MISSING	INCOMPLETE	1 BLOCK MISSING	INCOMPLETE	INCOMPLETE	INCOMPLETE	INCOMPLETE	INCOMPLETE	2 BLOCKS MISSING	INCOMPLETE	INCOMPLETE	INCOMPLETE	INCOMPLETE	INCOMPLETE	INCOMPLETE	INCOMPLETE	INCOMPLETE	INCOMPLETE	INCOMPLETE	1 BLOCK MISSING	1 BLOCK MISSING	2 BLOCKS MISSING	INCOMPLETE	INCOMPLETE	2 BLOCKS MISSING	INCOMPLETE	INCOMPLETE	INCOMPLETE	INCOMPLETE	2 BLOCKS MISSING	INCOMPLETE	INCOMPLETE	INCOMPLETE	INCOMPLETE	INCOMPLETE	1 BLOCK MISSING	1 BLOCK MISSING	INCOMPLETE	2 BLOCKS MISSING	INCOMPLETE	INCOMPLETE	INCOMPLETE	INCOMPLETE	INCOMPLETE	INCOMPLETE	INCOMPLETE	INCOMPLETE
M00846	Siroheme biosynthesis, glutamate => siroheme	INCOMPLETE	COMPLETE	1 BLOCK MISSING	INCOMPLETE	INCOMPLETE	COMPLETE	COMPLETE	INCOMPLETE	INCOMPLETE	COMPLETE	INCOMPLETE	INCOMPLETE	INCOMPLETE	INCOMPLETE	INCOMPLETE	INCOMPLETE	INCOMPLETE	INCOMPLETE	INCOMPLETE	INCOMPLETE	INCOMPLETE	INCOMPLETE	INCOMPLETE	COMPLETE	INCOMPLETE	COMPLETE	INCOMPLETE	INCOMPLETE	INCOMPLETE	INCOMPLETE	COMPLETE	INCOMPLETE	INCOMPLETE	INCOMPLETE	INCOMPLETE	INCOMPLETE	INCOMPLETE	INCOMPLETE	INCOMPLETE	INCOMPLETE	1 BLOCK MISSING	INCOMPLETE	INCOMPLETE	INCOMPLETE	INCOMPLETE	COMPLETE	INCOMPLETE	INCOMPLETE
M00847	Heme biosynthesis, archaea, siroheme => heme	INCOMPLETE	INCOMPLETE	2 BLOCKS MISSING	INCOMPLETE	INCOMPLETE	1 BLOCK MISSING	2 BLOCKS MISSING	INCOMPLETE	INCOMPLETE	INCOMPLETE	INCOMPLETE	INCOMPLETE	INCOMPLETE	INCOMPLETE	INCOMPLETE	INCOMPLETE	INCOMPLETE	INCOMPLETE	INCOMPLETE	INCOMPLETE	INCOMPLETE	INCOMPLETE	INCOMPLETE	COMPLETE	INCOMPLETE	INCOMPLETE	INCOMPLETE	INCOMPLETE	INCOMPLETE	INCOMPLETE	INCOMPLETE	INCOMPLETE	INCOMPLETE	INCOMPLETE	2 BLOCKS MISSING	INCOMPLETE	INCOMPLETE	INCOMPLETE	INCOMPLETE	INCOMPLETE	2 BLOCKS MISSING	INCOMPLETE	INCOMPLETE	INCOMPLETE	INCOMPLETE	2 BLOCKS MISSING	INCOMPLETE	INCOMPLETE
M00848	Aurachin biosynthesis, anthranilate => aurachin A	INCOMPLETE	INCOMPLETE	INCOMPLETE	INCOMPLETE	INCOMPLETE	INCOMPLETE	INCOMPLETE	INCOMPLETE	INCOMPLETE	INCOMPLETE	INCOMPLETE	INCOMPLETE	INCOMPLETE	INCOMPLETE	INCOMPLETE	INCOMPLETE	INCOMPLETE	INCOMPLETE	INCOMPLETE	INCOMPLETE	INCOMPLETE	INCOMPLETE	INCOMPLETE	INCOMPLETE	INCOMPLETE	INCOMPLETE	INCOMPLETE	INCOMPLETE	INCOMPLETE	INCOMPLETE	INCOMPLETE	INCOMPLETE	INCOMPLETE	INCOMPLETE	INCOMPLETE	INCOMPLETE	INCOMPLETE	INCOMPLETE	INCOMPLETE	INCOMPLETE	INCOMPLETE	INCOMPLETE	INCOMPLETE	INCOMPLETE	INCOMPLETE	INCOMPLETE	INCOMPLETE	INCOMPLETE
M00849	C5 isoprenoid biosynthesis, mevalonate pathway, archaea	2 BLOCKS MISSING	INCOMPLETE	INCOMPLETE	INCOMPLETE	INCOMPLETE	INCOMPLETE	INCOMPLETE	INCOMPLETE	INCOMPLETE	INCOMPLETE	1 BLOCK MISSING	INCOMPLETE	INCOMPLETE	INCOMPLETE	INCOMPLETE	INCOMPLETE	INCOMPLETE	INCOMPLETE	INCOMPLETE	INCOMPLETE	INCOMPLETE	INCOMPLETE	INCOMPLETE	1 BLOCK MISSING	INCOMPLETE	INCOMPLETE	INCOMPLETE	INCOMPLETE	INCOMPLETE	INCOMPLETE	INCOMPLETE	INCOMPLETE	INCOMPLETE	INCOMPLETE	INCOMPLETE	INCOMPLETE	INCOMPLETE	INCOMPLETE	INCOMPLETE	INCOMPLETE	INCOMPLETE	INCOMPLETE	INCOMPLETE	INCOMPLETE	INCOMPLETE	INCOMPLETE	INCOMPLETE	INCOMPLETE
M00850	Vibrio cholerae pathogenicity signature, cholera toxins	INCOMPLETE	INCOMPLETE	INCOMPLETE	INCOMPLETE	INCOMPLETE	INCOMPLETE	INCOMPLETE	INCOMPLETE	INCOMPLETE	INCOMPLETE	INCOMPLETE	INCOMPLETE	INCOMPLETE	INCOMPLETE	INCOMPLETE	INCOMPLETE	INCOMPLETE	INCOMPLETE	INCOMPLETE	INCOMPLETE	INCOMPLETE	INCOMPLETE	INCOMPLETE	INCOMPLETE	INCOMPLETE	INCOMPLETE	INCOMPLETE	INCOMPLETE	INCOMPLETE	INCOMPLETE	INCOMPLETE	INCOMPLETE	INCOMPLETE	INCOMPLETE	INCOMPLETE	INCOMPLETE	INCOMPLETE	INCOMPLETE	INCOMPLETE	INCOMPLETE	INCOMPLETE	INCOMPLETE	INCOMPLETE	INCOMPLETE	INCOMPLETE	INCOMPLETE	INCOMPLETE	INCOMPLETE
M00851	Carbapenem resistance	INCOMPLETE	INCOMPLETE	INCOMPLETE	INCOMPLETE	INCOMPLETE	INCOMPLETE	INCOMPLETE	INCOMPLETE	INCOMPLETE	INCOMPLETE	INCOMPLETE	INCOMPLETE	INCOMPLETE	INCOMPLETE	INCOMPLETE	INCOMPLETE	INCOMPLETE	INCOMPLETE	INCOMPLETE	INCOMPLETE	INCOMPLETE	INCOMPLETE	INCOMPLETE	INCOMPLETE	INCOMPLETE	INCOMPLETE	INCOMPLETE	INCOMPLETE	INCOMPLETE	INCOMPLETE	INCOMPLETE	INCOMPLETE	INCOMPLETE	INCOMPLETE	INCOMPLETE	INCOMPLETE	INCOMPLETE	INCOMPLETE	INCOMPLETE	INCOMPLETE	INCOMPLETE	INCOMPLETE	INCOMPLETE	INCOMPLETE	INCOMPLETE	INCOMPLETE	INCOMPLETE	INCOMPLETE
M00852	Vibrio cholerae pathogenicity signature, toxin coregulated pilus	INCOMPLETE	INCOMPLETE	INCOMPLETE	INCOMPLETE	INCOMPLETE	INCOMPLETE	INCOMPLETE	INCOMPLETE	INCOMPLETE	INCOMPLETE	INCOMPLETE	INCOMPLETE	INCOMPLETE	INCOMPLETE	INCOMPLETE	INCOMPLETE	INCOMPLETE	INCOMPLETE	INCOMPLETE	INCOMPLETE	INCOMPLETE	INCOMPLETE	INCOMPLETE	INCOMPLETE	INCOMPLETE	INCOMPLETE	INCOMPLETE	INCOMPLETE	INCOMPLETE	INCOMPLETE	INCOMPLETE	INCOMPLETE	INCOMPLETE	INCOMPLETE	INCOMPLETE	INCOMPLETE	INCOMPLETE	INCOMPLETE	INCOMPLETE	INCOMPLETE	INCOMPLETE	INCOMPLETE	INCOMPLETE	INCOMPLETE	INCOMPLETE	INCOMPLETE	INCOMPLETE	INCOMPLETE
M00853	ETEC pathogenicity signature, colonization factors	INCOMPLETE	INCOMPLETE	INCOMPLETE	INCOMPLETE	INCOMPLETE	INCOMPLETE	INCOMPLETE	INCOMPLETE	INCOMPLETE	INCOMPLETE	INCOMPLETE	INCOMPLETE	INCOMPLETE	INCOMPLETE	INCOMPLETE	INCOMPLETE	INCOMPLETE	INCOMPLETE	INCOMPLETE	INCOMPLETE	INCOMPLETE	INCOMPLETE	INCOMPLETE	INCOMPLETE	INCOMPLETE	INCOMPLETE	INCOMPLETE	INCOMPLETE	INCOMPLETE	INCOMPLETE	INCOMPLETE	INCOMPLETE	INCOMPLETE	INCOMPLETE	INCOMPLETE	INCOMPLETE	INCOMPLETE	INCOMPLETE	INCOMPLETE	INCOMPLETE	INCOMPLETE	INCOMPLETE	INCOMPLETE	INCOMPLETE	INCOMPLETE	INCOMPLETE	INCOMPLETE	INCOMPLETE
M00854	Glycogen biosynthesis, glucose-1P => glycogen/starch	1 BLOCK MISSING	COMPLETE	1 BLOCK MISSING	1 BLOCK MISSING	COMPLETE	1 BLOCK MISSING	COMPLETE	1 BLOCK MISSING	COMPLETE	1 BLOCK MISSING	1 BLOCK MISSING	COMPLETE	1 BLOCK MISSING	INCOMPLETE	COMPLETE	2 BLOCKS MISSING	COMPLETE	COMPLETE	COMPLETE	1 BLOCK MISSING	1 BLOCK MISSING	1 BLOCK MISSING	COMPLETE	1 BLOCK MISSING	COMPLETE	COMPLETE	COMPLETE	INCOMPLETE	1 BLOCK MISSING	2 BLOCKS MISSING	COMPLETE	COMPLETE	COMPLETE	1 BLOCK MISSING	COMPLETE	COMPLETE	1 BLOCK MISSING	1 BLOCK MISSING	COMPLETE	COMPLETE	COMPLETE	COMPLETE	COMPLETE	COMPLETE	COMPLETE	COMPLETE	1 BLOCK MISSING	2 BLOCKS MISSING
M00855	Glycogen degradation, glycogen => glucose-6P	COMPLETE	COMPLETE	COMPLETE	COMPLETE	COMPLETE	COMPLETE	COMPLETE	COMPLETE	COMPLETE	COMPLETE	COMPLETE	COMPLETE	1 BLOCK MISSING	2 BLOCKS MISSING	2 BLOCKS MISSING	COMPLETE	COMPLETE	COMPLETE	COMPLETE	1 BLOCK MISSING	COMPLETE	COMPLETE	COMPLETE	1 BLOCK MISSING	1 BLOCK MISSING	COMPLETE	COMPLETE	INCOMPLETE	COMPLETE	2 BLOCKS MISSING	2 BLOCKS MISSING	COMPLETE	COMPLETE	1 BLOCK MISSING	COMPLETE	COMPLETE	COMPLETE	COMPLETE	COMPLETE	COMPLETE	1 BLOCK MISSING	COMPLETE	COMPLETE	COMPLETE	COMPLETE	1 BLOCK MISSING	COMPLETE	COMPLETE
M00856	Salmonella enterica pathogenicity signature, typhoid toxin	INCOMPLETE	INCOMPLETE	INCOMPLETE	INCOMPLETE	INCOMPLETE	INCOMPLETE	INCOMPLETE	INCOMPLETE	INCOMPLETE	INCOMPLETE	INCOMPLETE	INCOMPLETE	INCOMPLETE	INCOMPLETE	INCOMPLETE	INCOMPLETE	INCOMPLETE	INCOMPLETE	INCOMPLETE	INCOMPLETE	INCOMPLETE	INCOMPLETE	INCOMPLETE	INCOMPLETE	INCOMPLETE	INCOMPLETE	INCOMPLETE	INCOMPLETE	INCOMPLETE	INCOMPLETE	INCOMPLETE	INCOMPLETE	INCOMPLETE	INCOMPLETE	INCOMPLETE	INCOMPLETE	INCOMPLETE	INCOMPLETE	INCOMPLETE	INCOMPLETE	INCOMPLETE	INCOMPLETE	INCOMPLETE	INCOMPLETE	INCOMPLETE	INCOMPLETE	INCOMPLETE	INCOMPLETE
M00857	Salmonella enterica pathogenicity signature, Vi antigen	INCOMPLETE	INCOMPLETE	INCOMPLETE	INCOMPLETE	INCOMPLETE	INCOMPLETE	INCOMPLETE	INCOMPLETE	INCOMPLETE	INCOMPLETE	INCOMPLETE	INCOMPLETE	INCOMPLETE	INCOMPLETE	INCOMPLETE	INCOMPLETE	INCOMPLETE	INCOMPLETE	INCOMPLETE	INCOMPLETE	INCOMPLETE	INCOMPLETE	INCOMPLETE	INCOMPLETE	INCOMPLETE	INCOMPLETE	INCOMPLETE	INCOMPLETE	INCOMPLETE	INCOMPLETE	INCOMPLETE	INCOMPLETE	INCOMPLETE	INCOMPLETE	INCOMPLETE	INCOMPLETE	INCOMPLETE	INCOMPLETE	INCOMPLETE	INCOMPLETE	INCOMPLETE	INCOMPLETE	INCOMPLETE	INCOMPLETE	INCOMPLETE	INCOMPLETE	INCOMPLETE	INCOMPLETE
M00859	Bacillus anthracis pathogenicity signature, anthrax toxin	INCOMPLETE	INCOMPLETE	INCOMPLETE	INCOMPLETE	INCOMPLETE	INCOMPLETE	INCOMPLETE	INCOMPLETE	INCOMPLETE	INCOMPLETE	INCOMPLETE	INCOMPLETE	INCOMPLETE	INCOMPLETE	INCOMPLETE	INCOMPLETE	INCOMPLETE	INCOMPLETE	INCOMPLETE	INCOMPLETE	INCOMPLETE	INCOMPLETE	INCOMPLETE	INCOMPLETE	INCOMPLETE	INCOMPLETE	INCOMPLETE	INCOMPLETE	INCOMPLETE	INCOMPLETE	INCOMPLETE	INCOMPLETE	INCOMPLETE	INCOMPLETE	INCOMPLETE	INCOMPLETE	INCOMPLETE	INCOMPLETE	INCOMPLETE	INCOMPLETE	INCOMPLETE	INCOMPLETE	INCOMPLETE	INCOMPLETE	INCOMPLETE	INCOMPLETE	INCOMPLETE	INCOMPLETE
M00860	Bacillus anthracis pathogenicity signature, polyglutamic acid capsule biosynthesis	INCOMPLETE	INCOMPLETE	INCOMPLETE	INCOMPLETE	INCOMPLETE	INCOMPLETE	INCOMPLETE	INCOMPLETE	INCOMPLETE	INCOMPLETE	INCOMPLETE	INCOMPLETE	INCOMPLETE	INCOMPLETE	INCOMPLETE	INCOMPLETE	INCOMPLETE	INCOMPLETE	INCOMPLETE	INCOMPLETE	INCOMPLETE	INCOMPLETE	INCOMPLETE	INCOMPLETE	INCOMPLETE	INCOMPLETE	INCOMPLETE	INCOMPLETE	INCOMPLETE	INCOMPLETE	INCOMPLETE	INCOMPLETE	INCOMPLETE	INCOMPLETE	INCOMPLETE	INCOMPLETE	INCOMPLETE	INCOMPLETE	INCOMPLETE	INCOMPLETE	INCOMPLETE	INCOMPLETE	INCOMPLETE	INCOMPLETE	INCOMPLETE	INCOMPLETE	INCOMPLETE	INCOMPLETE
M00861	beta-Oxidation, peroxisome, VLCFA	INCOMPLETE	INCOMPLETE	INCOMPLETE	INCOMPLETE	INCOMPLETE	INCOMPLETE	2 BLOCKS MISSING	INCOMPLETE	INCOMPLETE	INCOMPLETE	INCOMPLETE	INCOMPLETE	INCOMPLETE	INCOMPLETE	INCOMPLETE	INCOMPLETE	INCOMPLETE	INCOMPLETE	INCOMPLETE	INCOMPLETE	INCOMPLETE	INCOMPLETE	INCOMPLETE	INCOMPLETE	INCOMPLETE	INCOMPLETE	INCOMPLETE	INCOMPLETE	INCOMPLETE	INCOMPLETE	INCOMPLETE	INCOMPLETE	INCOMPLETE	INCOMPLETE	INCOMPLETE	INCOMPLETE	INCOMPLETE	INCOMPLETE	INCOMPLETE	INCOMPLETE	INCOMPLETE	INCOMPLETE	INCOMPLETE	INCOMPLETE	INCOMPLETE	INCOMPLETE	INCOMPLETE	INCOMPLETE
M00862	beta-Oxidation, peroxisome, tri/dihydroxycholestanoyl-CoA => choloyl/chenodeoxycholoyl-CoA	INCOMPLETE	INCOMPLETE	INCOMPLETE	INCOMPLETE	INCOMPLETE	INCOMPLETE	INCOMPLETE	INCOMPLETE	INCOMPLETE	INCOMPLETE	INCOMPLETE	INCOMPLETE	INCOMPLETE	INCOMPLETE	INCOMPLETE	INCOMPLETE	INCOMPLETE	INCOMPLETE	INCOMPLETE	INCOMPLETE	INCOMPLETE	INCOMPLETE	INCOMPLETE	INCOMPLETE	INCOMPLETE	INCOMPLETE	INCOMPLETE	INCOMPLETE	INCOMPLETE	INCOMPLETE	INCOMPLETE	INCOMPLETE	INCOMPLETE	INCOMPLETE	INCOMPLETE	INCOMPLETE	INCOMPLETE	INCOMPLETE	INCOMPLETE	INCOMPLETE	INCOMPLETE	INCOMPLETE	INCOMPLETE	INCOMPLETE	INCOMPLETE	INCOMPLETE	INCOMPLETE	INCOMPLETE
M00866	KDO2-lipid A biosynthesis, Raetz pathway, non-LpxL-LpxM type	1 BLOCK MISSING	1 BLOCK MISSING	2 BLOCKS MISSING	1 BLOCK MISSING	INCOMPLETE	COMPLETE	INCOMPLETE	2 BLOCKS MISSING	INCOMPLETE	COMPLETE	INCOMPLETE	INCOMPLETE	INCOMPLETE	INCOMPLETE	INCOMPLETE	INCOMPLETE	INCOMPLETE	INCOMPLETE	2 BLOCKS MISSING	1 BLOCK MISSING	2 BLOCKS MISSING	2 BLOCKS MISSING	INCOMPLETE	INCOMPLETE	INCOMPLETE	COMPLETE	2 BLOCKS MISSING	INCOMPLETE	INCOMPLETE	INCOMPLETE	INCOMPLETE	INCOMPLETE	INCOMPLETE	1 BLOCK MISSING	INCOMPLETE	INCOMPLETE	2 BLOCKS MISSING	2 BLOCKS MISSING	INCOMPLETE	INCOMPLETE	INCOMPLETE	INCOMPLETE	INCOMPLETE	INCOMPLETE	INCOMPLETE	1 BLOCK MISSING	2 BLOCKS MISSING	INCOMPLETE
M00867	KDO2-lipid A modification pathway	INCOMPLETE	INCOMPLETE	INCOMPLETE	INCOMPLETE	INCOMPLETE	INCOMPLETE	INCOMPLETE	INCOMPLETE	INCOMPLETE	INCOMPLETE	INCOMPLETE	INCOMPLETE	INCOMPLETE	INCOMPLETE	INCOMPLETE	INCOMPLETE	INCOMPLETE	INCOMPLETE	INCOMPLETE	INCOMPLETE	INCOMPLETE	INCOMPLETE	INCOMPLETE	INCOMPLETE	INCOMPLETE	INCOMPLETE	INCOMPLETE	INCOMPLETE	INCOMPLETE	INCOMPLETE	INCOMPLETE	INCOMPLETE	INCOMPLETE	INCOMPLETE	INCOMPLETE	INCOMPLETE	INCOMPLETE	INCOMPLETE	INCOMPLETE	INCOMPLETE	INCOMPLETE	INCOMPLETE	INCOMPLETE	INCOMPLETE	INCOMPLETE	INCOMPLETE	INCOMPLETE	INCOMPLETE
M00868	Heme biosynthesis, animals and fungi, glycine => heme	INCOMPLETE	INCOMPLETE	2 BLOCKS MISSING	INCOMPLETE	INCOMPLETE	INCOMPLETE	INCOMPLETE	INCOMPLETE	INCOMPLETE	INCOMPLETE	INCOMPLETE	INCOMPLETE	INCOMPLETE	INCOMPLETE	INCOMPLETE	INCOMPLETE	INCOMPLETE	INCOMPLETE	INCOMPLETE	INCOMPLETE	INCOMPLETE	INCOMPLETE	INCOMPLETE	INCOMPLETE	INCOMPLETE	INCOMPLETE	INCOMPLETE	INCOMPLETE	INCOMPLETE	INCOMPLETE	2 BLOCKS MISSING	INCOMPLETE	INCOMPLETE	INCOMPLETE	INCOMPLETE	INCOMPLETE	INCOMPLETE	INCOMPLETE	INCOMPLETE	INCOMPLETE	INCOMPLETE	INCOMPLETE	INCOMPLETE	INCOMPLETE	INCOMPLETE	2 BLOCKS MISSING	INCOMPLETE	INCOMPLETE
M00872	O-glycan biosynthesis, mannose type (core M3)	INCOMPLETE	INCOMPLETE	INCOMPLETE	INCOMPLETE	INCOMPLETE	INCOMPLETE	INCOMPLETE	INCOMPLETE	INCOMPLETE	INCOMPLETE	INCOMPLETE	INCOMPLETE	INCOMPLETE	INCOMPLETE	INCOMPLETE	INCOMPLETE	INCOMPLETE	INCOMPLETE	INCOMPLETE	INCOMPLETE	INCOMPLETE	INCOMPLETE	INCOMPLETE	INCOMPLETE	INCOMPLETE	INCOMPLETE	INCOMPLETE	INCOMPLETE	INCOMPLETE	INCOMPLETE	INCOMPLETE	INCOMPLETE	INCOMPLETE	INCOMPLETE	INCOMPLETE	INCOMPLETE	INCOMPLETE	INCOMPLETE	INCOMPLETE	INCOMPLETE	INCOMPLETE	INCOMPLETE	INCOMPLETE	INCOMPLETE	INCOMPLETE	INCOMPLETE	INCOMPLETE	INCOMPLETE
M00873	Fatty acid biosynthesis in mitochondria, animals	INCOMPLETE	INCOMPLETE	INCOMPLETE	INCOMPLETE	INCOMPLETE	INCOMPLETE	INCOMPLETE	INCOMPLETE	INCOMPLETE	INCOMPLETE	INCOMPLETE	INCOMPLETE	INCOMPLETE	INCOMPLETE	INCOMPLETE	INCOMPLETE	INCOMPLETE	INCOMPLETE	INCOMPLETE	INCOMPLETE	INCOMPLETE	INCOMPLETE	INCOMPLETE	INCOMPLETE	INCOMPLETE	INCOMPLETE	INCOMPLETE	INCOMPLETE	INCOMPLETE	INCOMPLETE	INCOMPLETE	INCOMPLETE	INCOMPLETE	INCOMPLETE	INCOMPLETE	INCOMPLETE	INCOMPLETE	INCOMPLETE	INCOMPLETE	INCOMPLETE	INCOMPLETE	INCOMPLETE	INCOMPLETE	INCOMPLETE	INCOMPLETE	INCOMPLETE	INCOMPLETE	INCOMPLETE
M00874	Fatty acid biosynthesis in mitochondria, fungi	INCOMPLETE	INCOMPLETE	INCOMPLETE	INCOMPLETE	INCOMPLETE	INCOMPLETE	INCOMPLETE	INCOMPLETE	INCOMPLETE	INCOMPLETE	INCOMPLETE	INCOMPLETE	INCOMPLETE	INCOMPLETE	INCOMPLETE	INCOMPLETE	INCOMPLETE	INCOMPLETE	INCOMPLETE	INCOMPLETE	INCOMPLETE	INCOMPLETE	INCOMPLETE	INCOMPLETE	INCOMPLETE	INCOMPLETE	INCOMPLETE	INCOMPLETE	INCOMPLETE	INCOMPLETE	INCOMPLETE	INCOMPLETE	INCOMPLETE	INCOMPLETE	INCOMPLETE	INCOMPLETE	INCOMPLETE	INCOMPLETE	INCOMPLETE	INCOMPLETE	INCOMPLETE	INCOMPLETE	INCOMPLETE	INCOMPLETE	INCOMPLETE	INCOMPLETE	INCOMPLETE	INCOMPLETE
M00875	Staphyloferrin B biosynthesis, L-serine => staphyloferrin B	INCOMPLETE	INCOMPLETE	INCOMPLETE	INCOMPLETE	INCOMPLETE	INCOMPLETE	INCOMPLETE	INCOMPLETE	INCOMPLETE	INCOMPLETE	INCOMPLETE	INCOMPLETE	INCOMPLETE	INCOMPLETE	INCOMPLETE	INCOMPLETE	INCOMPLETE	INCOMPLETE	INCOMPLETE	INCOMPLETE	INCOMPLETE	INCOMPLETE	INCOMPLETE	INCOMPLETE	INCOMPLETE	INCOMPLETE	INCOMPLETE	INCOMPLETE	INCOMPLETE	INCOMPLETE	INCOMPLETE	INCOMPLETE	INCOMPLETE	INCOMPLETE	INCOMPLETE	INCOMPLETE	INCOMPLETE	INCOMPLETE	INCOMPLETE	INCOMPLETE	INCOMPLETE	INCOMPLETE	INCOMPLETE	INCOMPLETE	INCOMPLETE	INCOMPLETE	INCOMPLETE	INCOMPLETE
M00876	Staphyloferrin A biosynthesis, L-ornithine => staphyloferrin A	INCOMPLETE	INCOMPLETE	INCOMPLETE	INCOMPLETE	INCOMPLETE	INCOMPLETE	2 BLOCKS MISSING	2 BLOCKS MISSING	2 BLOCKS MISSING	INCOMPLETE	INCOMPLETE	2 BLOCKS MISSING	2 BLOCKS MISSING	INCOMPLETE	INCOMPLETE	INCOMPLETE	INCOMPLETE	2 BLOCKS MISSING	2 BLOCKS MISSING	INCOMPLETE	INCOMPLETE	2 BLOCKS MISSING	2 BLOCKS MISSING	INCOMPLETE	2 BLOCKS MISSING	INCOMPLETE	2 BLOCKS MISSING	INCOMPLETE	INCOMPLETE	INCOMPLETE	INCOMPLETE	INCOMPLETE	INCOMPLETE	INCOMPLETE	INCOMPLETE	INCOMPLETE	INCOMPLETE	INCOMPLETE	INCOMPLETE	INCOMPLETE	INCOMPLETE	INCOMPLETE	INCOMPLETE	2 BLOCKS MISSING	INCOMPLETE	INCOMPLETE	INCOMPLETE	INCOMPLETE
M00877	Kanosamine biosynthesis, glucose 6-phosphate => kanosamine	INCOMPLETE	INCOMPLETE	INCOMPLETE	INCOMPLETE	INCOMPLETE	INCOMPLETE	INCOMPLETE	INCOMPLETE	INCOMPLETE	INCOMPLETE	INCOMPLETE	INCOMPLETE	INCOMPLETE	INCOMPLETE	INCOMPLETE	INCOMPLETE	INCOMPLETE	INCOMPLETE	INCOMPLETE	INCOMPLETE	INCOMPLETE	INCOMPLETE	INCOMPLETE	INCOMPLETE	INCOMPLETE	INCOMPLETE	INCOMPLETE	INCOMPLETE	INCOMPLETE	INCOMPLETE	INCOMPLETE	INCOMPLETE	INCOMPLETE	INCOMPLETE	INCOMPLETE	INCOMPLETE	INCOMPLETE	INCOMPLETE	INCOMPLETE	INCOMPLETE	INCOMPLETE	2 BLOCKS MISSING	INCOMPLETE	INCOMPLETE	INCOMPLETE	INCOMPLETE	INCOMPLETE	INCOMPLETE
M00878	Phenylacetate degradation, phenylaxetate => acetyl-CoA/succinyl-CoA	INCOMPLETE	INCOMPLETE	INCOMPLETE	INCOMPLETE	INCOMPLETE	INCOMPLETE	INCOMPLETE	INCOMPLETE	INCOMPLETE	INCOMPLETE	INCOMPLETE	INCOMPLETE	INCOMPLETE	INCOMPLETE	INCOMPLETE	INCOMPLETE	INCOMPLETE	INCOMPLETE	INCOMPLETE	INCOMPLETE	INCOMPLETE	INCOMPLETE	INCOMPLETE	INCOMPLETE	INCOMPLETE	INCOMPLETE	INCOMPLETE	INCOMPLETE	INCOMPLETE	INCOMPLETE	INCOMPLETE	INCOMPLETE	INCOMPLETE	INCOMPLETE	INCOMPLETE	INCOMPLETE	INCOMPLETE	INCOMPLETE	INCOMPLETE	INCOMPLETE	INCOMPLETE	INCOMPLETE	INCOMPLETE	INCOMPLETE	INCOMPLETE	INCOMPLETE	INCOMPLETE	INCOMPLETE
M00879	Arginine succinyltransferase pathway, arginine => glutamate	INCOMPLETE	INCOMPLETE	INCOMPLETE	INCOMPLETE	INCOMPLETE	INCOMPLETE	INCOMPLETE	INCOMPLETE	INCOMPLETE	INCOMPLETE	INCOMPLETE	INCOMPLETE	INCOMPLETE	INCOMPLETE	INCOMPLETE	INCOMPLETE	INCOMPLETE	INCOMPLETE	INCOMPLETE	INCOMPLETE	INCOMPLETE	INCOMPLETE	INCOMPLETE	INCOMPLETE	INCOMPLETE	INCOMPLETE	INCOMPLETE	INCOMPLETE	INCOMPLETE	INCOMPLETE	INCOMPLETE	INCOMPLETE	INCOMPLETE	INCOMPLETE	INCOMPLETE	INCOMPLETE	INCOMPLETE	INCOMPLETE	INCOMPLETE	INCOMPLETE	INCOMPLETE	INCOMPLETE	INCOMPLETE	INCOMPLETE	INCOMPLETE	INCOMPLETE	INCOMPLETE	INCOMPLETE
M00880	Molybdenum cofactor biosynthesis, GTP => molybdenum cofactor	INCOMPLETE	COMPLETE	1 BLOCK MISSING	INCOMPLETE	INCOMPLETE	1 BLOCK MISSING	INCOMPLETE	COMPLETE	INCOMPLETE	INCOMPLETE	2 BLOCKS MISSING	COMPLETE	1 BLOCK MISSING	INCOMPLETE	INCOMPLETE	INCOMPLETE	INCOMPLETE	COMPLETE	COMPLETE	INCOMPLETE	INCOMPLETE	INCOMPLETE	COMPLETE	COMPLETE	COMPLETE	INCOMPLETE	COMPLETE	INCOMPLETE	INCOMPLETE	INCOMPLETE	COMPLETE	INCOMPLETE	INCOMPLETE	INCOMPLETE	INCOMPLETE	INCOMPLETE	INCOMPLETE	INCOMPLETE	2 BLOCKS MISSING	INCOMPLETE	INCOMPLETE	1 BLOCK MISSING	INCOMPLETE	INCOMPLETE	INCOMPLETE	INCOMPLETE	INCOMPLETE	INCOMPLETE
M00889	Puromycin biosynthesis, ATP => puromycin	INCOMPLETE	INCOMPLETE	INCOMPLETE	INCOMPLETE	INCOMPLETE	INCOMPLETE	INCOMPLETE	INCOMPLETE	INCOMPLETE	INCOMPLETE	INCOMPLETE	INCOMPLETE	INCOMPLETE	INCOMPLETE	INCOMPLETE	INCOMPLETE	INCOMPLETE	INCOMPLETE	INCOMPLETE	INCOMPLETE	INCOMPLETE	INCOMPLETE	INCOMPLETE	INCOMPLETE	INCOMPLETE	INCOMPLETE	INCOMPLETE	INCOMPLETE	INCOMPLETE	INCOMPLETE	INCOMPLETE	INCOMPLETE	INCOMPLETE	INCOMPLETE	INCOMPLETE	INCOMPLETE	INCOMPLETE	INCOMPLETE	INCOMPLETE	INCOMPLETE	INCOMPLETE	INCOMPLETE	INCOMPLETE	INCOMPLETE	INCOMPLETE	INCOMPLETE	INCOMPLETE	INCOMPLETE
M00890	Roseoflavin biosynthesis, FMN => roseoflavin	INCOMPLETE	INCOMPLETE	INCOMPLETE	INCOMPLETE	INCOMPLETE	INCOMPLETE	INCOMPLETE	INCOMPLETE	INCOMPLETE	INCOMPLETE	INCOMPLETE	INCOMPLETE	INCOMPLETE	INCOMPLETE	INCOMPLETE	INCOMPLETE	INCOMPLETE	INCOMPLETE	INCOMPLETE	INCOMPLETE	INCOMPLETE	INCOMPLETE	INCOMPLETE	INCOMPLETE	INCOMPLETE	INCOMPLETE	INCOMPLETE	INCOMPLETE	INCOMPLETE	INCOMPLETE	INCOMPLETE	INCOMPLETE	INCOMPLETE	INCOMPLETE	INCOMPLETE	INCOMPLETE	INCOMPLETE	INCOMPLETE	INCOMPLETE	INCOMPLETE	INCOMPLETE	INCOMPLETE	INCOMPLETE	INCOMPLETE	INCOMPLETE	INCOMPLETE	INCOMPLETE	INCOMPLETE
M00891	Ditryptophenaline biosynthesis, tryptophan + phenylalanine => ditryptophenaline	INCOMPLETE	INCOMPLETE	INCOMPLETE	INCOMPLETE	INCOMPLETE	INCOMPLETE	INCOMPLETE	INCOMPLETE	INCOMPLETE	INCOMPLETE	INCOMPLETE	INCOMPLETE	INCOMPLETE	INCOMPLETE	INCOMPLETE	INCOMPLETE	INCOMPLETE	INCOMPLETE	INCOMPLETE	INCOMPLETE	INCOMPLETE	INCOMPLETE	INCOMPLETE	INCOMPLETE	INCOMPLETE	INCOMPLETE	INCOMPLETE	INCOMPLETE	INCOMPLETE	INCOMPLETE	INCOMPLETE	INCOMPLETE	INCOMPLETE	INCOMPLETE	INCOMPLETE	INCOMPLETE	INCOMPLETE	INCOMPLETE	INCOMPLETE	INCOMPLETE	INCOMPLETE	INCOMPLETE	INCOMPLETE	INCOMPLETE	INCOMPLETE	INCOMPLETE	INCOMPLETE	INCOMPLETE
M00892	UDP-N-acetyl-D-glucosamine biosynthesis, eukaryotes, glucose => UDP-GlcNAc	INCOMPLETE	INCOMPLETE	2 BLOCKS MISSING	INCOMPLETE	INCOMPLETE	INCOMPLETE	INCOMPLETE	INCOMPLETE	INCOMPLETE	2 BLOCKS MISSING	INCOMPLETE	INCOMPLETE	INCOMPLETE	INCOMPLETE	INCOMPLETE	INCOMPLETE	INCOMPLETE	INCOMPLETE	INCOMPLETE	INCOMPLETE	INCOMPLETE	INCOMPLETE	INCOMPLETE	INCOMPLETE	INCOMPLETE	2 BLOCKS MISSING	INCOMPLETE	INCOMPLETE	INCOMPLETE	INCOMPLETE	INCOMPLETE	INCOMPLETE	INCOMPLETE	INCOMPLETE	INCOMPLETE	INCOMPLETE	INCOMPLETE	INCOMPLETE	INCOMPLETE	INCOMPLETE	INCOMPLETE	INCOMPLETE	INCOMPLETE	INCOMPLETE	INCOMPLETE	INCOMPLETE	INCOMPLETE	INCOMPLETE
M00893	Lovastatin biosynthesis, malonyl-CoA => lovastatin acid	INCOMPLETE	INCOMPLETE	INCOMPLETE	INCOMPLETE	INCOMPLETE	INCOMPLETE	INCOMPLETE	INCOMPLETE	INCOMPLETE	INCOMPLETE	INCOMPLETE	INCOMPLETE	INCOMPLETE	INCOMPLETE	INCOMPLETE	INCOMPLETE	INCOMPLETE	INCOMPLETE	INCOMPLETE	INCOMPLETE	INCOMPLETE	INCOMPLETE	INCOMPLETE	INCOMPLETE	INCOMPLETE	INCOMPLETE	INCOMPLETE	INCOMPLETE	INCOMPLETE	INCOMPLETE	INCOMPLETE	INCOMPLETE	INCOMPLETE	INCOMPLETE	INCOMPLETE	INCOMPLETE	INCOMPLETE	INCOMPLETE	INCOMPLETE	INCOMPLETE	INCOMPLETE	INCOMPLETE	INCOMPLETE	INCOMPLETE	INCOMPLETE	INCOMPLETE	INCOMPLETE	INCOMPLETE
M00894	Cannabidiol biosynthesis, malonyl-CoA => cannabidiol/dronabinol	INCOMPLETE	INCOMPLETE	INCOMPLETE	INCOMPLETE	INCOMPLETE	INCOMPLETE	INCOMPLETE	INCOMPLETE	INCOMPLETE	INCOMPLETE	INCOMPLETE	INCOMPLETE	INCOMPLETE	INCOMPLETE	INCOMPLETE	INCOMPLETE	INCOMPLETE	INCOMPLETE	INCOMPLETE	INCOMPLETE	INCOMPLETE	INCOMPLETE	INCOMPLETE	INCOMPLETE	INCOMPLETE	INCOMPLETE	INCOMPLETE	INCOMPLETE	INCOMPLETE	INCOMPLETE	INCOMPLETE	INCOMPLETE	INCOMPLETE	INCOMPLETE	INCOMPLETE	INCOMPLETE	INCOMPLETE	INCOMPLETE	INCOMPLETE	INCOMPLETE	INCOMPLETE	INCOMPLETE	INCOMPLETE	INCOMPLETE	INCOMPLETE	INCOMPLETE	INCOMPLETE	INCOMPLETE
M00900	Crocin biosynthesis, crocetin => crocin	INCOMPLETE	INCOMPLETE	INCOMPLETE	INCOMPLETE	INCOMPLETE	INCOMPLETE	INCOMPLETE	INCOMPLETE	INCOMPLETE	INCOMPLETE	INCOMPLETE	INCOMPLETE	INCOMPLETE	INCOMPLETE	INCOMPLETE	INCOMPLETE	INCOMPLETE	INCOMPLETE	INCOMPLETE	INCOMPLETE	INCOMPLETE	INCOMPLETE	INCOMPLETE	INCOMPLETE	INCOMPLETE	INCOMPLETE	INCOMPLETE	INCOMPLETE	INCOMPLETE	INCOMPLETE	INCOMPLETE	INCOMPLETE	INCOMPLETE	INCOMPLETE	INCOMPLETE	INCOMPLETE	INCOMPLETE	INCOMPLETE	INCOMPLETE	INCOMPLETE	INCOMPLETE	INCOMPLETE	INCOMPLETE	INCOMPLETE	INCOMPLETE	INCOMPLETE	INCOMPLETE	INCOMPLETE
M00901	Fumiquinazoline biosynthesis, tryptophan + alanine + anthranilate => fumiquinazoline	INCOMPLETE	INCOMPLETE	INCOMPLETE	INCOMPLETE	INCOMPLETE	INCOMPLETE	INCOMPLETE	INCOMPLETE	INCOMPLETE	INCOMPLETE	INCOMPLETE	INCOMPLETE	INCOMPLETE	INCOMPLETE	INCOMPLETE	INCOMPLETE	INCOMPLETE	INCOMPLETE	INCOMPLETE	INCOMPLETE	INCOMPLETE	INCOMPLETE	INCOMPLETE	INCOMPLETE	INCOMPLETE	INCOMPLETE	INCOMPLETE	INCOMPLETE	INCOMPLETE	INCOMPLETE	INCOMPLETE	INCOMPLETE	INCOMPLETE	INCOMPLETE	INCOMPLETE	INCOMPLETE	INCOMPLETE	INCOMPLETE	INCOMPLETE	INCOMPLETE	INCOMPLETE	INCOMPLETE	INCOMPLETE	INCOMPLETE	INCOMPLETE	INCOMPLETE	INCOMPLETE	INCOMPLETE
M00902	Podophyllotoxin biosynthesis, coniferyl alcohol => podophyllotoxin	INCOMPLETE	INCOMPLETE	INCOMPLETE	INCOMPLETE	INCOMPLETE	INCOMPLETE	INCOMPLETE	INCOMPLETE	INCOMPLETE	INCOMPLETE	INCOMPLETE	INCOMPLETE	INCOMPLETE	INCOMPLETE	INCOMPLETE	INCOMPLETE	INCOMPLETE	INCOMPLETE	INCOMPLETE	INCOMPLETE	INCOMPLETE	INCOMPLETE	INCOMPLETE	INCOMPLETE	INCOMPLETE	INCOMPLETE	INCOMPLETE	INCOMPLETE	INCOMPLETE	INCOMPLETE	INCOMPLETE	INCOMPLETE	INCOMPLETE	INCOMPLETE	INCOMPLETE	INCOMPLETE	INCOMPLETE	INCOMPLETE	INCOMPLETE	INCOMPLETE	INCOMPLETE	INCOMPLETE	INCOMPLETE	INCOMPLETE	INCOMPLETE	INCOMPLETE	INCOMPLETE	INCOMPLETE
M00903	Fosfomycin biosynthesis, phosphoenolpyruvate => fosfomycin	INCOMPLETE	INCOMPLETE	INCOMPLETE	INCOMPLETE	INCOMPLETE	INCOMPLETE	INCOMPLETE	INCOMPLETE	INCOMPLETE	INCOMPLETE	INCOMPLETE	INCOMPLETE	INCOMPLETE	INCOMPLETE	INCOMPLETE	INCOMPLETE	INCOMPLETE	INCOMPLETE	INCOMPLETE	INCOMPLETE	INCOMPLETE	INCOMPLETE	INCOMPLETE	INCOMPLETE	INCOMPLETE	INCOMPLETE	INCOMPLETE	INCOMPLETE	INCOMPLETE	INCOMPLETE	INCOMPLETE	INCOMPLETE	INCOMPLETE	INCOMPLETE	INCOMPLETE	INCOMPLETE	INCOMPLETE	INCOMPLETE	INCOMPLETE	INCOMPLETE	INCOMPLETE	INCOMPLETE	INCOMPLETE	INCOMPLETE	INCOMPLETE	INCOMPLETE	INCOMPLETE	INCOMPLETE
M00904	Dapdiamides biosynthesis, L-2,3-diaminopropanoate => dapdiamide A/B/C	INCOMPLETE	INCOMPLETE	INCOMPLETE	INCOMPLETE	INCOMPLETE	INCOMPLETE	INCOMPLETE	INCOMPLETE	INCOMPLETE	INCOMPLETE	INCOMPLETE	INCOMPLETE	INCOMPLETE	INCOMPLETE	INCOMPLETE	INCOMPLETE	INCOMPLETE	INCOMPLETE	INCOMPLETE	INCOMPLETE	INCOMPLETE	INCOMPLETE	INCOMPLETE	INCOMPLETE	INCOMPLETE	INCOMPLETE	INCOMPLETE	INCOMPLETE	INCOMPLETE	INCOMPLETE	INCOMPLETE	INCOMPLETE	INCOMPLETE	INCOMPLETE	INCOMPLETE	INCOMPLETE	INCOMPLETE	INCOMPLETE	INCOMPLETE	INCOMPLETE	INCOMPLETE	INCOMPLETE	INCOMPLETE	INCOMPLETE	INCOMPLETE	INCOMPLETE	INCOMPLETE	INCOMPLETE
M00905	Grixazone biosynthesis, aspartate 4-semialdehyde => grixazone B	INCOMPLETE	INCOMPLETE	INCOMPLETE	INCOMPLETE	INCOMPLETE	INCOMPLETE	INCOMPLETE	INCOMPLETE	INCOMPLETE	2 BLOCKS MISSING	INCOMPLETE	INCOMPLETE	INCOMPLETE	INCOMPLETE	INCOMPLETE	INCOMPLETE	INCOMPLETE	INCOMPLETE	INCOMPLETE	INCOMPLETE	INCOMPLETE	INCOMPLETE	INCOMPLETE	INCOMPLETE	INCOMPLETE	2 BLOCKS MISSING	INCOMPLETE	INCOMPLETE	INCOMPLETE	INCOMPLETE	INCOMPLETE	INCOMPLETE	INCOMPLETE	INCOMPLETE	INCOMPLETE	INCOMPLETE	INCOMPLETE	INCOMPLETE	2 BLOCKS MISSING	INCOMPLETE	INCOMPLETE	INCOMPLETE	INCOMPLETE	INCOMPLETE	INCOMPLETE	INCOMPLETE	INCOMPLETE	INCOMPLETE
M00906	Ethynylserine biosynthesis, lysine => ethynylserine	INCOMPLETE	INCOMPLETE	INCOMPLETE	INCOMPLETE	INCOMPLETE	INCOMPLETE	INCOMPLETE	INCOMPLETE	INCOMPLETE	INCOMPLETE	INCOMPLETE	INCOMPLETE	INCOMPLETE	INCOMPLETE	INCOMPLETE	INCOMPLETE	INCOMPLETE	INCOMPLETE	INCOMPLETE	INCOMPLETE	INCOMPLETE	INCOMPLETE	INCOMPLETE	INCOMPLETE	INCOMPLETE	INCOMPLETE	INCOMPLETE	INCOMPLETE	INCOMPLETE	INCOMPLETE	INCOMPLETE	INCOMPLETE	INCOMPLETE	INCOMPLETE	INCOMPLETE	INCOMPLETE	INCOMPLETE	INCOMPLETE	INCOMPLETE	INCOMPLETE	INCOMPLETE	INCOMPLETE	INCOMPLETE	INCOMPLETE	INCOMPLETE	INCOMPLETE	INCOMPLETE	INCOMPLETE
M00909	UDP-N-acetyl-D-glucosamine biosynthesis, prokaryotes, glucose => UDP-GlcNAc	1 BLOCK MISSING	2 BLOCKS MISSING	COMPLETE	2 BLOCKS MISSING	INCOMPLETE	1 BLOCK MISSING	2 BLOCKS MISSING	COMPLETE	2 BLOCKS MISSING	COMPLETE	COMPLETE	1 BLOCK MISSING	1 BLOCK MISSING	INCOMPLETE	INCOMPLETE	COMPLETE	INCOMPLETE	COMPLETE	COMPLETE	1 BLOCK MISSING	2 BLOCKS MISSING	1 BLOCK MISSING	COMPLETE	INCOMPLETE	COMPLETE	COMPLETE	COMPLETE	INCOMPLETE	COMPLETE	1 BLOCK MISSING	COMPLETE	COMPLETE	COMPLETE	1 BLOCK MISSING	INCOMPLETE	1 BLOCK MISSING	2 BLOCKS MISSING	2 BLOCKS MISSING	2 BLOCKS MISSING	2 BLOCKS MISSING	2 BLOCKS MISSING	COMPLETE	1 BLOCK MISSING	COMPLETE	1 BLOCK MISSING	1 BLOCK MISSING	INCOMPLETE	INCOMPLETE
[truncated: 72 more columns]

## Sheet: KO for alternatives to WLP
	Methylic branch WLP							Glycine cleavage system						Acetate switch/uptake				Glycine synthase-reductase pathway (GSRP)									Reductive glycine pathway (RGP)
MAG	K00123	K05299	K15022	K01938	K01500	K01491	% present	K00282	K00283	K00605	K02437	K00382	% present	K15024	K00925	K01895	% present	K10670	K10672	K21577	K21576	K10671	K03671	K00384	tot	% present	K00600	K01752	K00169	K00170	K00172	K00189	% present
Bacteroidetes_sp_arIN_0001	2	0	0	2	0	1	0.666667	1	0	1	3	1	0.8	0	1	0	0.333333	0	0	0	0	0	9	2	11	0.285714	1	0	0	0	0	0	0.166667
Candidatus_Hydrogenedentes_sp_arIN_0010	1	0	1	1	0	1	0.833333	1	1	1	1	3	1	0	2	0	0.333333	0	0	0	0	0	6	2	8	0.285714	2	0	0	0	0	0	0.166667
Chitinispirillaceae_sp_arIN_0100	0	0	0	0	0	1	0.833333	1	1	2	1	1	1	0	0	0	0	0	0	0	0	0	7	1	8	0.285714	2	0	1	2	1	0	0.666667
Hungateiclostridiaceae_sp_arIN_0101	0	0	0	1	0	0	0.166667	0	0	0	0	1	0.2	0	1	3	0.666667	0	0	0	0	0	1	1	2	0.285714	0	0	0	0	0	0	0
Porphyromonadaceae_sp_arIN_0102	0	0	0	1	0	1	0.666667	1	0	1	1	1	0.8	0	1	2	0.666667	0	0	0	0	0	3	1	4	0.285714	1	0	0	0	0	0	0.166667
Acholeplasmataceae_sp_arIN_0103	0	0	0	0	0	1	0.666667	2	1	1	1	0	0.8	0	1	0	0.333333	0	0	0	0	0	2	3	5	0.285714	1	1	0	0	0	0	0.333333
Bacillales_sp_arIN_0104	0	0	0	1	0	1	0	0	0	0	0	0	0	1	1	0	0.666667	0	0	0	0	0	1	3	4	0.285714	1	1	0	0	0	0	0.333333
Candidatus_Saccharibacteria_sp_arIN_0105	0	0	0	2	0	0	0	0	0	0	0	0	0	0	0	0	0	0	0	0	0	0	1	1	2	0.285714	0	0	0	0	0	0	0
Porphyromonadaceae_sp_arIN_0106	0	0	0	1	0	1	0.5	0	0	1	1	5	0.6	0	1	1	0.666667	0	0	0	0	0	3	1	4	0.285714	1	1	0	0	0	0	0.333333
Bacteria_sp_arIN_0107	0	0	0	0	0	1	0	0	0	0	0	0	0	0	0	0	0	0	0	0	0	0	1	1	2	0.285714	2	0	0	0	0	0	0.166667
Bacteroidales_sp_arIN_0108	0	0	0	0	0	1	0.666667	1	0	1	1	1	0.8	0	0	0	0	0	0	0	0	0	2	0	2	0.142857	1	0	0	0	0	0	0.166667
Planctomycetales_sp_arIN_0109	1	0	1	1	0	1	0.833333	1	1	1	2	1	1	1	4	1	1	0	0	0	0	0	5	1	6	0.285714	1	0	0	0	0	0	0.166667
Anaerolineaceae_sp_arIN_0011	1	0	0	0	0	1	0.666667	1	2	2	1	0	0.8	0	0	0	0	0	0	0	0	0	2	3	5	0.285714	2	0	0	0	0	0	0.166667
Clostridiales_sp_arIN_0110	1	0	0	1	0	1	0.833333	2	1	1	1	1	1	1	2	0	0.666667	2	3	2	1	1	3	4	16	1	1	0	0	0	0	0	0.166667
Clostridiales_sp_arIN_0111	0	0	0	1	0	0	0.166667	0	0	0	0	1	0.2	1	0	0	0.333333	0	0	0	0	0	2	3	5	0.285714	1	0	0	0	0	0	0.166667
Catabacter_sp_arIN_0112	0	0	0	1	0	1	0.833333	1	1	1	1	1	1	1	3	0	0.666667	0	0	0	0	0	1	2	3	0.285714	1	2	1	1	2	0	0.833333
Marinilabiliaceae_sp_arIN_0113	0	0	0	1	0	1	0.666667	1	0	1	1	2	0.8	0	1	0	0.333333	0	0	0	0	0	7	1	8	0.285714	0	0	0	0	0	0	0
Methanosarcina_flavescens_arIN_0114	0	0	0	0	0	1	0.166667	0	0	0	0	1	0.2	0	1	1	0.666667	0	0	0	0	0	4	2	6	0.285714	1	0	1	2	1	1	0.833333
Bacillales_sp_arIN_0115	0	0	0	1	0	1	0	0	0	0	0	0	0	1	1	0	0.666667	0	0	0	0	0	1	2	3	0.285714	1	0	0	0	0	0	0.166667
Ruminococcaceae_sp_arIN_0116	0	0	0	0	0	0	0	0	0	0	0	0	0	1	1	2	1	0	0	0	0	0	1	3	4	0.285714	1	0	0	0	0	0	0.166667
Bacillales_sp_arIN_0117	0	0	0	0	0	1	0	0	0	0	0	0	0	0	0	0	0	0	0	0	0	0	2	2	4	0.285714	2	0	0	0	0	0	0.166667
Peptococcaceae_sp_arIN_0118	2	2	0	1	0	1	0.833333	1	1	1	1	2	1	1	2	0	0.666667	0	0	0	0	0	3	1	4	0.285714	0	2	0	0	0	0	0.166667
Acholeplasmataceae_sp_arIN_0119	0	0	0	1	0	1	0.833333	1	1	1	1	2	1	1	1	0	0.666667	0	0	0	0	0	2	2	4	0.285714	1	0	0	0	0	0	0.166667
Clostridiales_sp_arIN_0012	1	0	0	1	0	2	0.333333	4	2	0	0	0	0.4	1	1	3	1	2	1	1	1	1	4	5	15	1	1	3	1	1	2	0	0.833333
Ruminococcaceae_sp_arIN_0120	2	2	0	1	0	1	0	0	0	0	0	0	0	2	2	0	0.666667	0	0	0	0	0	1	1	2	0.285714	0	0	0	0	0	0	0
Clostridiales_Family_XIII_Incertae_Sedis_sp_arIN_0013	3	0	0	1	0	2	0.666667	4	2	1	2	0	0.8	2	2	0	0.666667	2	2	1	1	2	2	1	11	1	1	0	0	0	0	0	0.166667
Mollicutes_sp_arIN_0014	0	0	0	1	0	1	0.833333	2	1	1	1	1	1	0	1	0	0.333333	0	0	0	0	0	1	2	3	0.285714	0	0	0	0	0	0	0
Candidatus_Saccharibacteria_sp_arIN_0015	0	0	0	0	0	1	0	0	0	0	0	0	0	0	0	1	0.333333	0	0	0	0	0	0	2	2	0.142857	1	0	0	0	0	0	0.166667
Bacillales_sp_arIN_0016	0	0	0	1	0	1	0.666667	2	1	1	1	0	0.8	1	1	0	0.666667	0	0	0	0	0	1	1	2	0.285714	1	3	0	0	0	0	0.333333
Acholeplasmataceae_sp_arIN_0017	0	0	0	1	0	1	0.666667	2	1	1	1	0	0.8	0	1	0	0.333333	0	0	0	0	0	3	3	6	0.285714	1	2	0	0	0	0	0.333333
Firmicutes_sp_arIN_0018	1	0	0	1	0	1	0.833333	2	1	1	2	2	1	1	4	0	0.666667	2	3	2	1	2	3	3	16	1	1	0	0	0	0	0	0.166667
Synergistaceae_sp_arIN_0019	2	1	0	1	0	1	0.833333	3	2	1	1	1	1	0	1	0	0.333333	2	6	2	2	4	2	1	19	1	1	1	1	1	2	0	0.833333
Acidobacteria_sp_arIN_0002	6	2	2	1	0	1	0.833333	2	1	2	1	1	1	0	0	0	0	0	0	1	1	0	4	1	7	0.571429	1	0	0	0	0	0	0.166667
Bacteroidales_sp_arIN_0020	0	0	0	1	0	1	0.666667	1	0	1	1	1	0.8	0	1	1	0.666667	0	0	0	0	0	5	1	6	0.285714	1	1	0	0	0	0	0.333333
Proteiniphilum_sp_arIN_0021	0	0	0	1	0	1	0.666667	1	0	1	1	2	0.8	0	1	1	0.666667	0	0	0	0	0	7	2	9	0.285714	1	1	0	0	0	0	0.333333
Paludibacteraceae_sp_arIN_0022	0	0	0	1	0	1	0.5	0	0	1	1	3	0.6	0	1	2	0.666667	0	0	0	0	0	7	1	8	0.285714	1	1	0	0	0	0	0.333333
Synergistetes_sp_arIN_0023	0	4	0	1	0	1	0.166667	1	0	0	0	0	0.2	0	1	0	0.333333	2	3	2	1	3	2	1	14	1	1	5	1	1	2	0	0.833333
Methanothrix_sp_arIN_0024	1	1	0	0	0	1	0.166667	0	0	0	0	1	0.2	0	0	5	0.333333	0	0	0	0	0	6	2	8	0.285714	1	0	1	1	2	1	0.833333
Clostridiales_sp_arIN_0025	0	0	0	0	0	1	0.166667	0	0	0	0	1	0.2	0	2	0	0.333333	0	0	0	0	0	2	2	4	0.285714	1	0	0	0	0	0	0.166667
Candidatus_Hydrogenedentes_sp_arIN_0026	1	0	1	1	0	1	0.833333	1	1	1	1	5	1	0	2	1	0.666667	0	0	0	0	0	5	2	7	0.285714	2	1	0	0	0	0	0.333333
Synergistaceae_sp_arIN_0027	2	1	0	1	0	1	0.833333	3	2	1	1	1	1	0	1	0	0.333333	2	5	2	2	4	1	1	17	1	1	2	1	1	2	0	0.833333
Mollicutes_sp_arIN_0028	0	0	0	0	0	1	0.833333	2	1	1	1	1	1	1	1	0	0.666667	0	0	0	0	0	0	1	1	0.142857	0	0	0	0	0	0	0
Firmicutes_sp_arIN_0029	3	2	0	1	0	1	0.833333	1	1	1	1	2	1	1	2	0	0.666667	2	2	1	1	1	3	1	11	1	1	2	0	0	0	0	0.333333
Bacteria_sp_arIN_0003	1	0	1	1	0	1	0.666667	1	0	1	1	3	0.8	0	0	1	0.333333	0	0	1	1	0	5	1	8	0.571429	1	0	0	0	0	0	0.166667
Clostridiales_sp_arIN_0030	0	0	0	1	0	1	0.166667	0	0	0	0	1	0.2	2	2	0	0.666667	0	0	0	0	0	1	1	2	0.285714	1	1	0	0	0	0	0.333333
Bacillus_ginsengihumi_arIN_0031	2	2	0	1	0	1	0.833333	2	1	1	1	3	1	0	1	3	0.666667	0	0	0	0	0	5	2	7	0.285714	1	2	0	0	0	0	0.333333
Clostridiales_sp_arIN_0032	0	0	0	1	0	0	0.833333	2	1	1	1	2	1	0	1	0	0.333333	0	0	0	0	0	3	1	4	0.285714	1	0	0	0	0	0	0.166667
Bacillales_sp_arIN_0033	0	0	0	1	0	1	0	0	0	0	0	0	0	1	1	0	0.666667	0	0	0	0	0	1	3	4	0.285714	1	0	0	0	0	0	0.166667
Bacteroidales_sp_arIN_0034	0	0	0	1	0	1	0.666667	1	0	1	1	1	0.8	0	1	0	0.333333	0	0	0	0	0	8	1	9	0.285714	1	0	0	0	0	0	0.166667
Clostridiales_sp_arIN_0035	0	0	1	1	0	1	0	0	0	0	0	0	0	1	1	0	0.666667	2	2	2	1	1	2	3	13	1	1	4	0	0	0	0	0.333333
Clostridiales_sp_arIN_0036	0	0	0	1	0	1	0.166667	0	0	0	1	0	0.2	0	1	2	0.666667	1	2	2	1	1	2	4	13	1	1	2	0	0	0	0	0.333333
Bacteroidales_sp_arIN_0037	0	0	0	0	0	1	0.833333	2	1	1	1	1	1	0	1	0	0.333333	0	0	0	0	0	5	1	6	0.285714	1	0	0	0	0	0	0.166667
Paludibacter_sp_arIN_0038	0	0	1	1	0	1	0.666667	1	0	1	1	2	0.8	0	1	1	0.666667	0	0	0	0	0	5	2	7	0.285714	1	0	0	0	0	0	0.166667
Clostridiales_sp_arIN_0039	0	0	0	1	0	1	0.833333	1	1	1	1	1	1	0	1	0	0.333333	0	0	0	0	0	1	1	2	0.285714	1	1	0	0	0	0	0.333333
Bacteroidales_sp_arIN_0004	0	0	0	0	0	1	0.5	1	0	0	1	1	0.6	0	1	1	0.666667	0	0	0	0	0	4	1	5	0.285714	1	0	0	0	0	0	0.166667
Clostridiales_sp_arIN_0040	0	0	1	0	0	1	0.833333	2	1	1	1	2	1	0	3	1	0.666667	0	0	0	0	0	2	0	2	0.142857	1	2	0	0	0	0	0.333333
Clostridia_sp_arIN_0041	0	0	0	0	0	1	0.833333	2	1	1	1	1	1	0	0	0	0	0	0	0	0	0	0	1	1	0.142857	1	3	1	1	0	0	0.666667
Catabacter_sp_arIN_0042	2	1	0	2	0	1	0.333333	0	0	1	1	0	0.4	1	3	0	0.666667	0	0	0	0	0	2	4	6	0.285714	1	1	0	0	0	0	0.333333
Firmicutes_sp_arIN_0043	2	2	0	1	0	1	0.833333	1	1	1	1	2	1	1	1	0	0.666667	2	1	2	1	1	3	2	12	1	1	2	0	0	0	0	0.333333
Clostridiales_sp_arIN_0044	1	0	1	1	0	1	0.833333	1	1	1	1	2	1	1	2	0	0.666667	0	0	0	0	0	1	4	5	0.285714	1	3	0	0	0	0	0.333333
Clostridiales_sp_arIN_0045	0	0	1	1	0	1	0.833333	2	1	1	1	3	1	0	2	1	0.666667	0	0	0	0	0	3	1	4	0.285714	1	2	0	0	0	0	0.333333
Thiopseudomonas_sp_arIN_0046	0	0	0	0	0	1	0.5	0	0	1	1	3	0.6	0	1	1	0.666667	0	0	0	0	0	3	1	4	0.285714	1	0	0	0	0	0	0.166667
Bacteroidales_sp_arIN_0047	1	0	0	0	0	1	0.833333	2	1	1	1	1	1	0	1	0	0.333333	0	3	0	0	2	4	2	11	0.571429	1	1	0	0	0	0	0.333333
Candidatus_Falkowbacteria_sp_arIN_0048	0	0	0	0	0	1	0	0	0	0	0	0	0	0	1	0	0.333333	0	0	0	0	0	1	0	1	0.142857	1	0	0	0	0	0	0.166667
Methanosarcina_mazei_arIN_0049	1	0	0	0	0	1	0.166667	0	0	0	0	1	0.2	0	1	1	0.666667	0	0	0	0	0	3	2	5	0.285714	1	0	1	1	1	1	0.833333
Spirochaetes_sp_arIN_0005	0	0	1	0	0	0	0.666667	2	1	1	0	4	0.8	0	1	0	0.333333	0	0	0	0	0	2	1	3	0.285714	1	0	0	0	0	0	0.166667
Armatimonadetes_sp_arIN_0050	1	1	0	1	0	1	0.333333	0	0	0	1	2	0.4	0	1	1	0.666667	0	0	0	0	0	7	2	9	0.285714	1	0	1	1	2	0	0.666667
Clostridiales_sp_arIN_0051	0	0	0	1	0	1	0.833333	2	1	1	2	2	1	0	1	2	0.666667	0	0	0	0	0	1	3	4	0.285714	1	0	0	0	0	0	0.166667
Clostridiaceae_sp_arIN_0052	2	4	0	1	0	1	0.833333	2	1	1	1	2	1	0	2	0	0.333333	3	8	2	1	2	0	1	17	0.857143	1	2	0	0	0	0	0.333333
Bacteroidales_sp_arIN_0053	0	0	0	1	0	1	0.666667	1	0	1	1	2	0.8	0	1	2	0.666667	0	0	0	0	0	4	1	5	0.285714	1	0	0	0	0	0	0.166667
Bacillales_sp_arIN_0054	0	0	0	1	0	1	0.833333	2	1	1	1	1	1	1	0	0	0.333333	0	0	0	0	0	1	1	2	0.285714	1	1	0	0	0	0	0.333333
Anaerolineae_sp_arIN_0055	5	3	1	1	0	2	0.166667	0	0	0	0	3	0.2	0	0	0	0	0	0	0	0	0	3	3	6	0.285714	0	0	1	1	2	0	0.5
Propionibacteriaceae_sp_arIN_0056	0	0	0	0	0	1	0.666667	1	0	2	1	3	0.8	0	1	1	0.666667	0	0	0	0	0	8	4	12	0.285714	1	0	0	0	0	0	0.166667
Candidatus_Cloacimonetes_sp_arIN_0057	1	0	0	1	0	1	0.833333	1	1	1	1	1	1	0	1	0	0.333333	0	0	0	0	0	2	1	3	0.285714	1	0	0	0	0	0	0.166667
Clostridiales_sp_arIN_0058	0	0	1	1	0	1	0.833333	2	1	1	1	1	1	0	1	1	0.666667	0	0	0	0	0	1	0	1	0.142857	1	0	0	0	0	0	0.166667
Synergistales_sp_arIN_0059	3	3	0	1	0	1	0.833333	2	1	1	1	3	1	0	1	0	0.333333	2	2	2	1	1	1	2	11	1	3	1	0	0	0	0	0.333333
Deltaproteobacteria_sp_arIN_0006	10	6	1	0	0	1	0.833333	1	1	1	1	2	1	0	0	3	0.333333	0	0	0	0	0	3	1	4	0.285714	1	0	2	2	4	0	0.666667
Firmicutes_sp_arIN_0060	2	2	0	1	0	1	0.833333	1	1	1	1	2	1	1	2	0	0.666667	2	3	1	1	2	3	2	14	1	2	2	1	1	1	0	0.833333
Spirochaetales_sp_arIN_0061	0	0	1	0	0	2	0	0	0	0	0	0	0	0	2	0	0.333333	0	0	0	0	0	3	2	5	0.285714	1	0	0	0	0	0	0.166667
Phycisphaerales_sp_arIN_0062	3	0	0	1	0	1	0.833333	1	1	1	1	2	1	0	1	1	0.666667	0	0	1	1	0	8	1	11	0.571429	3	1	0	0	0	0	0.333333
Clostridiales_sp_arIN_0063	0	0	0	1	0	1	0.833333	1	1	1	1	2	1	0	0	0	0	0	0	0	0	0	2	1	3	0.285714	1	0	0	0	0	0	0.166667
Methanoculleus_sp_arIN_0064	2	0	0	0	0	1	0.166667	0	0	0	0	1	0.2	0	0	4	0.333333	0	0	0	0	0	1	0	1	0.142857	1	0	2	2	3	1	0.833333
Mariniphaga_sp_arIN_0065	1	0	0	0	0	1	0.333333	0	0	2	0	1	0.4	0	0	1	0.333333	0	0	0	0	0	4	0	4	0.142857	0	0	0	0	0	0	0
Candidatus_Hydrogenedentes_sp_arIN_0066	0	0	0	2	0	1	0.666667	1	1	2	1	0	0.8	0	1	1	0.666667	0	0	0	0	0	5	0	5	0.142857	1	0	0	0	0	0	0.166667
Verrucomicrobia_sp_arIN_0067	0	0	0	2	0	1	0.666667	1	1	1	1	0	0.8	0	1	1	0.666667	0	0	1	1	0	3	1	6	0.571429	2	0	0	0	0	0	0.166667
Bacteroidales_sp_arIN_0068	1	0	0	1	0	1	0.666667	1	0	1	1	1	0.8	0	1	0	0.333333	0	0	0	0	0	7	1	8	0.285714	1	0	0	0	0	0	0.166667
Clostridiaceae_sp_arIN_0069	4	5	0	2	0	1	0.5	1	1	0	0	1	0.6	0	1	0	0.333333	0	0	0	0	1	1	1	3	0.428571	2	2	0	0	0	0	0.333333
Myxococcales_sp_arIN_0007	1	0	1	2	0	1	0.833333	1	1	1	2	1	1	0	1	0	0.333333	0	0	0	0	0	7	2	9	0.285714	1	0	0	0	0	0	0.166667
Firmicutes_sp_arIN_0070	0	0	1	1	0	1	0.833333	2	2	1	1	1	1	3	2	0	0.666667	2	1	1	1	1	4	2	12	1	1	2	2	2	4	0	0.833333
Clostridiales_sp_arIN_0071	1	0	0	2	0	1	0.833333	2	2	1	1	2	1	0	3	1	0.666667	0	0	0	0	0	1	3	4	0.285714	0	1	0	0	0	0	0.166667
Bacteroidales_sp_arIN_0072	0	0	0	0	0	1	0.833333	2	1	1	1	1	1	0	1	1	0.666667	0	0	0	0	0	4	1	5	0.285714	1	0	0	0	0	0	0.166667
Candidatus_Cloacimonetes_sp_arIN_0073	0	0	0	0	0	1	0.166667	0	0	0	1	0	0.2	0	0	0	0	0	0	0	0	0	2	1	3	0.285714	0	0	0	0	0	0	0
Bacteroidales_sp_arIN_0074	0	0	0	1	0	1	0.666667	1	0	1	1	1	0.8	0	1	0	0.333333	0	0	0	0	0	4	1	5	0.285714	1	1	0	0	0	0	0.333333
Bacteroidales_sp_arIN_0075	0	0	0	0	0	1	0.666667	1	0	1	1	1	0.8	0	1	1	0.666667	0	0	0	0	0	3	1	4	0.285714	1	0	0	0	0	0	0.166667
Pelotomaculum_sp_arIN_0076	7	5	0	1	0	1	0	0	0	0	0	0	0	0	0	1	0.333333	0	0	0	0	0	1	2	3	0.285714	1	0	0	0	0	0	0.166667
Bacteroidales_sp_arIN_0077	0	0	0	2	0	1	0.666667	1	0	1	1	1	0.8	0	1	0	0.333333	0	0	0	0	0	4	1	5	0.285714	1	1	0	0	0	0	0.333333
Propionibacteriaceae_sp_arIN_0078	0	0	0	0	0	1	0.666667	1	0	2	1	3	0.8	0	1	1	0.666667	0	0	0	0	0	8	4	12	0.285714	1	0	0	0	0	0	0.166667
Acholeplasmatales_sp_arIN_0079	0	0	0	1	0	1	0.833333	2	1	1	1	2	1	1	1	0	0.666667	0	0	0	0	0	1	2	3	0.285714	2	1	0	0	0	0	0.333333
Aminobacterium_sp_arIN_0008	1	0	0	2	0	1	0.833333	3	2	1	1	2	1	0	1	0	0.333333	2	3	2	2	1	4	1	15	1	4	2	1	1	2	0	0.833333
Firmicutes_sp_arIN_0080	3	2	0	1	0	1	0.833333	1	1	1	1	2	1	1	1	0	0.666667	2	2	1	1	1	3	1	11	1	1	2	0	0	0	0	0.333333
Propionibacterium_sp_arIN_0081	2	0	0	0	0	2	0.5	0	0	1	1	4	0.6	1	1	1	1	0	0	0	0	0	6	3	9	0.285714	1	0	0	0	0	0	0.166667
Anaerolineaceae_sp_arIN_0082	3	1	0	1	0	3	0.833333	2	1	1	1	1	1	0	0	0	0	0	0	0	0	0	3	2	5	0.285714	1	0	0	0	0	0	0.166667
Thiopseudomonas_sp_arIN_0083	0	0	0	0	0	1	0.5	0	0	1	1	2	0.6	0	1	0	0.333333	0	0	0	0	0	2	2	4	0.285714	1	0	0	0	0	0	0.166667
Pseudomonas_formosensis_arIN_0084	0	0	0	0	0	1	0.666667	1	0	1	1	2	0.8	0	2	4	0.666667	0	0	0	0	0	4	2	6	0.285714	1	0	0	0	0	0	0.166667
Rikenellaceae_sp_arIN_0085	1	0	0	1	0	1	0.666667	1	0	1	1	1	0.8	0	2	0	0.333333	0	0	0	0	0	3	1	4	0.285714	1	1	0	0	0	0	0.333333
Bacteroidales_sp_arIN_0086	0	0	0	1	0	1	0.666667	1	0	1	1	1	0.8	0	1	0	0.333333	0	0	0	0	0	5	2	7	0.285714	1	1	0	0	0	0	0.333333
Acholeplasmatales_sp_arIN_0087	0	0	0	1	0	1	0.833333	2	1	1	1	1	1	1	1	0	0.666667	0	0	0	0	0	1	1	2	0.285714	1	1	0	0	0	0	0.333333
Firmicutes_sp_arIN_0088	0	0	0	1	0	1	0.833333	2	1	1	1	1	1	0	1	1	0.666667	0	0	0	0	0	1	2	3	0.285714	1	0	0	0	0	0	0.166667
Verrucomicrobia_sp_arIN_0089	1	0	0	1	0	1	0	0	0	0	0	0	0	0	0	0	0	0	0	0	0	0	2	0	2	0.142857	0	0	0	0	0	0	0
Bacillales_sp_arIN_0009	0	0	0	0	0	0	0.833333	2	1	1	1	1	1	1	1	0	0.666667	0	0	0	0	0	1	1	2	0.285714	1	1	0	0	0	0	0.333333
Bacillales_sp_arIN_0090	0	0	0	0	0	1	0	0	0	0	0	0	0	1	1	0	0.666667	0	0	0	0	0	1	2	3	0.285714	2	1	0	0	0	0	0.333333
Actinomyces_oricola_arIN_0091	0	0	0	1	0	1	0.666667	1	0	2	1	1	0.8	0	1	0	0.333333	0	0	0	0	0	3	2	5	0.285714	1	0	1	1	1	0	0.666667
Peptostreptococcaceae_sp_arIN_0092	2	3	0	1	0	1	0.833333	2	1	1	1	3	1	0	1	0	0.333333	2	5	3	2	2	4	1	19	1	2	2	0	0	0	0	0.333333
Firmicutes_sp_arIN_0093	0	0	0	1	0	1	0.833333	2	1	1	1	1	1	1	2	0	0.666667	0	0	0	0	0	1	1	2	0.285714	1	2	0	0	0	0	0.333333
Firmicutes_sp_arIN_0094	0	0	0	1	0	1	0.833333	1	1	1	1	2	1	1	2	0	0.666667	2	1	2	1	1	3	1	11	1	1	0	0	0	0	0	0.166667
Fermentimonas_caenicola_arIN_0095	0	0	0	1	0	1	0.666667	1	0	1	1	2	0.8	0	1	2	0.666667	0	0	0	0	0	4	1	5	0.285714	1	1	0	0	0	0	0.333333
Bacteroidales_sp_arIN_0096	1	0	0	1	0	2	0.666667	2	0	2	1	1	0.8	0	1	0	0.333333	0	0	0	0	0	10	1	11	0.285714	1	1	0	0	0	0	0.333333
Paracandidimonas_sp_arIN_0097	7	3	0	0	0	1	0.666667	1	0	4	3	5	0.8	0	1	5	0.666667	0	0	0	0	0	5	4	9	0.285714	1	1	0	0	1	0	0.5
Hungateiclostridiaceae_sp_arIN_0098	2	0	0	1	0	1	0.166667	0	0	0	0	2	0.2	0	1	1	0.666667	0	0	0	0	0	1	2	3	0.285714	1	2	0	0	0	0	0.333333
Bacteroidales_sp_arIN_0099	1	0	0	1	0	1	0.666667	2	0	1	1	1	0.8	0	1	0	0.333333	0	0	0	0	0	4	1	5	0.285714	1	2	0	0	0	0	0.333333
Podoviridae_sp__0100	0	0	0	0	0	0		0	0	0	0	0		0	0	0		0	0	0	0	0	0	0			0	0	0	0	0	0
Siphoviridae_sp__0101	0	0	0	0	0	0		0	0	0	0	0		0	0	0		0	0	0	0	0	0	0			0	0	0	0	0	0
Siphoviridae_sp__0102	0	0	0	0	0	0		0	0	0	0	0		0	0	0		0	0	0	0	0	0	0			0	0	0	0	0	0
Siphoviridae_sp__0103	0	0	0	0	0	0		0	0	0	0	0		0	0	0		0	0	0	0	0	0	0			0	0	0	0	0	0
Siphoviridae_sp__0104	0	0	0	0	0	0		0	0	0	0	0		0	0	0		0	0	0	0	0	0	0			0	0	0	0	0	0
Myoviridae_sp__0105	0	0	0	0	0	0		0	0	0	0	0		0	0	0		0	0	0	0	0	0	0			0	0	0	0	0	0
Siphoviridae_sp__0106	0	0	0	0	0	0		0	0	0	0	0		0	0	0		0	0	0	0	0	0	0			0	0	0	0	0	0
Myoviridae_sp__0107	0	0	0	0	0	0		0	0	0	0	0		0	0	0		0	0	0	0	0	0	0			0	0	0	0	0	0
Geobacillus_virus_E3__0108	0	0	0	0	0	0		0	0	0	0	0		0	0	0		0	0	0	0	0	0	0			0	0	0	0	0	0
Siphoviridae_sp__0109	0	0	0	0	0	0		0	0	0	0	0		0	0	0		0	0	0	0	0	0	0			0	0	0	0	0	0
Siphoviridae_sp__0010	0	0	0	0	0	0		0	0	0	0	0		0	0	0		0	0	0	0	0	0	0			0	0	0	0	0	0
Siphoviridae_sp__0110	0	0	0	0	0	0		0	0	0	0	0		0	0	0		0	0	0	0	0	0	0			0	0	0	0	0	0
Myoviridae_sp__0111	0	0	0	0	0	0		0	0	0	0	0		0	0	0		0	0	0	0	0	0	0			0	0	0	0	0	0
Podoviridae_sp__0112	0	0	0	0	0	0		0	0	0	0	0		0	0	0		0	0	0	0	0	0	0			0	0	0	0	0	0
Myoviridae_sp__0113	0	0	0	0	0	0		0	0	0	0	0		0	0	0		0	0	0	0	0	0	0			0	0	0	0	0	0
Myoviridae_sp__0114	0	0	0	0	0	0		0	0	0	0	0		0	0	0		0	0	0	0	0	0	0			0	0	0	0	0	0
Myoviridae_sp__0115	0	0	0	0	0	0		0	0	0	0	0		0	0	0		0	0	0	0	0	0	0			0	0	0	0	0	0
Myoviridae_sp__0116	0	0	0	0	0	0		0	0	0	0	0		0	0	0		0	0	0	0	0	0	0			0	0	0	0	0	0
Myoviridae_sp__0118	0	0	0	0	0	0		0	0	0	0	0		0	0	0		0	0	0	0	0	0	0			0	0	0	0	0	0
Myoviridae_sp__0011	0	0	0	0	0	0		0	0	0	0	0		0	0	0		0	0	0	0	0	0	0			0	0	0	0	0	0
Podoviridae_sp__0120	0	0	0	0	0	0		0	0	0	0	0		0	0	0		0	0	0	0	0	0	0			0	0	0	0	0	0
Siphoviridae_sp__0121	0	0	0	0	0	0		0	0	0	0	0		0	0	0		0	0	0	0	0	0	0			0	0	0	0	0	0
Siphoviridae_sp__0122	0	0	0	0	0	0		0	0	0	0	0		0	0	0		0	0	0	0	0	0	0			0	0	0	0	0	0
Myoviridae_sp__0123	0	0	0	0	0	0		0	0	0	0	0		0	0	0		0	0	0	0	0	0	0			0	0	0	0	0	0
Siphoviridae_sp__0124	0	0	0	0	0	0		0	0	0	0	0		0	0	0		0	0	0	0	0	0	0			0	0	0	0	0	0
Siphoviridae_sp__0125	0	0	0	0	0	0		0	0	0	0	0		0	0	0		0	0	0	0	0	0	0			0	0	0	0	0	0
Siphoviridae_sp__0126	0	0	0	0	0	0		0	0	0	0	0		0	0	0		0	0	0	0	0	0	0			0	0	0	0	0	0
Siphoviridae_sp__0127	0	0	0	0	0	0		0	0	0	0	0		0	0	0		0	0	0	0	0	0	0			0	0	0	0	0	0
Myoviridae_sp__0128	0	0	0	0	0	0		0	0	0	0	0		0	0	0		0	0	0	0	0	0	0			0	0	0	0	0	0
Myoviridae_sp__0012	0	0	0	0	0	0		0	0	0	0	0		0	0	0		0	0	0	0	0	0	0			0	0	0	0	0	0
Siphoviridae_sp__0130	0	0	0	0	0	0		0	0	0	0	0		0	0	0		0	0	0	0	0	0	0			0	0	0	0	0	0
Siphoviridae_sp__0132	0	0	0	0	0	0		0	0	0	0	0		0	0	0		0	0	0	0	0	0	0			0	0	0	0	0	0
Siphoviridae_sp__0133	0	0	0	0	0	0		0	0	0	0	0		0	0	0		0	0	0	0	0	0	0			0	0	0	0	0	0
Siphoviridae_sp__0134	0	0	0	0	0	0		0	0	0	0	0		0	0	0		0	0	0	0	0	0	0			0	0	0	0	0	0
Myoviridae_sp__0136	0	0	0	0	0	0		0	0	0	0	0		0	0	0		0	0	0	0	0	0	0			0	0	0	0	0	0
Siphoviridae_sp__0137	0	0	0	0	0	0		0	0	0	0	0		0	0	0		0	0	0	0	0	0	0			0	0	0	0	0	0
Podoviridae_sp__0138	0	0	0	0	0	0		0	0	0	0	0		0	0	0		0	0	0	0	0	0	0			0	0	0	0	0	0
Siphoviridae_sp__0139	0	0	0	0	0	0		0	0	0	0	0		0	0	0		0	0	0	0	0	0	0			0	0	0	0	0	0
Siphoviridae_sp__0013	0	0	0	0	0	0		0	0	0	0	0		0	0	0		0	0	0	0	0	0	0			0	0	0	0	0	0
Myoviridae_sp__0140	0	0	0	0	0	0		0	0	0	0	0		0	0	0		0	0	0	0	0	0	0			0	0	0	0	0	0
Siphoviridae_sp__0141	0	0	0	0	0	0		0	0	0	0	0		0	0	0		0	0	0	0	0	0	0			0	0	0	0	0	0
Siphoviridae_sp__0142	0	0	0	0	0	0		0	0	0	0	0		0	0	0		0	0	0	0	0	0	0			0	0	0	0	0	0
Siphoviridae_sp__0143	0	0	0	0	0	0		0	0	0	0	0		0	0	0		0	0	0	0	0	0	0			0	0	0	0	0	0
Siphoviridae_sp__0144	0	0	0	0	0	0		0	0	0	0	0		0	0	0		0	0	0	0	0	0	0			0	0	0	0	0	0
Siphoviridae_sp__0145	0	0	0	0	0	0		0	0	0	0	0		0	0	0		0	0	0	0	0	0	0			0	0	0	0	0	0
Siphoviridae_sp__0146	0	0	0	0	0	0		0	0	0	0	0		0	0	0		0	0	0	0	0	0	0			0	0	0	0	0	0
Siphoviridae_sp__0147	0	0	0	0	0	0		0	0	0	0	0		0	0	0		0	0	0	0	0	0	0			0	0	0	0	0	0
Siphoviridae_sp__0149	0	0	0	0	0	0		0	0	0	0	0		0	0	0		0	0	0	0	0	0	0			0	0	0	0	0	0
Siphoviridae_sp__0014	0	0	0	0	0	0		0	0	0	0	0		0	0	0		0	0	0	0	0	0	0			0	0	0	0	0	0
Siphoviridae_sp__0150	0	0	0	0	0	0		0	0	0	0	0		0	0	0		0	0	0	0	0	0	0			0	0	0	0	0	0
Siphoviridae_sp__0151	0	0	0	0	0	0		0	0	0	0	0		0	0	0		0	0	0	0	0	0	0			0	0	0	0	0	0
Myoviridae_sp__0152	0	0	0	0	0	0		0	0	0	0	0		0	0	0		0	0	0	0	0	0	0			0	0	0	0	0	0
Siphoviridae_sp__0155	0	0	0	0	0	0		0	0	0	0	0		0	0	0		0	0	0	0	0	0	0			0	0	0	0	0	0
Siphoviridae_sp__0156	0	0	0	0	0	0		0	0	0	0	0		0	0	0		0	0	0	0	0	0	0			0	0	0	0	0	0
Siphoviridae_sp__0157	0	0	0	0	0	0		0	0	0	0	0		0	0	0		0	0	0	0	0	0	0			0	0	0	0	0	0
Siphoviridae_sp__0158	0	0	0	0	0	0		0	0	0	0	0		0	0	0		0	0	0	0	0	0	0			0	0	0	0	0	0
Siphoviridae_sp__0159	0	0	0	0	0	0		0	0	0	0	0		0	0	0		0	0	0	0	0	0	0			0	0	0	0	0	0
Siphoviridae_sp__0160	0	0	0	0	0	0		0	0	0	0	0		0	0	0		0	0	0	0	0	0	0			0	0	0	0	0	0
Siphoviridae_sp__0162	0	0	0	0	0	0		0	0	0	0	0		0	0	0		0	0	0	0	0	0	0			0	0	0	0	0	0
Siphoviridae_sp__0163	0	0	0	0	0	0		0	0	0	0	0		0	0	0		0	0	0	0	0	0	0			0	0	0	0	0	0
Siphoviridae_sp__0165	0	0	0	0	0	0		0	0	0	0	0		0	0	0		0	0	0	0	0	0	0			0	0	0	0	0	0
Myoviridae_sp__0166	0	0	0	0	0	0		0	0	0	0	0		0	0	0		0	0	0	0	0	0	0			0	0	0	0	0	0
Myoviridae_sp__0167	0	0	0	0	0	0		0	0	0	0	0		0	0	0		0	0	0	0	0	0	0			0	0	0	0	0	0
Siphoviridae_sp__0168	0	0	0	0	0	0		0	0	0	0	0		0	0	0		0	0	0	0	0	0	0			0	0	0	0	0	0
Siphoviridae_sp__0169	0	0	0	0	0	0		0	0	0	0	0		0	0	0		0	0	0	0	0	0	0			0	0	0	0	0	0
Myoviridae_sp__0016	0	0	0	0	0	0		0	0	0	0	0		0	0	0		0	0	0	0	0	0	0			0	0	0	0	0	0
Siphoviridae_sp__0171	0	0	0	0	0	0		0	0	0	0	0		0	0	0		0	0	0	0	0	0	0			0	0	0	0	0	0
Siphoviridae_sp__0173	0	0	0	0	0	0		0	0	0	0	0		0	0	0		0	0	0	0	0	0	0			0	0	0	0	0	0
Siphoviridae_sp__0174	0	0	0	0	0	0		0	0	0	0	0		0	0	0		0	0	0	0	0	0	0			0	0	0	0	0	0
Siphoviridae_sp__0175	0	0	0	0	0	0		0	0	0	0	0		0	0	0		0	0	0	0	0	0	0			0	0	0	0	0	0
Siphoviridae_sp__0176	0	0	0	0	0	0		0	0	0	0	0		0	0	0		0	0	0	0	0	0	0			0	0	0	0	0	0
Siphoviridae_sp__0177	0	0	0	0	0	0		0	0	0	0	0		0	0	0		0	0	0	0	0	0	0			0	0	0	0	0	0
Brevibacillus_phage_Sundance__0178	0	0	0	0	0	0		0	0	0	0	0		0	0	0		0	0	0	0	0	0	0			0	0	0	0	0	0
Siphoviridae_sp__0179	0	0	0	0	0	0		0	0	0	0	0		0	0	0		0	0	0	0	0	0	0			0	0	0	0	0	0
Siphoviridae_sp__0017	0	0	0	0	0	0		0	0	0	0	0		0	0	0		0	0	0	0	0	0	0			0	0	0	0	0	0
Myoviridae_sp__0180	0	0	0	0	0	0		0	0	0	0	0		0	0	0		0	0	0	0	0	0	0			0	0	0	0	0	0
Podoviridae_sp__0181	0	0	0	0	0	0		0	0	0	0	0		0	0	0		0	0	0	0	0	0	0			0	0	0	0	0	0
Siphoviridae_sp__0182	0	0	0	0	0	0		0	0	0	0	0		0	0	0		0	0	0	0	0	0	0			0	0	0	0	0	0
Siphoviridae_sp__0183	0	0	0	0	0	0		0	0	0	0	0		0	0	0		0	0	0	0	0	0	0			0	0	0	0	0	0
Siphoviridae_sp__0184	0	0	0	0	0	0		0	0	0	0	0		0	0	0		0	0	0	0	0	0	0			0	0	0	0	0	0
Podoviridae_sp__0185	0	0	0	0	0	0		0	0	0	0	0		0	0	0		0	0	0	0	0	0	0			0	0	0	0	0	0
Siphoviridae_sp__0186	0	0	0	0	0	0		0	0	0	0	0		0	0	0		0	0	0	0	0	0	0			0	0	0	0	0	0
Siphoviridae_sp__0187	0	0	0	0	0	0		0	0	0	0	0		0	0	0		0	0	0	0	0	0	0			0	0	0	0	0	0
Myoviridae_sp__0189	0	0	0	0	0	0		0	0	0	0	0		0	0	0		0	0	0	0	0	0	0			0	0	0	0	0	0
Siphoviridae_sp__0190	0	0	0	0	0	0		0	0	0	0	0		0	0	0		0	0	0	0	0	0	0			0	0	0	0	0	0
Siphoviridae_sp__0191	0	0	0	0	0	0		0	0	0	0	0		0	0	0		0	0	0	0	0	0	0			0	0	0	0	0	0
Siphoviridae_sp__0192	0	0	0	0	0	0		0	0	0	0	0		0	0	0		0	0	0	0	0	0	0			0	0	0	0	0	0
Siphoviridae_sp__0193	0	0	0	0	0	0		0	0	0	0	0		0	0	0		0	0	0	0	0	0	0			0	0	0	0	0	0
Podoviridae_sp__0194	0	0	0	0	0	0		0	0	0	0	0		0	0	0		0	0	0	0	0	0	0			0	0	0	0	0	0
Myoviridae_sp__0196	0	0	0	0	0	0		0	0	0	0	0		0	0	0		0	0	0	0	0	0	0			0	0	0	0	0	0
Myoviridae_sp__0198	0	0	0	0	0	0		0	0	0	0	0		0	0	0		0	0	0	0	0	1	0			0	0	0	0	0	0
Myoviridae_sp__0199	0	0	0	0	0	0		0	0	0	0	0		0	0	0		0	0	0	0	0	0	0			0	0	0	0	0	0
Siphoviridae_sp__0001	0	0	0	0	0	0		0	0	0	0	0		0	0	0		0	0	0	0	0	0	0			0	0	0	0	0	0
Siphoviridae_sp__0202	0	0	0	0	0	0		0	0	0	0	0		0	0	0		0	0	0	0	0	0	0			0	0	0	0	0	0
Myoviridae_sp__0203	0	0	0	0	0	0		0	0	0	0	0		0	0	0		0	0	0	0	0	0	0			0	0	0	0	0	0
Siphoviridae_sp__0204	0	0	0	0	0	0		0	0	0	0	0		0	0	0		0	0	0	0	0	0	0			0	0	0	0	0	0
Siphoviridae_sp__0205	0	0	0	0	0	0		0	0	0	0	0		0	0	0		0	0	0	0	0	0	0			0	0	0	0	0	0
Siphoviridae_sp__0206	0	0	0	0	0	0		0	0	0	0	0		0	0	0		0	0	0	0	0	0	0			0	0	0	0	0	0
Myoviridae_sp__0208	0	0	0	0	0	0		0	0	0	0	0		0	0	0		0	0	0	0	0	0	0			0	0	0	0	0	0
Siphoviridae_sp__0020	0	0	0	0	0	0		0	0	0	0	0		0	0	0		0	0	0	0	0	0	0			0	0	0	0	0	0
Myoviridae_sp__0210	0	0	0	0	0	0		0	0	0	0	0		0	0	0		0	0	0	0	0	0	0			0	0	0	0	0	0
Myoviridae_sp__0211	0	0	0	0	0	0		0	0	0	0	0		0	0	0		0	0	0	0	0	0	0			0	0	0	0	0	0
Siphoviridae_sp__0213	0	0	0	0	0	0		0	0	0	0	0		0	0	0		0	0	0	0	0	0	0			0	0	0	0	0	0
Siphoviridae_sp__0214	0	0	0	0	0	0		0	0	0	0	0		0	0	0		0	0	0	0	0	0	0			0	0	0	0	0	0
Siphoviridae_sp__0217	0	0	0	0	0	0		0	0	0	0	0		0	0	0		0	0	0	0	0	0	0			0	0	0	0	0	0
Siphoviridae_sp__0219	0	0	0	0	0	0		0	0	0	0	0		0	0	0		0	0	0	0	0	0	0			0	0	0	0	0	0
Siphoviridae_sp__0222	0	0	0	0	0	0		0	0	0	0	0		0	0	0		0	0	0	0	0	0	0			0	0	0	0	0	0
Siphoviridae_sp__0223	0	0	0	0	0	0		0	0	0	0	0		0	0	0		0	0	0	0	0	0	0			0	0	0	0	0	0
Siphoviridae_sp__0224	0	0	0	0	0	0		0	0	0	0	0		0	0	0		0	0	0	0	0	0	0			0	0	0	0	0	0
Siphoviridae_sp__0225	0	0	0	0	0	0		0	0	0	0	0		0	0	0		0	0	0	0	0	0	0			0	0	0	0	0	0
Siphoviridae_sp__0228	0	0	0	0	0	0		0	0	0	0	0		0	0	0		0	0	0	0	0	0	0			0	0	0	0	0	0
Myoviridae_sp__0229	0	0	0	0	0	0		0	0	0	0	0		0	0	0		0	0	0	0	0	0	0			0	0	0	0	0	0
Myoviridae_sp__0022	0	0	0	0	0	0		0	0	0	0	0		0	0	0		0	0	0	0	0	0	0			0	0	0	0	0	0
Bicaudaviridae_sp__0230	0	0	0	0	0	0		0	0	0	0	0		0	0	0		0	0	0	0	0	0	0			0	0	0	0	0	0
Siphoviridae_sp__0231	0	0	0	0	0	0		0	0	0	0	0		0	0	0		0	0	0	0	0	0	0			0	0	0	0	0	0
Siphoviridae_sp__0232	0	0	0	0	0	0		0	0	0	0	0		0	0	0		0	0	0	0	0	0	0			0	0	0	0	0	0
Siphoviridae_sp__0233	0	0	0	0	0	0		0	0	0	0	0		0	0	0		0	0	0	0	0	0	0			0	0	0	0	0	0
Siphoviridae_sp__0234	0	0	0	0	0	0		0	0	0	0	0		0	0	0		0	0	0	0	0	0	0			0	0	0	0	0	0
Siphoviridae_sp__0236	0	0	0	0	0	0		0	0	0	0	0		0	0	0		0	0	0	0	0	0	0			0	0	0	0	0	0
Siphoviridae_sp__0237	0	0	0	0	0	0		0	0	0	0	0		0	0	0		0	0	0	0	0	0	0			0	0	0	0	0	0
Myoviridae_sp__0239	0	0	0	0	0	0		0	0	0	0	0		0	0	0		0	0	0	0	0	0	0			0	0	0	0	0	0
Siphoviridae_sp__0023	0	0	0	0	0	0		0	0	0	0	0		0	0	0		0	0	0	0	0	0	0			0	0	0	0	0	0
Myoviridae_sp__0240	0	0	0	0	0	0		0	0	0	0	0		0	0	0		0	0	0	0	0	0	0			0	0	0	0	0	0
Siphoviridae_sp__0241	0	0	0	0	0	0		0	0	0	0	0		0	0	0		0	0	0	0	0	0	0			0	0	0	0	0	0
Myoviridae_sp__0242	0	0	0	0	0	0		0	0	0	0	0		0	0	0		0	0	0	0	0	0	0			0	0	0	0	0	0
Siphoviridae_sp__0243	0	0	0	0	0	0		0	0	0	0	0		0	0	0		2	2	2	1	1	1	1			0	0	0	0	0	0
Myoviridae_sp__0244	0	0	0	0	0	0		0	0	0	0	0		0	0	0		0	0	0	0	0	0	0			0	0	0	0	0	0
Podoviridae_sp__0245	0	0	0	0	0	0		0	0	0	0	0		0	0	0		0	0	0	0	0	0	0			0	0	0	0	0	0
Siphoviridae_sp__0247	0	0	0	0	0	0		0	0	0	0	0		0	0	0		0	0	0	0	0	0	0			0	0	0	0	0	0
Siphoviridae_sp__0248	0	0	0	0	0	0		0	0	0	0	0		0	0	0		0	0	0	0	0	0	0			0	0	0	0	0	0
Myoviridae_sp__0249	0	0	0	0	0	0		0	0	0	0	0		0	0	0		0	0	0	0	0	0	0			0	0	0	0	0	0
Siphoviridae_sp__0024	0	0	0	0	0	0		0	0	0	0	0		0	0	0		0	0	0	0	0	0	0			0	0	0	0	0	0
Myoviridae_sp__0250	0	0	0	0	0	0		0	0	0	0	0		0	0	0		0	0	0	0	0	0	0			0	0	0	0	0	0
Bicaudaviridae_sp__0251	0	0	0	0	0	0		0	0	0	0	0		0	0	0		0	0	0	0	0	0	0			0	0	0	0	0	0
Podoviridae_sp__0252	0	0	0	0	0	0		0	0	0	0	0		0	0	0		0	0	0	0	0	0	0			0	0	0	0	0	0
Siphoviridae_sp__0253	0	0	0	0	0	0		0	0	0	0	0		0	0	0		0	0	0	0	0	0	0			0	0	0	0	0	0
Siphoviridae_sp__0254	0	0	0	0	0	0		0	0	0	0	0		0	0	0		0	0	0	0	0	0	0			0	0	0	0	0	0
Siphoviridae_sp__0255	0	0	0	0	0	0		0	0	0	0	0		0	0	0		0	0	0	0	0	0	0			0	0	0	0	0	0
Siphoviridae_sp__0256	0	0	0	0	0	0		0	0	0	0	0		0	0	0		0	0	0	0	0	0	0			0	0	0	0	0	0
Siphoviridae_sp__0257	0	0	0	0	0	0		0	0	0	0	0		0	0	0		0	0	0	0	0	0	0			0	0	0	0	0	0
Myoviridae_sp__0258	0	0	0	0	0	0		0	0	0	0	0		0	0	0		0	0	0	0	0	0	0			0	0	0	0	0	0
Siphoviridae_sp__0259	0	0	0	0	0	0		0	0	0	0	0		0	0	0		0	0	0	0	0	0	0			0	0	0	0	0	0
Siphoviridae_sp__0025	0	0	0	0	0	0		0	0	0	0	0		0	0	0		0	0	0	0	0	0	0			0	0	0	0	0	0
Myoviridae_sp__0261	0	0	0	0	0	0		0	0	0	0	0		0	0	0		0	0	0	0	0	0	0			0	0	0	0	0	0
Siphoviridae_sp__0262	0	0	0	0	0	0		0	0	0	0	0		0	0	0		0	0	0	0	0	0	0			0	0	0	0	0	0
Brevibacillus_phage_Sundance__0263	0	0	0	0	0	0		0	0	0	0	0		0	0	0		0	0	0	0	0	0	0			0	0	0	0	0	0
Myoviridae_sp__0264	0	0	0	0	0	0		0	0	0	0	0		0	0	0		0	0	0	0	0	0	0			0	0	0	0	0	0
Siphoviridae_sp__0265	0	0	0	0	0	0		0	0	0	0	0		0	0	0		0	0	0	0	0	0	0			0	0	0	0	0	0
Siphoviridae_sp__0266	0	0	0	0	0	0		0	0	0	0	0		0	0	0		0	0	0	0	0	0	0			0	0	0	0	0	0
Siphoviridae_sp__0267	0	0	0	0	0	0		0	0	0	0	0		0	0	0		0	0	0	0	0	0	0			0	0	0	0	0	0
Myoviridae_sp__0268	0	0	0	0	0	0		0	0	0	0	0		0	0	0		0	0	0	0	0	0	0			0	0	0	0	0	0
Myoviridae_sp__0269	0	0	0	0	0	0		0	0	0	0	0		0	0	0		0	0	0	0	0	0	0			0	0	0	0	0	0
Virus_sp__0026	0	0	0	0	0	0		0	0	0	0	0		0	0	0		0	0	0	0	0	0	0			0	0	0	0	0	0
Siphoviridae_sp__0270	0	0	0	0	0	0		0	0	0	0	0		0	0	0		0	0	0	0	0	0	0			0	0	0	0	0	0
Myoviridae_sp__0271	0	0	0	0	0	0		0	0	0	0	0		0	0	0		0	0	0	0	0	0	0			0	0	0	0	0	0
Siphoviridae_sp__0272	0	0	0	0	0	0		0	0	0	0	0		0	0	0		0	0	0	0	0	0	0			0	0	0	0	0	0
Siphoviridae_sp__0273	0	0	0	0	0	0		0	0	0	0	0		0	0	0		0	0	0	0	0	0	0			0	0	0	0	0	0
Myoviridae_sp__0274	0	0	0	0	0	0		0	0	0	0	0		0	0	0		0	0	0	0	0	0	0			0	0	0	0	0	0
Podoviridae_sp__0275	0	0	0	0	0	0		0	0	0	0	0		0	0	0		0	0	0	0	0	0	0			0	0	0	0	0	0
Siphoviridae_sp__0277	0	0	0	0	0	0		0	0	0	0	0		0	0	0		0	0	0	0	0	0	0			0	0	0	0	0	0
Siphoviridae_sp__0278	0	0	0	0	0	0		0	0	0	0	0		0	0	0		0	0	0	0	0	0	0			0	0	0	0	0	0
Siphoviridae_sp__0279	0	0	0	0	0	0		0	0	0	0	0		0	0	0		0	0	0	0	0	0	0			0	0	0	0	0	0
Myoviridae_sp__0027	0	0	0	0	0	0		0	0	0	0	0		0	0	0		0	0	0	0	0	0	0			0	0	0	0	0	0
Siphoviridae_sp__0280	0	0	0	0	0	0		0	0	0	0	0		0	0	0		0	0	0	0	0	0	0			0	0	0	0	0	0
Siphoviridae_sp__0281	0	0	0	0	0	0		0	0	0	0	0		0	0	0		0	0	0	0	0	0	0			0	0	0	0	0	0
Myoviridae_sp__0282	0	0	0	0	0	0		0	0	0	0	0		0	0	0		0	0	0	0	0	0	0			0	0	0	0	0	0
Virus_sp__0283	0	0	0	0	0	0		0	0	0	0	0		0	0	0		0	0	0	0	0	0	0			0	0	0	0	0	0
Siphoviridae_sp__0284	0	0	0	0	0	0		0	0	0	0	0		0	0	0		0	0	0	0	0	0	0			0	0	0	0	0	0
Siphoviridae_sp__0285	0	0	0	0	0	0		0	0	0	0	0		0	0	0		0	0	0	0	0	0	0			0	0	0	0	0	0
Myoviridae_sp__0286	0	0	0	0	0	0		0	0	0	0	0		0	0	0		0	0	0	0	0	0	0			0	0	0	0	0	0
Siphoviridae_sp__0287	0	0	0	0	0	0		0	0	0	0	0		0	0	0		0	0	0	0	0	0	0			0	0	0	0	0	0
Podoviridae_sp__0288	0	0	0	0	0	0		0	0	0	0	0		0	0	0		0	0	0	0	0	0	0			0	0	0	0	0	0
Siphoviridae_sp__0289	0	0	0	0	0	0		0	0	0	0	0		0	0	0		0	0	0	0	0	0	0			0	0	0	0	0	0
Siphoviridae_sp__0028	0	0	0	0	0	0		0	0	0	0	0		0	0	0		0	0	0	0	0	0	0			0	0	0	0	0	0
Myoviridae_sp__0292	0	0	0	0	0	0		0	0	0	0	0		0	0	0		0	0	0	0	0	0	0			0	0	0	0	0	0
Siphoviridae_sp__0293	0	0	0	0	0	0		0	0	0	0	0		0	0	0		0	0	0	0	0	0	0			0	0	0	0	0	0
Siphoviridae_sp__0294	0	0	0	0	0	0		0	0	0	0	0		0	0	0		0	0	0	0	0	0	0			0	0	0	0	0	0
Siphoviridae_sp__0295	0	0	0	0	0	0		0	0	0	0	0		0	0	0		0	0	0	0	0	0	0			0	0	0	0	0	0
Siphoviridae_sp__0296	0	0	0	0	0	0		0	0	0	0	0		0	0	0		0	0	0	0	0	0	0			0	0	0	0	0	0
Siphoviridae_sp__0298	0	0	0	0	0	0		0	0	0	0	0		0	0	0		0	0	0	0	0	0	0			0	0	0	0	0	0
Myoviridae_sp__0299	0	0	0	0	0	0		0	0	0	0	0		0	0	0		0	0	0	0	0	0	0			0	0	0	0	0	0
Siphoviridae_sp__0029	0	0	0	0	0	0		0	0	0	0	0		0	0	0		0	0	0	0	0	0	0			0	0	0	0	0	0
Siphoviridae_sp__0002	0	0	0	0	0	0		0	0	0	0	0		0	0	0		0	0	0	0	0	0	0			0	0	0	0	0	0
Siphoviridae_sp__0300	0	0	0	0	0	0		0	0	0	0	0		0	0	0		0	0	0	0	0	0	0			0	0	0	0	0	0
Myoviridae_sp__0302	0	0	0	0	0	0		0	0	0	0	0		0	0	0		0	0	0	0	0	0	0			0	0	0	0	0	0
Siphoviridae_sp__0303	0	0	0	0	0	0		0	0	0	0	0		0	0	0		0	0	0	0	0	0	0			0	0	0	0	0	0
Myoviridae_sp__0305	0	0	0	0	0	0		0	0	0	0	0		0	0	0		0	0	0	0	0	0	0			0	0	0	0	0	0
Siphoviridae_sp__0307	0	0	0	0	0	0		0	0	0	0	0		0	0	0		0	0	0	0	0	0	0			0	0	0	0	0	0
Myoviridae_sp__0308	0	0	0	0	0	0		0	0	0	0	0		0	0	0		0	0	0	0	0	0	0			0	0	0	0	0	0
Myoviridae_sp__0309	0	0	0	0	0	0		0	0	0	0	0		0	0	0		0	0	0	0	0	0	0			0	0	0	0	0	0
Myoviridae_sp__0030	0	0	0	0	0	0		0	0	0	0	0		0	0	0		0	0	0	0	0	0	0			0	0	0	0	0	0
Myoviridae_sp__0310	0	0	0	0	0	0		0	0	0	0	0		0	0	0		0	0	0	0	0	0	0			0	0	0	0	0	0
Siphoviridae_sp__0311	0	0	0	0	0	0		0	0	0	0	0		0	0	0		0	0	0	0	0	0	0			0	0	0	0	0	0
Siphoviridae_sp__0312	0	0	0	0	0	0		0	0	0	0	0		0	0	0		0	0	0	0	0	0	0			0	0	0	0	0	0
Siphoviridae_sp__0313	0	0	0	0	0	0		0	0	0	0	0		0	0	0		0	0	0	0	0	0	0			0	0	0	0	0	0
Siphoviridae_sp__0314	0	0	0	0	0	0		0	0	0	0	0		0	0	0		0	0	0	0	0	0	0			0	0	0	0	0	0
Siphoviridae_sp__0315	0	0	0	0	0	0		0	0	0	0	0		0	0	0		0	0	0	0	0	0	0			0	0	0	0	0	0
Siphoviridae_sp__0316	0	0	0	0	0	0		0	0	0	0	0		0	0	0		0	0	0	0	0	0	0			0	0	0	0	0	0
Myoviridae_sp__0317	0	0	0	0	0	0		0	0	0	0	0		0	0	0		0	0	0	0	0	0	0			0	0	0	0	0	0
Siphoviridae_sp__0318	0	0	0	0	0	0		0	0	0	0	0		0	0	0		0	0	0	0	0	0	0			0	0	0	0	0	0
Siphoviridae_sp__0319	0	0	0	0	0	0		0	0	0	0	0		0	0	0		0	0	0	0	0	0	0			0	0	0	0	0	0
Virus_sp__0031	0	0	0	0	0	0		0	0	0	0	0		0	0	0		0	0	0	0	0	0	0			0	0	0	0	0	0
Siphoviridae_sp__0320	0	0	0	0	0	0		0	0	0	0	0		0	0	0		0	0	0	0	0	0	0			0	0	0	0	0	0
Siphoviridae_sp__0321	0	0	0	0	0	0		0	0	0	0	0		0	0	0		0	0	0	0	0	0	0			0	0	0	0	0	0
Myoviridae_sp__0324	0	0	0	0	0	0		0	0	0	0	0		0	0	0		0	0	0	0	0	0	0			0	0	0	0	0	0
Siphoviridae_sp__0325	0	0	0	0	0	0		0	0	0	0	0		0	0	0		0	0	0	0	0	0	0			0	0	0	0	0	0
Siphoviridae_sp__0326	0	0	0	0	0	0		0	0	0	0	0		0	0	0		0	0	0	0	0	0	0			0	0	0	0	0	0
Myoviridae_sp__0327	0	0	0	0	0	0		0	0	0	0	0		0	0	0		0	0	0	0	0	0	0			0	0	0	0	0	0
Myoviridae_sp__0328	0	0	0	0	0	0		0	0	0	0	0		0	0	0		0	0	0	0	0	0	0			0	0	0	0	0	0
Myoviridae_sp__0329	0	0	0	0	0	0		0	0	0	0	0		0	0	0		0	0	0	0	0	0	0			0	0	0	0	0	0
Siphoviridae_sp__0032	0	0	0	0	0	0		0	0	0	0	0		0	0	0		0	0	0	0	0	0	0			0	0	0	0	0	0
Virus_sp__0330	0	0	0	0	0	0		0	0	0	0	0		0	0	0		0	0	0	0	0	0	0			0	0	0	0	0	0
Siphoviridae_sp__0331	0	0	0	0	0	0		0	0	0	0	0		0	0	0		0	0	0	0	0	0	0			0	0	0	0	0	0
Myoviridae_sp__0332	0	0	0	0	0	0		0	0	0	0	0		0	0	0		0	0	0	0	0	0	0			0	0	0	0	0	0
Siphoviridae_sp__0333	0	0	0	0	0	0		0	0	0	0	0		0	0	0		0	0	0	0	0	0	0			0	0	0	0	0	0
Myoviridae_sp__0334	0	0	0	0	0	0		0	0	0	0	0		0	0	0		0	0	0	0	0	0	0			0	0	0	0	0	0
Virus_sp__0335	0	0	0	0	0	0		0	0	0	0	0		0	0	0		0	0	0	0	0	0	0			0	0	0	0	0	0
Siphoviridae_sp__0337	0	0	0	0	0	0		0	0	0	0	0		0	0	0		0	0	0	0	0	0	0			0	0	0	0	0	0
Myoviridae_sp__0338	0	0	0	0	0	0		0	0	0	0	0		0	0	0		0	0	0	0	0	0	0			0	0	0	0	0	0
Podoviridae_sp__0033	0	0	0	0	0	0		0	0	0	0	0		0	0	0		0	0	0	0	0	0	0			0	0	0	0	0	0
Siphoviridae_sp__0340	0	0	0	0	0	0		0	0	0	0	0		0	0	0		0	0	0	0	0	0	0			0	0	0	0	0	0
Siphoviridae_sp__0341	0	0	0	0	0	0		0	0	0	0	0		0	0	0		0	0	0	0	0	0	0			0	0	0	0	0	0
Virus_sp__0342	0	0	0	0	0	0		0	0	0	0	0		0	0	0		0	0	0	0	0	0	0			0	0	0	0	0	0
Siphoviridae_sp__0343	0	0	0	0	0	0		0	0	0	0	0		0	0	0		0	0	0	0	0	0	0			0	0	0	0	0	0
Podoviridae_sp__0347	0	0	0	0	0	0		0	0	0	0	0		0	0	0		0	0	0	0	0	0	0			0	0	0	0	0	0
Siphoviridae_sp__0348	0	0	0	0	0	0		0	0	0	0	0		0	0	0		0	0	0	0	0	0	0			0	0	0	0	0	0
Myoviridae_sp__0349	0	0	0	0	0	0		0	0	0	0	0		0	0	0		0	0	0	0	0	0	0			0	0	0	0	0	0
Myoviridae_sp__0034	0	0	0	0	0	0		0	0	0	0	0		0	0	0		0	0	0	0	0	0	0			0	0	0	0	0	0
Siphoviridae_sp__0351	0	0	0	0	0	0		0	0	0	0	0		0	0	0		0	0	0	0	0	0	0			0	0	0	0	0	0
Podoviridae_sp__0352	0	0	0	0	0	0		0	0	0	0	0		0	0	0		0	0	0	0	0	0	0			0	0	0	0	0	0
Podoviridae_sp__0353	0	0	0	0	0	0		0	0	0	0	0		0	0	0		0	0	0	0	0	0	0			0	0	0	0	0	0
Siphoviridae_sp__0354	0	0	0	0	0	0		0	0	0	0	0		0	0	0		0	0	0	0	0	0	0			0	0	0	0	0	0
Siphoviridae_sp__0355	0	0	0	0	0	0		0	0	0	0	0		0	0	0		0	0	0	0	0	0	0			0	0	0	0	0	0
Siphoviridae_sp__0356	0	0	0	0	0	0		0	0	0	0	0		0	0	0		0	0	0	0	0	0	0			0	0	0	0	0	0
Siphoviridae_sp__0357	0	0	0	0	0	0		0	0	0	0	0		0	0	0		0	0	0	0	0	0	0			0	0	0	0	0	0
Myoviridae_sp__0358	0	0	0	0	0	0		0	0	0	0	0		0	0	0		0	0	0	0	0	0	0			0	0	0	0	0	0
Siphoviridae_sp__0359	0	0	0	0	0	0		0	0	0	0	0		0	0	0		0	0	0	0	0	0	0			0	0	0	0	0	0
Myoviridae_sp__0361	0	0	0	0	0	0		0	0	0	0	0		0	0	0		0	0	0	0	0	0	0			0	0	0	0	0	0
Siphoviridae_sp__0362	0	0	0	0	0	0		0	0	0	0	0		0	0	0		0	0	0	0	0	0	0			0	0	0	0	0	0
Podoviridae_sp__0363	0	0	0	0	0	0		0	0	0	0	0		0	0	0		0	0	0	0	0	0	0			0	0	0	0	0	0
Siphoviridae_sp__0364	0	0	0	0	0	0		0	0	0	0	0		0	0	0		0	0	0	0	0	0	0			0	0	0	0	0	0
Siphoviridae_sp__0365	0	0	0	0	0	0		0	0	0	0	0		0	0	0		0	0	0	0	0	0	0			0	0	0	0	0	0
Siphoviridae_sp__0366	0	0	0	0	0	0		0	0	0	0	0		0	0	0		0	0	0	0	0	0	0			0	0	0	0	0	0
Siphoviridae_sp__0367	0	0	0	0	0	0		0	0	0	0	0		0	0	0		0	0	0	0	0	0	0			0	0	0	0	0	0
Siphoviridae_sp__0368	0	0	0	0	0	0		0	0	0	0	0		0	0	0		0	0	0	0	0	0	0			0	0	0	0	0	0
Siphoviridae_sp__0369	0	0	0	0	0	0		0	0	0	0	0		0	0	0		0	0	0	0	0	0	0			0	0	0	0	0	0
Siphoviridae_sp__0370	0	0	0	0	0	0		0	0	0	0	0		0	0	0		0	0	0	0	0	0	0			0	0	0	0	0	0
Myoviridae_sp__0372	0	0	0	0	0	0		0	0	0	0	0		0	0	0		0	0	0	0	0	0	0			0	0	0	0	0	0
Myoviridae_sp__0373	0	0	0	0	0	0		0	0	0	0	0		0	0	0		0	0	0	0	0	0	0			0	0	0	0	0	0
Siphoviridae_sp__0374	0	0	0	0	0	0		0	0	0	0	0		0	0	0		0	0	0	0	0	0	0			0	0	0	0	0	0
Siphoviridae_sp__0375	0	0	0	0	0	0		0	0	0	0	0		0	0	0		0	0	0	0	0	0	0			0	0	0	0	0	0
Siphoviridae_sp__0037	0	0	0	0	0	0		0	0	0	0	0		0	0	0		0	0	0	0	0	0	0			0	0	0	0	0	0
Siphoviridae_sp__0038	0	0	0	0	0	0		0	0	0	0	0		0	0	0		0	0	0	0	0	0	0			0	0	0	0	0	0
Siphoviridae_sp__0039	0	0	0	0	0	0		0	0	0	0	0		0	0	0		0	0	0	0	0	0	0			0	0	0	0	0	0
Siphoviridae_sp__0003	0	0	0	0	0	0		0	0	0	0	0		0	0	0		0	0	0	0	0	0	0			0	0	0	0	0	0
Siphoviridae_sp__0040	0	0	0	0	0	0		0	0	0	0	0		0	0	0		0	0	0	0	0	0	0			0	0	0	0	0	0
Podoviridae_sp__0041	0	0	0	0	0	0		0	0	0	0	0		0	0	0		0	0	0	0	0	0	0			0	0	0	0	0	0
Siphoviridae_sp__0042	0	0	0	0	0	0		0	0	0	0	0		0	0	0		0	0	0	0	0	0	0			0	0	0	0	0	0
Siphoviridae_sp__0043	0	0	0	0	0	0		0	0	0	0	0		0	0	0		0	0	0	0	0	0	0			0	0	0	0	0	0
Siphoviridae_sp__0044	0	0	0	0	0	0		0	0	0	0	0		0	0	0		0	0	0	0	0	0	0			0	0	0	0	0	0
Siphoviridae_sp__0045	0	0	0	0	0	0		0	0	0	0	0		0	0	0		0	0	0	0	0	0	0			0	0	0	0	0	0
Myoviridae_sp__0046	0	0	0	0	0	0		0	0	0	0	0		0	0	0		0	0	0	0	0	0	0			0	0	0	0	0	0
Podoviridae_sp__0048	0	0	0	0	0	0		0	0	0	0	0		0	0	0		0	0	0	0	0	0	0			0	0	0	0	0	0
Siphoviridae_sp__0049	0	0	0	0	0	0		0	0	0	0	0		0	0	0		0	0	0	0	0	0	0			0	0	0	0	0	0
Myoviridae_sp__0004	0	0	0	0	0	0		0	0	0	0	0		0	0	0		0	0	0	0	0	0	0			0	0	0	0	0	0
Siphoviridae_sp__0051	0	0	0	0	0	0		0	0	0	0	0		0	0	0		0	0	0	0	0	0	0			0	0	0	0	0	0
Siphoviridae_sp__0052	0	0	0	0	0	0		0	0	0	0	0		0	0	0		0	0	0	0	0	0	0			0	0	0	0	0	0
Siphoviridae_sp__0053	0	0	0	0	0	0		0	0	0	0	0		0	0	0		0	0	0	0	0	0	0			0	0	0	0	0	0
Myoviridae_sp__0054	0	0	0	0	0	0		0	0	0	0	0		0	0	0		0	0	0	0	0	0	0			0	0	0	0	0	0
Siphoviridae_sp__0055	0	0	0	0	0	0		0	0	0	0	0		0	0	0		0	0	0	0	0	0	0			0	0	0	0	0	0
Podoviridae_sp__0056	0	0	0	0	0	0		0	0	0	0	0		0	0	0		0	0	0	0	0	0	0			0	0	0	0	0	0
Myoviridae_sp__0058	0	0	0	0	0	0		0	0	0	0	0		0	0	0		0	0	0	0	0	0	0			0	0	0	0	0	0
Siphoviridae_sp__0059	0	0	0	0	0	0		0	0	0	0	0		0	0	0		0	0	0	0	0	0	0			0	0	0	0	0	0
Siphoviridae_sp__0005	0	0	0	0	0	0		0	0	0	0	0		0	0	0		0	0	0	0	0	0	0			0	0	0	0	0	0
Myoviridae_sp__0060	0	0	0	0	0	0		0	0	0	0	0		0	0	0		0	0	0	0	0	0	0			0	0	0	0	0	0
Siphoviridae_sp__0061	0	0	0	0	0	0		0	0	0	0	0		0	0	0		0	0	0	0	0	0	0			0	0	0	0	0	0
Myoviridae_sp__0062	0	0	0	0	0	0		0	0	0	0	0		0	0	0		0	0	0	0	0	0	0			0	0	0	0	0	0
Siphoviridae_sp__0063	0	0	0	0	0	0		0	0	0	0	0		0	0	0		0	0	0	0	0	0	0			0	0	0	0	0	0
Myoviridae_sp__0064	0	0	0	0	0	0		0	0	0	0	0		0	0	0		0	0	0	0	0	0	0			0	0	0	0	0	0
Myoviridae_sp__0066	0	0	0	0	0	0		0	0	0	0	0		0	0	0		0	0	0	0	0	0	0			0	0	0	0	0	0
Siphoviridae_sp__0068	0	0	0	0	0	0		0	0	0	0	0		0	0	0		0	0	0	0	0	0	0			0	0	0	0	0	0
Siphoviridae_sp__0069	0	0	0	0	0	0		0	0	0	0	0		0	0	0		0	0	0	0	0	0	0			0	0	0	0	0	0
Siphoviridae_sp__0006	0	0	0	0	0	0		0	0	0	0	0		0	0	0		0	0	0	0	0	0	1			0	0	0	0	0	0
Siphoviridae_sp__0070	0	0	0	0	0	0		0	0	0	0	0		0	0	0		0	0	0	0	0	0	0			0	0	0	0	0	0
Siphoviridae_sp__0072	0	0	0	0	0	0		0	0	0	0	0		0	0	0		0	0	0	0	0	0	0			0	0	0	0	0	0
Myoviridae_sp__0073	0	0	0	0	0	0		0	0	0	0	0		0	0	0		0	0	0	0	0	0	0			0	0	0	0	0	0
Virus_sp__0074	0	0	0	0	0	0		0	0	0	0	0		0	0	0		0	0	0	0	0	0	0			0	0	0	0	0	0
Myoviridae_sp__0075	0	0	0	0	0	0		0	0	0	0	0		0	0	0		0	0	0	0	0	0	0			0	0	0	0	0	0
Myoviridae_sp__0076	0	0	0	0	0	0		0	0	0	0	0		0	0	0		0	0	0	0	0	0	0			0	0	0	0	0	0
Siphoviridae_sp__0077	0	0	0	0	0	0		0	0	0	0	0		0	0	0		0	0	0	0	0	0	0			0	0	0	0	0	0
Siphoviridae_sp__0078	0	0	0	0	0	0		0	0	0	0	0		0	0	0		0	0	0	0	0	0	0			0	0	0	0	0	0
Siphoviridae_sp__0079	0	0	0	0	0	0		0	0	0	0	0		0	0	0		0	0	0	0	0	0	0			0	0	0	0	0	0
Siphoviridae_sp__0080	0	0	0	0	0	0		0	0	0	0	0		0	0	0		0	0	0	0	0	0	0			0	0	0	0	0	0
Siphoviridae_sp__0081	0	0	0	0	0	0		0	0	0	0	0		0	0	0		0	0	0	0	0	0	0			0	0	0	0	0	0
Siphoviridae_sp__0082	0	0	0	0	0	0		0	0	0	0	0		0	0	0		0	0	0	0	0	0	0			0	0	0	0	0	0
Siphoviridae_sp__0084	0	0	0	0	0	0		0	0	0	0	0		0	0	0		0	0	0	0	0	0	0			0	0	0	0	0	0
Siphoviridae_sp__0086	0	0	0	0	0	0		0	0	0	0	0		0	0	0		0	0	0	0	0	0	0			0	0	0	0	0	0
Siphoviridae_sp__0087	0	0	0	0	0	0		0	0	0	0	0		0	0	0		0	0	0	0	0	0	0			0	0	0	0	0	0
Siphoviridae_sp__0088	0	0	0	0	0	0		0	0	0	0	0		0	0	0		0	0	0	0	0	0	0			0	0	0	0	0	0
Myoviridae_sp__0089	0	0	0	0	0	0		0	0	0	0	0		0	0	0		0	0	0	0	0	0	0			0	0	0	0	0	0
Siphoviridae_sp__0008	0	0	0	0	0	0		0	0	0	0	0		0	0	0		0	0	0	0	0	0	0			0	0	0	0	0	0
Siphoviridae_sp__0091	0	0	0	0	0	0		0	0	0	0	0		0	0	0		0	0	0	0	0	0	0			0	0	0	0	0	0
Siphoviridae_sp__0092	0	0	0	0	0	0		0	0	0	0	0		0	0	0		0	0	0	0	0	0	0			0	0	0	0	0	0
Myoviridae_sp__0093	0	0	0	0	0	0		0	0	0	0	0		0	0	0		0	0	0	0	0	0	0			0	0	0	0	0	0
Myoviridae_sp__0094	0	0	0	0	0	0		0	0	0	0	0		0	0	0		0	0	0	0	0	0	0			0	0	0	0	0	0
Siphoviridae_sp__0095	0	0	0	0	0	0		0	0	0	0	0		0	0	0		0	0	0	0	0	0	0			0	0	0	0	0	0
Siphoviridae_sp__0096	0	0	0	0	0	0		0	0	0	0	0		0	0	0		0	0	0	0	0	0	0			0	0	0	0	0	0
Myoviridae_sp__0097	0	0	0	0	0	0		0	0	0	0	0		0	0	0		0	0	0	0	0	0	0			0	0	0	0	0	0
Siphoviridae_sp__0098	0	0	0	0	0	0		0	0	0	0	0		0	0	0		0	0	0	0	0	0	0			0	0	0	0	0	0
Siphoviridae_sp__0099	0	0	0	0	0	0		0	0	0	0	0		0	0	0		0	0	0	0	0	0	0			0	0	0	0	0	0
Siphoviridae_sp__0009	0	0	0	0	0	0		0	0	0	0	0		0	0	0		0	0	0	0	0	0	0			0	0	0	0	0	0

## Sheet: Alternatives to WLP - summary M
		Glycine cleavage system	Acetate switch/uptake	Glycine synthase-reductase pathway (GSRP)	Reductive glycine pathway (RGP)
MAG		% present	% present	% present	% present
global_MAG1	Bacteroidetes_sp_arIN_0001	0.8	0.333333	0.285714	0.166667
global_MAG110	Clostridiales_sp_arIN_0110	1	0.666667	1	0.166667	putative SAO
global_MAG112	Catabacter_sp_arIN_0112	1	0.666667	0.285714	0.833333	putative SAO
global_MAG18	Firmicutes_sp_arIN_0018	1	0.666667	1	0.166667	putative SAO
global_MAG29	Firmicutes_sp_arIN_0029	1	0.666667	1	0.333333	putative SAO
global_MAG43	Firmicutes_sp_arIN_0043	1	0.666667	1	0.333333	putative SAO
global_MAG60	Firmicutes_sp_arIN_0060	1	0.666667	1	0.833333	putative SAO
global_MAG70	Firmicutes_sp_arIN_0070	1	0.666667	1	0.833333	putative SAO
global_MAG80	Firmicutes_sp_arIN_0080	1	0.666667	1	0.333333	putative SAO
global_MAG94	Firmicutes_sp_arIN_0094	1	0.666667	1	0.166667	putative SAO
global_MAG10	Candidatus_Hydrogenedentes_sp_arIN_0010	1	0.333333	0.285714	0.166667
global_MAG100	Chitinispirillaceae_sp_arIN_0100	1	0	0.285714	0.666667
global_MAG101	Hungateiclostridiaceae_sp_arIN_0101	0.2	0.666667	0.285714	0
global_MAG102	Porphyromonadaceae_sp_arIN_0102	0.8	0.666667	0.285714	0.166667
global_MAG103	Acholeplasmataceae_sp_arIN_0103	0.8	0.333333	0.285714	0.333333
global_MAG104	Bacillales_sp_arIN_0104	0	0.666667	0.285714	0.333333
global_MAG105	Candidatus_Saccharibacteria_sp_arIN_0105	0	0	0.285714	0
global_MAG106	Porphyromonadaceae_sp_arIN_0106	0.6	0.666667	0.285714	0.333333
global_MAG107	Bacteria_sp_arIN_0107	0	0	0.285714	0.166667
global_MAG108	Bacteroidales_sp_arIN_0108	0.8	0	0.142857	0.166667
global_MAG109	Planctomycetales_sp_arIN_0109	1	1	0.285714	0.166667
global_MAG11	Anaerolineaceae_sp_arIN_0011	0.8	0	0.285714	0.166667
global_MAG111	Clostridiales_sp_arIN_0111	0.2	0.333333	0.285714	0.166667
global_MAG113	Marinilabiliaceae_sp_arIN_0113	0.8	0.333333	0.285714	0
global_MAG114	Methanosarcina_flavescens_arIN_0114	0.2	0.666667	0.285714	0.833333
global_MAG115	Bacillales_sp_arIN_0115	0	0.666667	0.285714	0.166667
global_MAG116	Ruminococcaceae_sp_arIN_0116	0	1	0.285714	0.166667
global_MAG117	Bacillales_sp_arIN_0117	0	0	0.285714	0.166667
global_MAG118	Peptococcaceae_sp_arIN_0118	1	0.666667	0.285714	0.166667
global_MAG119	Acholeplasmataceae_sp_arIN_0119	1	0.666667	0.285714	0.166667
global_MAG12	Clostridiales_sp_arIN_0012	0.4	1	1	0.833333
global_MAG120	Ruminococcaceae_sp_arIN_0120	0	0.666667	0.285714	0
global_MAG13	Clostridiales_Family_XIII_Incertae_Sedis_sp_arIN_0013	0.8	0.666667	1	0.166667
global_MAG14	Mollicutes_sp_arIN_0014	1	0.333333	0.285714	0
global_MAG15	Candidatus_Saccharibacteria_sp_arIN_0015	0	0.333333	0.142857	0.166667
global_MAG16	Bacillales_sp_arIN_0016	0.8	0.666667	0.285714	0.333333
global_MAG17	Acholeplasmataceae_sp_arIN_0017	0.8	0.333333	0.285714	0.333333
global_MAG19	Synergistaceae_sp_arIN_0019	1	0.333333	1	0.833333
global_MAG2	Acidobacteria_sp_arIN_0002	1	0	0.571429	0.166667
global_MAG20	Bacteroidales_sp_arIN_0020	0.8	0.666667	0.285714	0.333333
global_MAG21	Proteiniphilum_sp_arIN_0021	0.8	0.666667	0.285714	0.333333
global_MAG22	Paludibacteraceae_sp_arIN_0022	0.6	0.666667	0.285714	0.333333
global_MAG23	Synergistetes_sp_arIN_0023	0.2	0.333333	1	0.833333
global_MAG24	Methanothrix_sp_arIN_0024	0.2	0.333333	0.285714	0.833333
global_MAG25	Clostridiales_sp_arIN_0025	0.2	0.333333	0.285714	0.166667
global_MAG26	Candidatus_Hydrogenedentes_sp_arIN_0026	1	0.666667	0.285714	0.333333
global_MAG27	Synergistaceae_sp_arIN_0027	1	0.333333	1	0.833333
global_MAG28	Mollicutes_sp_arIN_0028	1	0.666667	0.142857	0
global_MAG3	Bacteria_sp_arIN_0003	0.8	0.333333	0.571429	0.166667
global_MAG30	Clostridiales_sp_arIN_0030	0.2	0.666667	0.285714	0.333333
global_MAG31	Bacillus_ginsengihumi_arIN_0031	1	0.666667	0.285714	0.333333
global_MAG32	Clostridiales_sp_arIN_0032	1	0.333333	0.285714	0.166667
global_MAG33	Bacillales_sp_arIN_0033	0	0.666667	0.285714	0.166667
global_MAG34	Bacteroidales_sp_arIN_0034	0.8	0.333333	0.285714	0.166667
global_MAG35	Clostridiales_sp_arIN_0035	0	0.666667	1	0.333333
global_MAG36	Clostridiales_sp_arIN_0036	0.2	0.666667	1	0.333333
global_MAG37	Bacteroidales_sp_arIN_0037	1	0.333333	0.285714	0.166667
global_MAG38	Paludibacter_sp_arIN_0038	0.8	0.666667	0.285714	0.166667
global_MAG39	Clostridiales_sp_arIN_0039	1	0.333333	0.285714	0.333333
global_MAG4	Bacteroidales_sp_arIN_0004	0.6	0.666667	0.285714	0.166667
global_MAG40	Clostridiales_sp_arIN_0040	1	0.666667	0.142857	0.333333
global_MAG41	Clostridia_sp_arIN_0041	1	0	0.142857	0.666667
global_MAG42	Catabacter_sp_arIN_0042	0.4	0.666667	0.285714	0.333333
global_MAG44	Clostridiales_sp_arIN_0044	1	0.666667	0.285714	0.333333
global_MAG45	Clostridiales_sp_arIN_0045	1	0.666667	0.285714	0.333333
global_MAG46	Thiopseudomonas_sp_arIN_0046	0.6	0.666667	0.285714	0.166667
global_MAG47	Bacteroidales_sp_arIN_0047	1	0.333333	0.571429	0.333333
global_MAG48	Candidatus_Falkowbacteria_sp_arIN_0048	0	0.333333	0.142857	0.166667
global_MAG49	Methanosarcina_mazei_arIN_0049	0.2	0.666667	0.285714	0.833333
global_MAG5	Spirochaetes_sp_arIN_0005	0.8	0.333333	0.285714	0.166667
global_MAG50	Armatimonadetes_sp_arIN_0050	0.4	0.666667	0.285714	0.666667
global_MAG51	Clostridiales_sp_arIN_0051	1	0.666667	0.285714	0.166667
global_MAG52	Clostridiaceae_sp_arIN_0052	1	0.333333	0.857143	0.333333
global_MAG53	Bacteroidales_sp_arIN_0053	0.8	0.666667	0.285714	0.166667
global_MAG54	Bacillales_sp_arIN_0054	1	0.333333	0.285714	0.333333
global_MAG55	Anaerolineae_sp_arIN_0055	0.2	0	0.285714	0.5
global_MAG56	Propionibacteriaceae_sp_arIN_0056	0.8	0.666667	0.285714	0.166667
global_MAG57	Candidatus_Cloacimonetes_sp_arIN_0057	1	0.333333	0.285714	0.166667
global_MAG58	Clostridiales_sp_arIN_0058	1	0.666667	0.142857	0.166667
global_MAG59	Synergistales_sp_arIN_0059	1	0.333333	1	0.333333
global_MAG6	Deltaproteobacteria_sp_arIN_0006	1	0.333333	0.285714	0.666667
global_MAG61	Spirochaetales_sp_arIN_0061	0	0.333333	0.285714	0.166667
global_MAG62	Phycisphaerales_sp_arIN_0062	1	0.666667	0.571429	0.333333
global_MAG63	Clostridiales_sp_arIN_0063	1	0	0.285714	0.166667
global_MAG64	Methanoculleus_sp_arIN_0064	0.2	0.333333	0.142857	0.833333
global_MAG65	Mariniphaga_sp_arIN_0065	0.4	0.333333	0.142857	0
global_MAG66	Candidatus_Hydrogenedentes_sp_arIN_0066	0.8	0.666667	0.142857	0.166667
global_MAG67	Verrucomicrobia_sp_arIN_0067	0.8	0.666667	0.571429	0.166667
global_MAG68	Bacteroidales_sp_arIN_0068	0.8	0.333333	0.285714	0.166667
global_MAG69	Clostridiaceae_sp_arIN_0069	0.6	0.333333	0.428571	0.333333
global_MAG7	Myxococcales_sp_arIN_0007	1	0.333333	0.285714	0.166667
global_MAG71	Clostridiales_sp_arIN_0071	1	0.666667	0.285714	0.166667
global_MAG72	Bacteroidales_sp_arIN_0072	1	0.666667	0.285714	0.166667
global_MAG73	Candidatus_Cloacimonetes_sp_arIN_0073	0.2	0	0.285714	0
global_MAG74	Bacteroidales_sp_arIN_0074	0.8	0.333333	0.285714	0.333333
global_MAG75	Bacteroidales_sp_arIN_0075	0.8	0.666667	0.285714	0.166667
global_MAG76	Pelotomaculum_sp_arIN_0076	0	0.333333	0.285714	0.166667
global_MAG77	Bacteroidales_sp_arIN_0077	0.8	0.333333	0.285714	0.333333
global_MAG78	Propionibacteriaceae_sp_arIN_0078	0.8	0.666667	0.285714	0.166667
global_MAG79	Acholeplasmatales_sp_arIN_0079	1	0.666667	0.285714	0.333333
global_MAG8	Aminobacterium_sp_arIN_0008	1	0.333333	1	0.833333
global_MAG81	Propionibacterium_sp_arIN_0081	0.6	1	0.285714	0.166667
global_MAG82	Anaerolineaceae_sp_arIN_0082	1	0	0.285714	0.166667
global_MAG83	Thiopseudomonas_sp_arIN_0083	0.6	0.333333	0.285714	0.166667
global_MAG84	Pseudomonas_formosensis_arIN_0084	0.8	0.666667	0.285714	0.166667
global_MAG85	Rikenellaceae_sp_arIN_0085	0.8	0.333333	0.285714	0.333333
global_MAG86	Bacteroidales_sp_arIN_0086	0.8	0.333333	0.285714	0.333333
global_MAG87	Acholeplasmatales_sp_arIN_0087	1	0.666667	0.285714	0.333333
global_MAG88	Firmicutes_sp_arIN_0088	1	0.666667	0.285714	0.166667
global_MAG89	Verrucomicrobia_sp_arIN_0089	0	0	0.142857	0
global_MAG9	Bacillales_sp_arIN_0009	1	0.666667	0.285714	0.333333
global_MAG90	Bacillales_sp_arIN_0090	0	0.666667	0.285714	0.333333
global_MAG91	Actinomyces_oricola_arIN_0091	0.8	0.333333	0.285714	0.666667
global_MAG92	Peptostreptococcaceae_sp_arIN_0092	1	0.333333	1	0.333333
global_MAG93	Firmicutes_sp_arIN_0093	1	0.666667	0.285714	0.333333
global_MAG95	Fermentimonas_caenicola_arIN_0095	0.8	0.666667	0.285714	0.333333
global_MAG96	Bacteroidales_sp_arIN_0096	0.8	0.333333	0.285714	0.333333
global_MAG97	Paracandidimonas_sp_arIN_0097	0.8	0.666667	0.285714	0.5
global_MAG98	Hungateiclostridiaceae_sp_arIN_0098	0.2	0.666667	0.285714	0.333333
global_MAG99	Bacteroidales_sp_arIN_0099	0.8	0.333333	0.285714	0.333333

## Sheet: Occurrence of VFA-related gutSM
MAG	Pyruvate to acetate-formate	Succinate to propionate	Acetate to butyrate	Acetyl-CoA pathway	Aminobutyrate to butyrate	VFA-related tot
Deltaproteobacteria_sp_arIN_0006	0	0	3	1	0	4
Ruminococcaceae_sp_arIN_0120	1	0	1	1	0	3
Bacillus_ginsengihumi_arIN_0031	0	0	3	0	0	3
Paracandidimonas_sp_arIN_0097	0	0	3	0	0	3
Bacteroidales_sp_arIN_0034	0	1	1	0	0	2
Clostridiaceae_sp_arIN_0052	1	0	1	0	0	2
Firmicutes_sp_arIN_0070	0	1	0	1	0	2
Pseudomonas_formosensis_arIN_0084	0	0	2	0	0	2
Clostridiales_Family_XIII_Incertae_Sedis_sp_arIN_0013	0	0	0	1	1	2
Bacteroidales_sp_arIN_0053	1	1	0	0	0	2
Fermentimonas_caenicola_arIN_0095	1	1	0	0	0	2
Marinilabiliaceae_sp_arIN_0113	1	1	0	0	0	2
Acidobacteria_sp_arIN_0002	0	1	0	0	0	1
Aminobacterium_sp_arIN_0008	0	0	0	1	0	1
Clostridiales_sp_arIN_0012	0	0	0	0	1	1
Firmicutes_sp_arIN_0018	0	1	0	0	0	1
Candidatus_Hydrogenedentes_sp_arIN_0026	0	0	0	1	0	1
Clostridiales_sp_arIN_0030	1	0	0	0	0	1
Paludibacter_sp_arIN_0038	0	1	0	0	0	1
Clostridiales_sp_arIN_0040	0	0	1	0	0	1
Catabacter_sp_arIN_0042	1	0	0	0	0	1
Thiopseudomonas_sp_arIN_0046	0	0	1	0	0	1
Bacteroidales_sp_arIN_0068	0	1	0	0	0	1
Bacteroidales_sp_arIN_0072	0	1	0	0	0	1
Pelotomaculum_sp_arIN_0076	0	1	0	0	0	1
Bacteroidales_sp_arIN_0086	0	1	0	0	0	1
Bacteroidales_sp_arIN_0096	0	0	0	1	0	1
Porphyromonadaceae_sp_arIN_0102	1	0	0	0	0	1
Porphyromonadaceae_sp_arIN_0106	0	1	0	0	0	1
Bacteroidales_sp_arIN_0108	0	1	0	0	0	1
Clostridiales_sp_arIN_0110	0	1	0	0	0	1
Myxococcales_sp_arIN_0007	0	0	0	1	0	1
Synergistaceae_sp_arIN_0019	0	1	0	0	0	1
Proteiniphilum_sp_arIN_0021	0	1	0	0	0	1
Synergistetes_sp_arIN_0023	0	1	0	0	0	1
Synergistaceae_sp_arIN_0027	0	1	0	0	0	1
Clostridiales_sp_arIN_0035	0	1	0	0	0	1
Clostridia_sp_arIN_0041	0	1	0	0	0	1
Clostridiales_sp_arIN_0051	0	0	0	1	0	1
Candidatus_Cloacimonetes_sp_arIN_0057	0	0	0	1	0	1
Synergistales_sp_arIN_0059	0	1	0	0	0	1
Clostridiales_sp_arIN_0063	0	0	1	0	0	1
Mariniphaga_sp_arIN_0065	0	1	0	0	0	1
Clostridiales_sp_arIN_0071	1	0	0	0	0	1
Rikenellaceae_sp_arIN_0085	0	1	0	0	0	1
Actinomyces_oricola_arIN_0091	1	0	0	0	0	1
Acholeplasmataceae_sp_arIN_0103	0	0	1	0	0	1
Bacteroidales_sp_arIN_0004	0	0	0	0	0	0
Candidatus_Hydrogenedentes_sp_arIN_0010	0	0	0	0	0	0
Mollicutes_sp_arIN_0014	0	0	0	0	0	0
Bacillales_sp_arIN_0016	0	0	0	0	0	0
Bacteroidales_sp_arIN_0020	0	0	0	0	0	0
Paludibacteraceae_sp_arIN_0022	0	0	0	0	0	0
Methanothrix_sp_arIN_0024	0	0	0	0	0	0
Mollicutes_sp_arIN_0028	0	0	0	0	0	0
Clostridiales_sp_arIN_0032	0	0	0	0	0	0
Clostridiales_sp_arIN_0036	0	0	0	0	0	0
Clostridiales_sp_arIN_0044	0	0	0	0	0	0
Armatimonadetes_sp_arIN_0050	0	0	0	0	0	0
Bacillales_sp_arIN_0054	0	0	0	0	0	0
Propionibacteriaceae_sp_arIN_0056	0	0	0	0	0	0
Clostridiales_sp_arIN_0058	0	0	0	0	0	0
Firmicutes_sp_arIN_0060	0	0	0	0	0	0
Phycisphaerales_sp_arIN_0062	0	0	0	0	0	0
Candidatus_Hydrogenedentes_sp_arIN_0066	0	0	0	0	0	0
Bacteroidales_sp_arIN_0074	0	0	0	0	0	0
Propionibacteriaceae_sp_arIN_0078	0	0	0	0	0	0
Firmicutes_sp_arIN_0080	0	0	0	0	0	0
Anaerolineaceae_sp_arIN_0082	0	0	0	0	0	0
Firmicutes_sp_arIN_0088	0	0	0	0	0	0
Peptostreptococcaceae_sp_arIN_0092	0	0	0	0	0	0
Firmicutes_sp_arIN_0094	0	0	0	0	0	0
Hungateiclostridiaceae_sp_arIN_0098	0	0	0	0	0	0
Chitinispirillaceae_sp_arIN_0100	0	0	0	0	0	0
Catabacter_sp_arIN_0112	0	0	0	0	0	0
Methanosarcina_flavescens_arIN_0114	0	0	0	0	0	0
Peptococcaceae_sp_arIN_0118	0	0	0	0	0	0
Bacteria_sp_arIN_0003	0	0	0	0	0	0
Spirochaetes_sp_arIN_0005	0	0	0	0	0	0
Bacillales_sp_arIN_0009	0	0	0	0	0	0
Acholeplasmataceae_sp_arIN_0017	0	0	0	0	0	0
Clostridiales_sp_arIN_0025	0	0	0	0	0	0
Firmicutes_sp_arIN_0029	0	0	0	0	0	0
Bacillales_sp_arIN_0033	0	0	0	0	0	0
Bacteroidales_sp_arIN_0037	0	0	0	0	0	0
Clostridiales_sp_arIN_0039	0	0	0	0	0	0
Firmicutes_sp_arIN_0043	0	0	0	0	0	0
Clostridiales_sp_arIN_0045	0	0	0	0	0	0
Bacteroidales_sp_arIN_0047	0	0	0	0	0	0
Methanosarcina_mazei_arIN_0049	0	0	0	0	0	0
Spirochaetales_sp_arIN_0061	0	0	0	0	0	0
Verrucomicrobia_sp_arIN_0067	0	0	0	0	0	0
Clostridiaceae_sp_arIN_0069	0	0	0	0	0	0
Candidatus_Cloacimonetes_sp_arIN_0073	0	0	0	0	0	0
Bacteroidales_sp_arIN_0075	0	0	0	0	0	0
Bacteroidales_sp_arIN_0077	0	0	0	0	0	0
Acholeplasmatales_sp_arIN_0079	0	0	0	0	0	0
Propionibacterium_sp_arIN_0081	0	0	0	0	0	0
Thiopseudomonas_sp_arIN_0083	0	0	0	0	0	0
Acholeplasmatales_sp_arIN_0087	0	0	0	0	0	0
Firmicutes_sp_arIN_0093	0	0	0	0	0	0
Bacteroidales_sp_arIN_0099	0	0	0	0	0	0
Hungateiclostridiaceae_sp_arIN_0101	0	0	0	0	0	0
Candidatus_Saccharibacteria_sp_arIN_0105	0	0	0	0	0	0
Planctomycetales_sp_arIN_0109	0	0	0	0	0	0
Clostridiales_sp_arIN_0111	0	0	0	0	0	0
Acholeplasmataceae_sp_arIN_0119	0	0	0	0	0	0

## Sheet: EC numbers related to oxidative
mag_id	catalase (EC 1.11.1.6)	glutathione peroxidase (EC 1.11.1.9)	glutathione reductase (EC 1.6.4.2)	peroxyredoxin (EC 1.11.1.15)	thioredoxin/TrxR (EC 1.8.1.9)	Total
Paracandidimonas_sp__097	2	1	0	5	4	12
Pseudomonas_formosensis__084	3	1	0	6	2	12
Catabacter_sp__042	2	4	0	1	4	11
Paludibacteraceae_sp__022	3	2	0	4	1	10
Propionibacteriaceae_sp__056	1	0	0	5	4	10
Clostridiales_sp__110	0	1	0	5	4	10
Clostridiaceae_sp__052	1	0	0	7	1	9
Propionibacteriaceae_sp__078	1	0	0	4	4	9
Clostridiales_sp__012	2	0	0	2	5	9
Clostridiales_sp__044	1	1	0	2	4	8
Anaerolineae_sp__055	2	0	0	3	3	8
Bacillus_ginsengihumi__031	2	1	0	3	2	8
Candidatus_Hydrogenedentes_sp__010	2	0	0	4	2	8
Proteiniphilum_sp__021	2	1	0	3	2	8
Paludibacter_sp__038	1	0	0	5	2	8
Candidatus_Hydrogenedentes_sp__026	1	0	0	5	2	8
Clostridiales_sp__071	1	1	0	3	3	8
Rikenellaceae_sp__085	0	3	0	4	1	8
Methanosarcina_mazei__049	3	0	0	2	2	7
Firmicutes_sp__043	0	1	0	4	2	7
Bacteroidetes_sp__001	1	0	0	4	2	7
Methanosarcina_flavescens__114	3	0	0	2	2	7
Clostridiales_sp__036	1	0	0	2	4	7
Clostridiaceae_sp__069	3	0	0	2	1	6
Bacillales_sp__104	2	1	0	0	3	6
Catabacter_sp__112	1	0	0	3	2	6
Bacteroidales_sp__053	2	1	0	2	1	6
Firmicutes_sp__018	0	1	0	2	3	6
Bacillales_sp__090	2	0	0	2	2	6
Phycisphaerales_sp__062	1	1	0	3	1	6
Armatimonadetes_sp__050	0	0	0	4	2	6
Planctomycetales_sp__109	0	1	0	4	1	6
Fermentimonas_caenicola__095	2	1	0	2	1	6
Mariniphaga_sp__065	4	0	0	2	0	6
Aminobacterium_sp__008	0	0	0	4	1	5
Myxococcales_sp__007	0	0	0	3	2	5
Thiopseudomonas_sp__083	1	0	0	2	2	5
Firmicutes_sp__070	0	0	0	3	2	5
Spirochaetes_sp__005	1	0	0	3	1	5
Peptostreptococcaceae_sp__092	1	0	0	3	1	5
Chitinispirillaceae_sp__100	1	0	0	3	1	5
Marinilabiliaceae_sp__113	1	0	0	3	1	5
Firmicutes_sp__080	0	0	0	4	1	5
Acholeplasmataceae_sp__103	0	0	0	2	3	5
Deltaproteobacteria_sp__006	1	0	0	3	1	5
Spirochaetales_sp__061	0	1	0	2	2	5
Peptococcaceae_sp__118	0	0	0	4	1	5
Methanothrix_sp__024	1	0	0	2	2	5
Acholeplasmataceae_sp__017	0	0	0	2	3	5
Firmicutes_sp__094	0	0	0	4	1	5
Synergistaceae_sp__019	0	0	0	4	1	5
Bacteria_sp__003	1	0	0	3	1	5
Hungateiclostridiaceae_sp__098	1	2	0	0	2	5
Thiopseudomonas_sp__046	1	0	0	3	1	5
Propionibacterium_sp__081	0	0	0	2	3	5
Synergistaceae_sp__027	0	0	0	4	1	5
Bacteroidales_sp__086	0	1	0	2	2	5
Porphyromonadaceae_sp__106	1	1	0	2	1	5
Bacteroidales_sp__096	1	0	0	3	1	5
Firmicutes_sp__060	0	0	0	3	2	5
Synergistales_sp__059	0	0	0	3	2	5
Acholeplasmatales_sp__079	0	0	0	2	2	4
Firmicutes_sp__088	0	2	0	0	2	4
Bacillales_sp__033	0	0	0	1	3	4
Bacteroidales_sp__077	0	1	0	2	1	4
Clostridiales_sp__035	0	0	0	1	3	4
Porphyromonadaceae_sp__102	1	1	0	1	1	4
Bacteroidales_sp__099	0	1	0	2	1	4
Bacteroidales_sp__068	0	0	0	3	1	4
Pelotomaculum_sp__076	0	0	0	2	2	4
Candidatus_Cloacimonetes_sp__057	1	0	0	2	1	4
Bacteroidales_sp__075	0	0	0	3	1	4
Clostridiales_sp__045	0	1	0	2	1	4
Bacteroidales_sp__074	0	1	0	2	1	4
Clostridiales_Family_XIII_Incertae_Sedis_sp__013	1	0	0	2	1	4
Firmicutes_sp__029	0	0	0	3	1	4
Bacteroidales_sp__047	0	0	0	1	2	3
Candidatus_Saccharibacteria_sp__015	0	1	0	0	2	3
Ruminococcaceae_sp__116	0	0	0	0	3	3
Acholeplasmataceae_sp__119	0	0	0	1	2	3
Bacillales_sp__115	0	0	0	1	2	3
Acholeplasmatales_sp__087	0	0	0	2	1	3
Anaerolineaceae_sp__011	0	0	0	0	3	3
Clostridiales_sp__051	0	0	0	0	3	3
Clostridiales_sp__025	1	0	0	0	2	3
Bacteroidales_sp__034	0	0	0	2	1	3
Anaerolineaceae_sp__082	0	0	0	1	2	3
Bacteroidales_sp__020	0	0	0	2	1	3
Bacillales_sp__117	0	0	0	1	2	3
Hungateiclostridiaceae_sp__101	0	1	0	1	1	3
Bacteroidales_sp__072	0	0	0	2	1	3
Bacteroidales_sp__037	0	0	0	2	1	3
Clostridiales_sp__032	1	0	0	1	1	3
Clostridiales_sp__040	0	1	0	2	0	3
Clostridiales_sp__111	0	0	0	0	3	3
Bacillales_sp__016	0	0	0	1	1	2
Mollicutes_sp__014	0	0	0	0	2	2
Firmicutes_sp__093	0	0	0	1	1	2
Bacillales_sp__054	0	0	0	1	1	2
Synergistetes_sp__023	0	0	0	1	1	2
Verrucomicrobia_sp__067	0	0	0	1	1	2
Acidobacteria_sp__002	0	0	0	1	1	2
Clostridiales_sp__039	0	0	0	1	1	2
Candidatus_Cloacimonetes_sp__073	0	0	0	1	1	2
Candidatus_Saccharibacteria_sp__105	0	0	0	1	1	2
Bacteroidales_sp__004	0	0	0	1	1	2
Actinomyces_oricola__091	0	0	0	0	2	2
Clostridiales_sp__063	0	0	0	1	1	2
Bacillales_sp__009	0	0	0	1	1	2
Bacteroidales_sp__108	0	0	0	1	0	1
Verrucomicrobia_sp__089	0	0	0	1	0	1
Clostridia_sp__041	0	0	0	0	1	1
Bacteria_sp__107	0	0	0	0	1	1
Ruminococcaceae_sp__120	0	0	0	0	1	1
Methanoculleus_sp__064	1	0	0	0	0	1
Clostridiales_sp__030	0	0	0	0	1	1
Clostridiales_sp__058	0	0	0	1	0	1
Mollicutes_sp__028	0	0	0	0	1	1
