# Supplementary material for: Analysis of the anaerobic digestion metagenome under environmental stresses stimulating prophage induction
Source: Microbiome. 2022 Aug 15;10:125. doi: 10.1186/s40168-022-01316-w (PMC9377139; doi:10.1186/s40168-022-01316-w)
Supplement: Supplementary file 6 — Additional file 5: Table 4. Coverage of prophage-host couples in samples from the AD database, results of hierarchical clustering of the samples, linear regressions between the relative abundances of proviruses and hosts. [file 40168_2022_1316_MOESM6_ESM.xlsx]

## Sheet: Summary
MAG and provirus coverages	Read coverage of the viral and non-viral part of each MAG which fea<tures an integrated prophages across 123 anaerobic digestion metagenomes.
Provirus over MAG ratios	Ratio between the read coverage of integrated provirus and host genome in each sample. A ratio > 10 is assumed to mean that the provirus is induced in that sample.
Samples by cluster	Clustering of samples according to the provirus/host read coverage ratios and cluster-related statistics
Virus-host linear regressions	Linear regressions between the read coverage of provirus and relative host in each sample where they were both retrieved.
Sample metadata	Metadata of the pre-existing samples used in this study. Feedstock, temperature and cluster (see Fig. 4) are reported

## Sheet: MAG and provirus coverages
MAG	biogas_plant_01	biogas_plant_02	biogas_plant_03	biogas_plant_04	biogas_plant_05	biogas_plant_06	biogas_plant_07	biogas_plant_08	lipids_meso_1	lipids_meso_2	lipids_meso_3	lipids_meso_4	lipids_meso_5	lipids_meso_6	biogas_plant_09	biogas_plant_10	biogas_plant_11	biogas_plant_12	biogas_plant_13	biogas_plant_14	cheese_whey_1	cheese_whey_2	cheese_whey_3	cheese_whey_4	cheese_whey_5	cheese_whey_6	grass_1	grass_2	grass_3	lipids_thermo_01	lipids_thermo_02	lipids_thermo_03	lipids_thermo_04	lipids_thermo_05	lipids_thermo_06	lipids_thermo_07	lipids_thermo_08	lipids_thermo_09	lipids_thermo_10	lipids_thermo_11	lipids_thermo_12	lipids_thermo_13	lipids_thermo_14	lipids_thermo_15	lipids_thermo_16	lipids_thermo_17	lipids_thermo_18	lipids_thermo_19	lipids_thermo_20
MAG104_nonvir	0	0.000711571	0	0.000158126	0.0380287	0	0.000237191	0	0	0	0	0	0.00141365	0	0	0	0.00023719	0.00063252	0.000711571	0.00134408	0	0	0	0	0	0	0.00224304	0.0700502	0.048205	0.000308348	0.000119385	0.000189753	0	0	0	0.000238772	0	0.00029807	0	0	0	0	0	0	0	0	0	0	9.96202e-05
MAG104_viral	0	0.00421928	0	0	0	0	0	0	0	0	0	0	0	0	0	0	0.00421935	0.00421934	0	0	0	0	0	0	0	0	0	0.00635005	0.00308009	0	0	0	0	0	0	0	0	0	0	0	0	0	0	0	0	0	0	0	0
MAG105_nonvir	0.00374832	0.000851909	0	0.000851874	0.00238531	0.000170381	0.00187415	0.000170388	0.000257265	0.000257265	0	0	0.000771806	0	0.000340775	0.000340766	0.00102229	0.000681519	0.00119264	0.00153338	0	0	0	0	0	0	0	0.000514541	0.000512851	0.00493075	0.0025778	0.00166287	0.000921719	0.00163394	0.00446389	0.00221491	0.000921736	0.000642304	0.00128294	0	0.000506017	0	0.00224556	0.000638933	0.000633787	0.000199353	0.000858712	0	0.00101374
MAG105_viral	0	0	0	0	0	0	0	0	0	0	0	0	0	0	0	0	0	0	0	0	0	0	0	0	0	0	0	0	0	0	0	0	0	0	0	0	0	0	0	0	0	0	0	0	0	0	0	0	0
MAG108_nonvir	0.212142	0.00521193	0.000954288	0.0113047	0.00271607	0.000660665	1.32447	0.0234904	0.0266858	0.0489414	0.034638	0.0453276	0.396066	0.252232	0.00146814	0.0104973	0.00322991	0.00433103	0.00345015	0.00469807	0.0005623	0	0.00146302	0.000220955	0	0.000734073	0.00228371	0.00523395	0.00478983	0.00585573	0.00688194	0.00508566	0.00325048	0.00252155	0.017631	0.00453292	0.0029297	0.00451235	0.00844479	0.00538517	0.0130739	0.0101567	0.0172192	0.00533085	0.0114038	0.0082899	0.0073312	0.00601647	0.00578524
MAG108_viral	0	0	0	0	0	0	0.072525	0	0	0	0	0	0	0	0	0	0	0	0	0	0	0	0	0	0	0	0	0	0	0	0	0	0	0	0	0	0	0	0	0	0	0	0	0	0	0	0	0	0
MAG109_nonvir	0.124177	0.000431789	0.00850783	1.59921e-05	3.1984e-05	0.00289461	0.55663	0.00316646	0.525159	1.11656	0.332026	0.547211	0.241603	0.195938	0.00190292	0.00239882	9.59648e-05	7.99644e-05	7.99557e-05	9.5945e-05	0	0	0	0	0	0	0	4.34988e-05	4.42985e-05	0.000251397	0.000680946	0.000751939	0.000100591	5.21345e-05	0.00183031	0.000237801	0.00117256	0.00016056	0	0	2.41482e-05	0	0	0	2.38304e-05	0	2.01501e-05	0	5.27742e-05
MAG109_viral	0.120482	0	0	0	0	0.013387	0.414993	0	0.443775	0.928246	0.539893	0.484337	0.060643	0.221954	0	0	0	0	0	0	0	0	0	0	0	0	0	0	0	0	0	0	0	0	0.016867	0	0	0	0	0	0	0	0	0	0	0	0	0	0
MAG110_nonvir	0.060768	0.0148593	0.557242	0.0268562	0.00871682	0.253157	0.0885344	0.0557457	0.0445795	0.0376372	0.0763412	0.0676181	0.552565	1.60401	0.0106262	0.0926055	0.00713951	0.00593577	0.00622631	0.0160631	0.00160226	0	0.0057	0.000992068	0	0.00843665	0.0205775	0.0320439	0.0242236	0.00845738	0.00758945	0.0102327	0.00386652	0.0166761	0.0342073	0.0190961	0.00378268	0.0108134	0.00620265	0.0078082	0.00585937	0.00846114	0.00592867	0.00546254	0.00569376	0.00623586	0.0102518	0.00909912	0.0129121
MAG110_viral	0	0	0	0	0	0	0	0	0	0	0	0	0	0	0	0	0	0	0	0	0	0	0	0	0	0	0	0	0	0	0	0	0	0	0	0	0	0	0	0	0	0	0	0	0	0	0	0	0
MAG111_nonvir	0.0226958	0.000176856	0.00954997	0.0016506	0.000235807	5.89565e-05	0.0346628	0.00489229	0.00549589	0.004469	0.00489873	0.00560795	0.00822177	0.0178903	0	0.0353106	0.000707405	0.000353694	0.0001179	0.0179209	0	0	4.42236e-05	4.12622e-05	0	9.19515e-05	0.000348985	0.000582426	0.000222253	0.00260736	0.00525716	0.0056734	0.000883657	0.000897239	0.00422023	0.00103813	0.000848303	0.00135823	0.000585953	0.00157514	0.000134398	0.00231674	0.000689705	0.000773419	0.000400264	0.000768115	0.000965013	0.00109589	0.000518171
MAG111_viral	0	0	0	0	0	0	0	0	0	0	0	0	0	0.127966	0	0	0	0	0	0	0	0	0	0	0	0	0	0	0	0	0	0	0	0	0	0	0	0	0	0	0	0	0	0	0	0	0	0	0
MAG112_nonvir	0.0129397	0.00194092	0.000600773	0.00475991	0.000508341	9.2427e-05	0.0681151	0.00346598	0.121681	0.155732	0.661215	0.711122	0.236647	0.788496	0.00258792	0.000415431	0.00170987	0.00152502	0.0010629	0.000646985	0	0	0.00033875	0	0.000187634	0.000361847	0.0505712	0.253991	0.131868	0.556569	0.0214128	0.332529	0.685703	0.0243968	0.334764	0.0186761	0.445637	0.335995	0.0285739	0.00107398	0.0742915	0.00108414	0.0742388	0.0022857	0.110311	0.00167338	0.00469382	0.00107539	0.00430799
MAG112_viral	0.049751	0	0.049751	0	0	0	0.39801	0.199005	0.225373	0.224378	0	0.150249	0.484577	0.375622	0.199005	0	0	0	0	0	0	0	0	0	0	0	0	0.231343	0.263682	0	0	0	0	0	0	0	0.118905	0	0	0	0.068657	0	0	0	0	0	0	0	0
MAG113_nonvir	0.327515	1.28009	0.0495535	2.04223	0.198688	0.00714155	0.915882	0.0152742	0.565957	0.613539	0.517199	0.562544	6.46527	2.80063	0.0150758	0.132549	0.0284066	0.00999814	0.126044	0.301841	0.000154338	0	0.00284512	0	0	0.000428493	0.083923	0.0401319	0.0811232	0.407005	0.621814	0.682987	0.00808466	0.00880037	0.432028	0.0791921	0.120162	0.0256663	0.0143342	0.00387272	0.0310192	0.00419482	0.0277139	0.00300026	0.0263625	0.0048241	0.051773	0.00367433	0.0449095
MAG113_viral	0	0.157057	0	0.0405309	0.177323	0	0.00506627	0	0	0	0	0	0.0304996	0.0450906	0	0	0.116526	0.136792	0.283666	0.324248	0	0	0.00577554	0	0	0	0.00749819	0.110244	0.0499039	0.00891681	0.0188975	0.0191509	0.0211775	0.00765019	0.0446855	0.0211775	0.00445837	0.0253318	0.0191002	0.0255346	0.0671799	0.0172764	0.0757927	0.0372885	0.0401765	0.0293343	0.0191507	0.0127671	0.0231026
MAG114_nonvir	0.00483265	0.00718365	0.00189392	20.4082	5.85813	0.0023837	0.472798	0.0022854	0	7.73733e-05	3.46124e-05	4.1796e-05	0.000147594	0.000378786	0.00333055	0.00326526	0.00973065	0.0176977	0.0154763	0.35225	0.00555401	0	0.080716	0.000631851	0	0.083181	0.0426127	0.0154453	0.0396419	0.0119997	0.450919	0.0567996	0.00303607	0.0184092	0.114904	0.178474	0.00303837	0.0104951	0.241448	0.51997	0.512686	0.999996	0.517927	0.523065	0.103902	0.404766	0.36848	0.107801	0.418739
MAG114_viral	0	0	0	2.93398	0.0176747	0.00441885	0.614202	0	0	0	0	0	0	0	0	0.00441885	0	0.0132559	0.0132559	0.0839558	0	0	0	0	0	0	0	0.00667225	0	0	0	0	0	0	0	0	0	0	0.00556771	0.00556771	0	0	0	0	0	0	0.00556771	0	0
MAG117_nonvir	0	0	0	0	0.000519352	0.000692464	0.000346232	0	0	0	0	0	0.000237168	0	0.000173116	0	0	0	0	0	0	0	0	0	0	0	0	0.00144898	0.000917516	0	0	0	0	0	0	0	0	0	0	0	0	0	0	0	0	0	0	0	0
MAG117_viral	0	0	0	0	0	0	0	0	0	0	0	0	0.0054893	0	0	0	0	0	0	0	0	0	0	0	0	0	0	0	0	0	0	0	0	0	0	0	0	0	0	0	0	0	0	0	0	0	0	0	0
MAG118_nonvir	0.0151628	0.397914	0.00133007	1.01098	1.37055	0.00125409	0.134259	0.00231809	0.000769922	0.000744839	0.000649835	0.000630833	0.00215662	0.00154936	0.00201407	0.00102605	1.49242	1.26722	1.00901	0.990341	0.00535873	0	0.0117878	0.00249515	0	0.0127152	0.347445	0.618443	0.622846	0.867078	0.881936	0.863852	0.972431	0.654492	0.591586	0.574574	0.655464	0.723398	0.735042	0.802805	0.665467	1.3642	0.661261	0.790472	0.626187	0.969717	0.939446	1.33543	0.601621
MAG118_viral	0.0715053	0.0178761	0	0.0178765	0	0	0.286021	0.250268	0.0480871	0.188774	0.107615	0.0539864	0.403111	0.377905	0.214515	0	0.0178765	0.0178765	0	0	0	0	0	0	0	0	0.0829459	0.494994	0.253486	0.123704	0	0.193243	0.231319	0.0314621	0.157133	0.0854485	0.0611371	0.120129	0.0888451	0	0	0	0.0418307	0	0.0768681	0	0.0225244	0	0
MAG119_nonvir	0.00824302	0.000502598	0	0.000201046	0.000100535	0	0.040712	0	0	0.000303589	0.000151793	0.000151793	0.00491681	0.00657038	0	0	0	0.00110578	0.000100566	0	0	0	0	0	0	0	0.000302634	0.00869445	0.0085667	0.000151802	0	0.000126673	0	0	0.000631396	0	0	0.000126663	0	0	0	0	0	0	0	0	0	0.000126667	0
MAG119_viral	0	0	0	0	0	0	0.019948	0	0	0	0	0	0.078795	0	0	0	0	0	0	0	0	0	0	0	0	0	0	0	0	0	0	0	0	0	0	0	0	0	0	0	0	0	0	0	0	0	0	0	0
MAG13_nonvir	0.747987	0.500728	0.133308	0.519773	0.142794	0.00617558	0.960857	0.0199611	0.0484456	0.016935	0.0546929	0.0165402	0.0818721	0.115341	0.00912393	0.00888484	0.100281	0.0718351	0.249249	0.305945	0.0131217	0	0.0844192	0.00635805	0	0.0316512	0.0799777	0.128452	0.112473	0.106185	0.110166	0.102041	0.0905112	0.101631	0.106223	0.113924	0.0624462	0.0913758	0.178838	0.17206	0.22788	0.194361	0.18528	0.132504	0.163159	0.165845	0.146097	0.135389	0.17213
MAG13_viral	10.3002	2.71496	0.12438	1.11765	0.67519	0.0479753	14.5948	0.119032	0.17097	0.0957906	0.518453	0.150696	0.444571	0.66396	0.0461983	0.0657439	0.774712	0.701807	0.627214	0.625437	0.601947	0	0.418575	0.241902	0	1.17232	0.736562	0.846337	0.784538	0.683843	0.963912	0.729544	0.538815	0.480446	0.566908	0.63322	0.428828	0.446259	0.651326	0.787718	0.869969	1.1613	0.874216	0.780167	0.738606	1.09671	0.883367	1.09279	0.975906
MAG15_nonvir	0	0.000705978	0.000235326	0	0.00270625	0.000352996	0.000705984	0.00341223	0	0	0	0	0.000325925	0	0.00129429	0.00141196	0.00235326	0.00164729	0.00376522	0.00470653	0	0	0	0	0	0	0.00316279	0.00466417	0.0049748	0.00310866	0.000798931	0.000593017	0.00273921	0.00109544	0.000575374	0.000458887	0.000545958	0.000404763	0.00335576	0.0037464	0.006002	0.00437943	0.0043206	0.00606907	0.00259212	0.00574314	0.00215088	0.00549958	0.00103544
MAG15_viral	0.246483	0.084165	0	0.0240471	0.0661295	0.0120236	0.43886	0	0.749729	0.298545	0.404894	0.105747	0.82656	0.217626	0	0	0.0721414	0.0480943	0.0721414	0.0721414	0	0	0	0	0	0	0	0	0	0	0	0	0	0.0363112	0	0.0847061	0.0227847	0	0.00751471	0	0	0	0.00757479	0	0.0179151	0	0.00757479	0.00757479	0.00751471
MAG19_nonvir	0.0636661	0.000677279	0.00180616	0.000338645	5.64419e-05	0.0150701	0.300664	0.116326	0.0438863	0.0483882	0.101706	0.130134	0.023695	0.0849527	0.0795828	0.0558781	5.64419e-05	0.000169321	0	5.64399e-05	0	0	0	8.18443e-05	0	0	0	0.000311526	0.000339217	0.000269789	0.000789651	0.000568969	0.000561045	8.52469e-05	0.00767963	0.000134893	0.00243775	0.000197549	5.58782e-05	0	0.000125867	0	0.000482587	0	0.000531676	0	0.000142236	0	6.99889e-05
MAG19_viral	0.070491	0.005422	0	0	0	0	0.390359	0.027112	0.030637	0.032751	0.09435	0.155352	0	0.090012	0	0	0	0	0	0	0	0	0	0	0	0	0	0	0	0	0	0	0	0	0.006778	0	0	0	0	0	0	0	0	0	0	0	0	0	0
MAG1_nonvir	0.0246643	0.00861464	0.000822145	0.0226265	0.0144765	0.000107235	0.031956	0.000822144	0.0121935	0.00210862	0.00989683	0.00122214	0.0103354	0.00904359	0.000178727	0.0093653	0.00993687	0.0103662	0.0177294	0.0219824	0.00525851	0	0.0317212	0.00478202	0	0.0351749	0.0277753	0.0429631	0.0347345	0.016672	0.021088	0.0243798	0.0103994	0.0136401	0.0241482	0.02212	0.00546583	0.0258389	0.0198916	0.0304068	0.0274246	0.0325419	0.0232288	0.0264459	0.0216106	0.0337154	0.0316965	0.0342495	0.0366387
MAG1_viral	0.102881	0.257202	0.102881	0.385803	0.308642	0.0771606	0.334362	0.0385803	0.16731	0.0388374	0.445859	0	0.0760031	0.174768	0	0	0.231482	0.141461	0.270062	0.244341	0.0774177	0	0.370242	0	0	0.0165895	0.116127	0.0873199	0.107768	0.970679	0.131044	0.28858	0.678369	0.142747	0.138117	0.131044	0.331404	0.147248	0.161908	0.241512	0.342593	0.258488	0.246142	0.194316	0.147377	0.215149	0.256173	0.493184	0.253987
MAG21_nonvir	0.00307324	0.000608267	3.20124e-05	0.00348941	6.40286e-05	0.000288113	0.096067	0.00227291	4.83393e-05	4.83393e-05	9.66783e-05	9.66783e-05	0.00076095	0.00152092	0.00108843	0.000384151	0.000256092	0.000448165	0.0013122	0.000416183	0	0	2.24089e-05	0	0	0	0.0316657	0.36337	0.473362	0.184626	0.00970632	0.337838	0.105981	0.00598511	0.354035	0.025299	0.0403953	0.279251	0.00892484	0.000442758	0.0229482	0.000331014	0.0227652	0.000637359	0.0163149	0.000678371	0.00554978	0.000121018	0.00537211
MAG21_viral	0.075873	0	0	0	0	0.050582	0.505817	0.050582	0	0	0	0	0.038189	0.038189	0.025291	0.025291	0	0	0	0	0	0	0	0	0	0	0.038189	0	0	0	0	0.031866	0	0	0	0	0	0	0	0	0	0	0	0	0	0	0	0	0
MAG25_nonvir	0.00445154	0.00171992	0.00111289	0.000607023	0.000404696	0.000101171	0.00627211	0.00192225	0.0256211	0.0194047	0.0038951	0.00458813	0.0166953	0.00445356	0.00177049	0.000455262	0.000758789	0.000505849	0.000455264	0.000151757	4.35094e-05	0	0	0	0	0.000128982	0.00855201	0.0180849	0.0118785	0.0127612	0.0036877	0.0191583	0.0144387	0.00239474	0.0120126	0.00330577	0.0123996	0.0175295	0.0013299	0.00055189	0.00337153	0.00109771	0.00179884	0.000648002	0.0025647	0.000713761	0.00156158	0.000759797	0.00175836
MAG25_viral	0.167746	0.0645178	0.010323	0	0.00258083	0	0.157398	0	0.441637	0.908643	0.0193037	0.0574726	0.30455	0.0466851	0.00516145	0.0103229	0.00258067	0.00258075	0	0	0	0	0	0	0	0	0	0	0.0038711	0.0269428	0.0102713	0.0306588	0.0187876	0.0124132	0.0304265	0.0246716	0.0631758	0.0145035	0.00965191	0.00325166	0.0183746	0.00203877	0.00325171	0.00193552	0.00725184	0	0.00650331	0.00325166	0.00647759
MAG26_nonvir	0.0582666	0.00720627	0.0291531	0.000313894	3.92371e-05	0.0169897	0.0450309	0.0199325	0.0499593	0.0627659	0.061263	0.0645374	0.0595338	0.0453125	0.00871064	0.0162312	0.000130792	6.53959e-05	2.61586e-05	0.000313901	0	3.5314e-05	9.36471e-05	0	6.81429e-05	6.50036e-05	0.000163752	0.00289326	0.00279268	0.00718116	0.00867899	0.00647828	0.0063348	0.00257622	0.00779523	0.00475666	0.0071321	0.0056756	0.00034346	0.000138901	0.000702878	0.000192919	0.000498581	4.40769e-05	0.000528269	0.00014191	0.00076932	0.000131577	0.000602037
MAG26_viral	0.022001	0.0717337	0.00896658	0	0	0.0350517	0.919471	0.0105971	0.0627344	0.0485343	0.0960335	0.0928706	0.0489744	0.0711712	0.0586912	0.0676579	0	0.000815113	0.000815144	0	0	0	0	0	0	0	0	0.000586925	0	0	0	0.00308129	0	0	0.00454856	0.00123093	0	0.00383123	0	0	0	0	0	0	0	0	0	0	0
MAG30_nonvir	0.25563	0.0147997	0.00114311	1.71759	0.26189	0.000240698	0.250578	0.000721975	0.000542687	0.000363396	9.08481e-05	0	0.0014975	0.0012544	0.000601652	0.00072199	0.0475891	0.0408513	0.0369996	0.0617252	0.0136061	0	0.041829	0.00197459	0	0.0160324	0.12824	0.117636	0.18256	0.0404169	0.720154	0.267038	0.0408989	0.063713	0.172845	0.194352	0.025276	0.0367993	0.0624875	0.226546	0.0906225	0.337047	0.089746	0.202712	0.0628316	0.248623	0.402124	0.303553	0.39399
MAG30_viral	0.279094	0	0	1.11631	0.025962	0.006491	0.175245	0	0	0	0	0	0	0	0	0	0.012981	0.006491	0.006491	0.012981	0.029078	0	0.019472	0	0	0	0.017979	0.108457	0.081651	0.009801	0.462452	0.170053	0.015512	0.039203	0.122152	0.082755	0.021224	0.016161	0.008178	0.127994	0	0.241319	0.039592	0.132407	0.025378	0.102421	0.216006	0.170831	0.177322
MAG31_nonvir	0.000968915	0.000125019	3.12576e-05	0.000156277	9.37616e-05	6.25151e-05	0.00046883	6.25151e-05	0	0	4.71976e-05	4.71976e-05	0.000141593	9.43952e-05	0.000218792	0.000125019	0.000187534	0.000156277	9.37616e-05	3.12576e-05	0	0	0	0	0	0	0.000331306	0.000691068	0.000311308	0.000346934	0.000196594	0.000260365	0.000228796	0	0.000157533	0.000169093	9.43952e-05	7.87664e-05	0	0.00090548	0	0.0015506	3.65709e-05	0.00224291	0	0.00221477	7.87664e-05	0.000665435	0
MAG31_viral	0	0	0	0	0	0	0	0	0	0	0	0	0	0	0	0	0	0	0	0	0	0	0	0	0	0	0	0	0	0	0	0	0	0	0	0	0	0	0	0	0	0	0	0	0	0	0	0	0
MAG35_nonvir	0.122296	0.00125854	0.000457623	0.00326003	0.000915249	0	0.326511	0.00114403	0.000172748	0.000604626	0.000172741	0.000690476	0.00324114	0.00172583	0.000686448	0.000457606	0.000171622	0.000572024	0.000228813	0.000572032	0	0	0	0	0	0	5.26351e-05	0.000171605	0.000171605	0.000989048	0.000237366	0.000213369	0.000569179	0.00289563	0.00112743	0.00344478	0.000360939	0.000288297	0.000130423	7.20759e-05	8.63774e-05	0.000172754	0.000205368	0	0.000320911	4.06143e-05	0.000431313	0	0.00104854
MAG35_viral	0.072873	0.018218	0	0	0	0	0.091091	0	0	0	0	0	0	0	0	0	0	0	0	0	0	0	0	0	0	0	0	0	0	0	0	0	0	0	0	0	0	0	0	0	0	0	0	0	0	0	0	0	0
MAG36_nonvir	0.00126214	0.00229842	0	0.00103673	0.00117198	0.000315533	0.022988	0.000315539	0.000678836	0.000272258	0.00259814	0.000544073	0.00120714	0.0035718	0.000135222	4.50804e-05	0.00094657	0.000676114	0.000721207	0.000766282	0	0	0.000123503	0	0	0	0.0776256	0.181877	0.130597	0.00396033	0.00311606	0.00529998	0.00378321	0.00213119	0.00537079	0.00165877	0.00226957	0.00658914	0.00045345	0.00033808	0.00196528	0.000249259	0.00236964	0.00056615	0.00192383	0.000738814	0.00192972	0.000501691	0.0023133
MAG36_viral	0	0	0	0	0	0	0	0	0	0	0	0	0	0	0	0	0	0	0	0	0	0	0	0	0	0	0.0548812	0.0882573	0.0505391	0	0	0	0	0	0	0	0	0	0	0	0	0	0	0	0	0	0	0	0
MAG37_nonvir	5.31974	0.000833325	0.0015079	0.00174589	0.000595291	0.000872885	3.65188	0.00313462	0.00119676	0.00147487	0.00148317	0.00145106	0.00419444	0.0051261	0.00130945	0.149785	0.000674499	0.00301558	0.000515826	0.00115064	0	0	0	0	0	0	0	5.99156e-05	0	9.6023e-05	0.000119826	0.000347093	5.99156e-05	3.49174e-05	0.00106735	5.99156e-05	3.49174e-05	0.000249978	4.99958e-05	4.99958e-05	5.95187e-05	5.99156e-05	0.000297593	4.99958e-05	0.000178556	5.99133e-05	0.000280134	0.000247994	4.99958e-05
MAG37_viral	7.34279	0	0	0	0	0	4.25505	0	0	0	0	0	0	0	0	0.175725	0	0	0	0	0	0	0	0	0	0	0	0	0	0	0	0	0	0	0	0	0	0	0	0	0	0	0	0	0	0	0	0	0
MAG38_nonvir	0.0103338	0.0272694	0.00701223	0.00873453	0.0998497	0.00533052	0.0255057	0.00717626	0.00291684	0.0012827	0.00261298	0.00207948	0.0187809	0.0360437	0.008037	0.00660134	0.121953	0.106534	0.0684796	0.061428	0.000773396	0	0.00161035	9.92369e-05	0	0.00217954	0.0165386	0.0378763	0.0305647	0.0145264	0.010673	0.0222706	0.0124805	0.00910524	0.0376479	0.007882	0.00747725	0.0258382	0.00916921	0.0076175	0.011017	0.0070885	0.01347	0.00647381	0.0219208	0.0103104	0.0146634	0.00711721	0.0137017
MAG38_viral	0.00333255	0.289932	0	0.0366581	0.0433232	0	1.33962	0	0.010031	0.00503218	0.00503224	0	0.0401906	0.00499889	0	0.0033325	0.0366582	0.0799812	0.0566534	0.12997	0	0	0.0080981	0	0	0.0073649	0.00503216	0.0100643	0.0232612	0.0384578	0.0181292	0.0083314	0.0360582	0.0167627	0.0227281	0.0370913	0.0325591	0.0291265	0.0783816	0.0416569	0.148365	0.0476222	0.119872	0.05722	0.107808	0.246442	0.0519879	0.192222	0.0739161
MAG42_nonvir	0.186292	0.00308775	0.0047174	0.0189124	0.00214426	0.00274422	0.0726036	0.0611107	0.0424085	0.0567592	0.0562046	0.0585329	0.134605	0.103029	0.0251724	0.00866284	0.00896304	0.00600395	0.0233721	0.0315203	0	0	0	0	0	6.47567e-05	0.134034	0.672343	0.391567	0.742154	0.146516	0.486971	0.774603	0.0850111	0.476774	0.0878703	0.560935	0.53145	0.0749361	0.00376577	0.161569	0.0033219	0.168197	0.00721718	0.257953	0.00604297	0.0229904	0.00337509	0.0225169
MAG42_viral	0.287338	0.0130606	0.0065303	0.0261216	0.00653035	0.0065303	0.195912	0.140404	0.416084	0.40988	0.47809	0.521191	0.906909	0.794554	0.107751	0.00653033	0.032652	0.019591	0.00979551	0.00326517	0	0	0	0	0	0	0.105433	0.888853	0.432214	0.556064	0.270718	0.357931	0.594789	0.274767	0.350193	0.263044	0.497617	0.386044	0.0329133	0.00411427	0.123392	0.00486515	0.124078	0.0082285	0.149677	0.0126689	0.0478027	0	0.0497945
MAG43_nonvir	0.0619318	0.924962	0.00223857	0.526906	0.530832	0.00204213	1.15132	0.00486977	0.00412083	0.00341157	0.0035718	0.00348187	0.0177502	0.0106895	0.00294545	0.00459484	0.680765	0.586869	0.422206	0.597434	0.00192157	0	0.00498249	0.000205388	0	0.00344296	0.127585	0.257935	0.245168	0.275794	0.304858	0.321692	0.29226	0.235153	0.246613	0.223194	0.190987	0.279386	0.256458	0.285421	0.201317	0.390724	0.229801	0.267301	0.185094	0.264333	0.361769	0.51756	0.236259
MAG43_viral	0.477571	2.0979	0.238786	5.28705	2.45608	0.119393	1.29626	0.0682243	0.154529	0	0.0257548	0.0257548	0.116323	0.102507	0	0.0170559	2.50725	2.04673	2.45608	2.13201	3.40406	0	1.82654	0.871909	0	5.96435	2.33942	2.051	2.00068	2.00495	4.34863	1.91421	2.20246	2.0336	1.38803	2.44414	1.20212	1.59952	2.27989	2.81562	2.47945	3.50793	2.43868	2.58758	2.28126	2.75678	2.74296	3.25976	2.49684
MAG44_nonvir	0.101191	0.00895814	0.00159696	0.0566716	0.0143333	0.000779009	0.146762	0.00599833	0.0084865	0.0116095	0.0144066	0.0162029	0.03304	0.0308538	0.00296023	0.00124642	0.043428	0.0377807	0.0215392	0.0156966	0	0	2.92159e-05	3.38882e-05	0	0.000119566	0.0819601	0.359165	0.236957	1.55546	0.456821	1.05097	1.71301	0.339068	0.983302	0.371018	1.29791	1.01521	0.165609	0.00679059	0.397307	0.00585622	0.349461	0.0120114	0.581354	0.0122016	0.0484456	0.00789371	0.0554774
MAG44_viral	0.00693085	0	0.00866357	0.00346543	0	0.00519814	0.0450498	0.0225249	0.0104653	0.0026162	0.0366286	0.00783165	0.0554632	0.0515299	0.00693085	0.0121291	0.00519814	0.00519814	0.0103964	0	0	0	0	0	0	0	0.0290396	0.0960944	0.0824236	0.0672107	0.063832	0.0629309	0.0850225	0.0603666	0.0440795	0.0545967	0.0327478	0.0326089	0.0134802	0	0.010448	0.00259889	0.00869819	0	0.0155941	0	0.0360397	0	0.0342553
MAG47_nonvir	0.0894074	0.0342524	0.00403532	0.0557774	0.0354425	0.00331145	0.350333	0.0047085	0.0401276	0.01365	0.0578455	0.0163457	0.0657537	0.0619993	0.00320798	0.00408759	0.0380818	0.0349251	0.029234	0.0332698	0.00870241	0	0.0127776	0.00502928	0	0.021615	0.022848	0.0504403	0.03583	0.0355009	0.0384994	0.0315246	0.029278	0.0223161	0.0334359	0.0280289	0.0179735	0.0288754	0.0202589	0.0301746	0.0239341	0.0387715	0.0277987	0.0281805	0.0251811	0.0349757	0.0280895	0.0238068	0.0291884
MAG47_viral	0.0758723	0.644917	0.0172438	0.334529	0.0448339	0.00344872	0.582839	0.0275897	0.328942	0.0467996	0.226169	0.0516968	0.23217	0.202683	0.0206926	0.0137949	0.0551799	0.0344874	0.0206926	0.0241414	0	0	0.0257621	0	0	0.0310042	0.0395917	0.185164	0.0469032	0.0939095	0.0954268	0.0853912	0.10467	0.0559732	0.103152	0.175576	0.0780454	0.0507657	0.137605	0.134087	0.136915	0.198062	0.138019	0.106601	0.142847	0.173472	0.100393	0.136915	0.0964272
MAG49_nonvir	0.00292561	0.0173312	0.00171976	1.04717	0.270756	0.000781488	0.0474824	0.00163042	0.00194065	0.0016378	0.00158174	0.00111427	0.0398817	0.0309162	0.00118373	0.000960389	0.000402031	0.00147408	0.00118373	0.0154553	0.000534691	0	0.0156384	6.72271e-05	0	0.0135989	0.120126	0.0177622	0.0247043	0.00208962	0.0483111	0.015418	0.000595217	0.00444726	0.0455487	0.00744659	0.00114689	0.00702109	0.0319746	0.0638331	0.0910918	0.174837	0.0847847	0.0832615	0.019143	0.0829703	0.0596215	0.0178962	0.0666089
MAG49_viral	0	0	0	0.553235	0	0	36.9563	0	0	0	0	0	0	0	0.008925	0	0	0.026774	0.026774	0.053458	0	0	0	0	0	0	0	0	0	0	0	0	0	0	0	0	0	0	2.85444	2.1892	3.87845	4.75127	0.846943	2.57706	0.026506	10.0759	0	0	0
MAG4_nonvir	0.00294958	0.00073754	0.000851007	0.00641091	0.00289342	0.161347	0.0314288	0.0329618	0.0235791	0.00447513	0.0099982	0.00475544	0.0758132	0.278613	0.0274024	0.0214447	0.0010212	0.000397129	0.000964475	0.00107795	0.00013389	0	0.000255869	0	0	0.000169634	0.00246168	0.0307752	0.0607742	0.170357	0.0925735	0.124524	0.0965721	0.00112049	0.254228	0.00497781	0.0767607	0.309746	0.000285373	0.000134458	0.0013026	0.000188923	0.00162315	0.000213886	0.000968445	0	0.00071428	5.44636e-05	0.000740375
MAG4_viral	0	0	0	0	0	0.0128784	0.0643913	0	0	0	0	0	0	0.0194463	0	0	0	0	0	0	0	0	0	0	0	0	0	0	0	0	0	0	0	0	0	0	0	0	0	0	0	0	0	0	0	0	0	0	0
MAG50_nonvir	0.0251154	0.00259098	0.00181079	0	2.7845e-05	0.000501488	0.0132193	0.0302414	0.00256828	0.00526288	0.010624	0.014266	0.00316141	0.00529172	0.00437364	0.000571114	0	2.786e-05	0	0	0	0	0	0	0	0	0	4.94543e-05	0.000281665	0.00146126	0.00226823	0.0006451	0.00039422	6.40813e-05	0.000748042	0.000448129	0.0011853	0.000287237	0	0	4.20684e-05	0	0	0	2.10344e-05	0	6.21286e-05	0	0.000136514
MAG50_viral	0	0	0.0365434	0	0	0	0	0.0182717	0	0	0.475425	0.566782	0	0.110177	0	0	0	0	0	0	0	0	0	0	0	0	0	0	0	0	0	0	0	0	0	0	0	0	0	0	0	0	0	0	0	0	0	0	0
MAG51_nonvir	1.02306	0.24101	0.0619642	0.428191	0.315612	0.0327705	0.602728	0.0375513	0.0142649	0.00665409	0.0104634	0.00628635	0.0492816	0.0345599	0.0657739	0.0924	0.647084	0.521915	0.206845	0.156503	0.000480874	0	0.00783897	0.000115845	0	0.00567368	0.0868982	0.0550174	0.0408256	0.351764	0.331134	0.292642	0.242051	0.225016	0.208212	0.208531	0.123521	0.155981	0.495799	0.204132	0.477443	0.381142	0.281609	0.23007	0.521069	0.372847	1.3533	0.292046	1.60435
MAG51_viral	0.0321685	0.00643404	0.0643379	0.0128678	0.00643378	0.0128672	0.0321685	0.0193013	0.01943	0.01943	0.0679407	0.145532	0.048575	0.650261	0.0193013	0.0386025	0	0	0	0	0	0	0	0	0	0	0.0640803	0.117416	0.0456796	0	0.00971502	0.00759184	0.0058546	0.0153767	0.0241908	0.0153767	0.00971502	0.00810655	0	0	0	0.00971491	0	0	0	0	0	0.0081063	0.0162128
MAG52_nonvir	0.0450353	0.0221932	0.0340456	0.0440399	0.0248322	0.00731121	0.103132	0.0673583	0.00500279	0.0079688	0.00559891	0.0058148	0.110379	0.0768343	0.0239232	0.00956038	0.031754	0.0320997	0.0210252	0.0203762	0.000686994	0	0.0428299	4.19634e-05	0	0.0333236	0.104808	0.252178	0.093921	0.380851	0.375945	0.368525	0.234663	0.245258	0.603008	0.423372	0.174297	0.404143	0.162551	0.0668872	0.326172	0.0569501	0.365262	0.0834443	0.378557	0.0890787	0.316052	0.101224	0.344117
MAG52_viral	0.274725	0.659341	0	1.26374	0.43956	0	0.659341	0	0	0	0	0	0	0	0	0	0.549451	0.274725	0.32967	0.549451	0	0	0	0	0	0	0.165385	0.082418	0.152198	1.17143	0.345055	0.069231	0.808791	0.228022	0.273626	0	0.326374	0.069231	0.207692	0.276374	0.661538	0	0.412637	0.345604	0.160989	0.153297	0	0.137912	0.204945
MAG54_nonvir	0.00159378	0.00139454	0.000199221	0.00424936	0.00497982	0.00365235	0.0118868	0.0611591	0.00157252	0.00150082	0.0042208	0.00528199	0.0686497	0.434944	0.000199222	0.000664065	0.00365235	0.00199218	0.00464845	0.00823306	0.000104257	0.000187929	0	4.84722e-05	0.000780936	0	0	0.00012883	0.000171324	0.0013527	0.00206525	0.00742355	0.000810162	0.000918404	0.0164608	0.00169868	0.000634849	0.00190121	0.00129625	0.00252942	0.00128563	0.00240059	0.000630198	0.00134672	0.000725822	0.00144767	0.00145231	0.00281497	0.00024504
MAG54_viral	0	0.18315	0	0	0	0	0	0	0	0	0	0	0	0	0	0.03663	0	0	0	0.07326	0	0	0	0	0	0	0	0	0	0	0	0.046154	0	0	0	0	0	0	0	0	0	0	0	0	0	0	0	0	0
MAG55_nonvir	0.00484206	0.000954274	0.002403	0.000282745	3.53436e-05	7.06867e-05	0.0293347	0.00604339	0.228662	0.425862	0.226911	0.338791	0.0878123	0.0629468	0.00367572	0.000459464	0	0	3.53436e-05	0.000141374	0	0	0	0	0	0	0.00040327	0.000145262	0.000106031	0.00598118	0.00463989	0.0022687	0.00779607	0.00215949	0.00314698	0.00243517	0.00668734	0.00221109	0.000177424	7.13934e-05	0.000627701	0.00013996	0.000279567	4.45336e-05	0.000885704	5.3368e-05	0.00039302	0.000177425	0.000351314
MAG55_viral	0	0	0.00271246	0	0	0.00813738	0.0244119	0.00271246	0.167603	0.290368	0.0981907	0.191038	0.183308	0.0650989	0	0	0	0	0	0	0	0	0	0	0	0	0	0	0	0	0	0	0	0	0	0	0	0	0	0	0	0	0	0	0	0	0	0	0
MAG56_nonvir	0.00620906	0.00546696	0.00253095	0.00118073	0.000101241	0.00263224	0.0956358	0.0036446	0.00928467	0.00981345	0.00901097	0.00931231	0.0104479	0.0139025	0.00340837	0.00431954	0.000877371	0.00205853	0.0120137	0.0107651	0	0	0	0	0	0	0.00632644	0.00412382	0.00186415	0.00160533	0.000314173	0.000840615	0.00209232	0.000212283	0.00257552	0.000349268	0.00145714	0.000845352	0.000236572	0	0.000188313	0	0.000127222	0	0.000315183	0	4.25205e-05	0	0
MAG56_viral	0	0.0077957	0.00519707	0.00129916	0	0.0298828	0.0896489	0.0207877	0.00391065	0.0137331	0.00588559	0.0137331	0.0019617	0	0.0116933	0.032481	0.0181895	0.0155912	0.0441748	0.054569	0	0	0	0	0.00113056	0	0	0	0	0.0019617	0	0	0.000961524	0	0	0	0	0	0	0	0	0	0	0	0	0	0	0	0
MAG57_nonvir	0.000147416	0	0	4.913e-05	0	0	0.00211272	0	0.0448971	0.0414642	0.0582057	0.0575754	0.183219	0.370623	0	0.000687891	0	0	0	0	0	0	0	0	0	0	0	0	7.41945e-05	0	0	0	0	0	0	0	0	0	0	0	0	0	0	0	0	0	0	0	0
MAG57_viral	0	0	0	0	0	0	0	0	0	0	0	0	0	0	0	0	0	0	0	0	0	0	0	0	0	0	0	0	0	0	0	0	0	0	0	0	0	0	0	0	0	0	0	0	0	0	0	0	0
MAG59_nonvir	0.422848	0.000694391	0.00587941	0.000370373	9.25912e-05	0.000648127	1.09322	0.010508	0.0793455	0.109708	0.114614	0.168111	0.0425041	0.0607406	0.00509241	0.00124996	0.000185179	0.000555528	4.62967e-05	0.000277778	0	0	0	0	0	0	0.000385632	0.000620824	0.000540289	0.000639329	0.00137683	0.00942611	0.000471737	0.000292584	0.00491233	0.000460172	0.000471275	0.000811539	0	0	0	5.50911e-05	0	0	0.000201842	0	0	0	5.83315e-05
MAG59_viral	0.528479	0	0.23488	0	0	0.01468	1.20376	0.352319	0.154874	0.110834	0.088667	0.133001	0.155167	0.199207	0.1468	0.08808	0	0	0	0	0	0	0	0	0	0	0.022167	0	0	0	0	0	0	0	0	0	0	0	0	0	0	0	0	0	0	0	0	0	0
MAG5_nonvir	0.0153144	0.00029796	0	0.00387342	0.000178773	0	0.121862	0	0.0204447	0.0280927	0.00116263	0.00269592	0.133091	0.0207903	5.95932e-05	0	0.000834274	0.00232348	0.00107264	0.000952853	8.93883e-05	0	0	0	0	0	0.00755921	0.120581	0.110028	0.095871	0.228099	0.290521	0.0698712	0.0495844	0.282189	0.1119	0.0569899	0.384095	0.0179537	0.00145104	0.0319293	0.000678739	0.0362967	0.000824778	0.0308237	0.000889709	0.16615	0.00212266	0.165545
MAG5_viral	0.00735175	0	0	0.00245058	0	0	0.12988	0	0.0391351	0.0259025	0.00370009	0	0.0787362	0.00370009	0	0	0	0	0	0	0	0	0	0	0	0	0.00737627	0.0369543	0.0747909	0.0404588	0.119538	0.163795	0.0708456	0.0362683	0.140687	0.0844461	0.0532261	0.264979	0.0061752	0	0.0134534	0	0.0123265	0	0.0177666	0	0.0863087	0.0030876	0.081383
MAG60_nonvir	0.124745	0.63294	0.00246992	1.03605	1.23907	0.00180259	1.51644	0.00146878	0.0895511	0.0147488	0.0437643	0.00578875	0.0810318	0.0344194	0.00150219	0.00300434	1.51921	1.38158	0.924418	0.921051	0.00274198	0	0.012854	0.000829204	0	0.00600605	0.506412	0.698441	0.70996	0.710881	0.788449	0.810403	0.695608	0.571673	0.592431	0.576043	0.445847	0.689908	0.701298	0.879657	0.63209	1.30379	0.672023	0.823047	0.620721	0.972756	1.08237	1.41079	0.783389
MAG60_viral	0.192669	16.0347	0.0240834	2.88999	2.7937	0.00481688	2.86595	0.00963357	0.0145466	0.00727322	0.0218196	0	0.0363182	0.0726845	0	0.01445	6.47835	5.58239	2.9671	2.8948	0.00727334	0	0.0126195	0	0	0.0136312	0.685516	1.28385	1.19869	1.26752	1.8385	1.70079	1.38611	1.31733	1.02514	1.31954	0.778816	1.3207	1.58567	1.9631	1.67449	2.54862	1.75396	1.89808	1.54289	1.90747	2.54024	2.94716	2.1551
MAG62_nonvir	0.0258281	0.00229729	0.00470325	6.20907e-05	1.55229e-05	0.00847516	0.0533801	0.00558801	1.88073	2.62113	0.799853	1.01937	1.11239	0.385829	0.0103375	0.00465668	3.10444e-05	0	0	9.31328e-05	0	0	0	0	0	0	0	0.00018813	8.21125e-05	0.00196558	0.00327333	0.00246136	0.00136751	0.000517513	0.00352681	0.00146406	0.00256816	0.00205701	0	0	0.00019884	0	0.000186268	0	8.3199e-05	0	0.000265741	0	0.000151342
MAG62_viral	0.0576374	0.00151676	0.666598	0.0113757	0.00151679	1.37646	0.200972	0.712117	0.712147	1.20675	0.810813	1.07293	0.473346	0.441927	0.743961	1.03897	0	0.00151675	0.00455027	0.00227512	0	0	0.00200972	0	0	0	0	0	0	0	0.00409529	0.0028667	0.00229034	0	0.0111179	0.00229032	0.00973771	0.00252538	0	0	0	0	0	0	0	0	0	0	0
MAG66_nonvir	0.0373838	0.00281464	0.00264907	0.00019868	0	0.000827835	0.0246692	0.00235105	0.0613089	0.129022	0.0483224	0.0822266	0.0453273	0.0401593	0.00112586	0.00251662	0.000132455	6.62274e-05	3.31129e-05	0.00019835	0	0	0	0	0	3.97367e-05	0.000263252	0.000267556	0.000325174	0.0216158	0.0150835	0.0274987	0.0292494	0.00887639	0.022992	0.0178491	0.0290223	0.0301048	0.00105433	0	0.00217919	0	0.00168283	0	0.00213813	0.000150004	0.00169739	8.24529e-05	0.000754986
MAG66_viral	0.0234357	0.178697	0.00292936	0	0	0	0.00878828	0	0.0884696	0.0795932	0.0216486	0.0530525	0.0266874	0.00884692	0	0.00292936	0.0029294	0	0	0	0	0	0	0	0	0	0	0	0	0.0379073	0.0121574	0.0546929	0.063452	0.00515588	0.0359738	0.0251641	0.0880594	0.0309643	0.0036618	0	0.0127725	0	0.00738225	0.00228499	0.00401341	0.00210914	0	0	0.00366175
MAG67_nonvir	3.2843	0.346427	0.0366702	0.00210511	0.000571758	0.0137996	1.62695	0.0030927	0.300935	0.525907	0.430252	0.651059	0.380613	0.242641	0.00369043	0.0155411	0.00249497	0.00244296	0.000519791	0.000571751	0	0	2.00116e-05	0	0	2.52096e-05	0.00283696	0.0199393	0.0338537	0.222737	0.353144	0.12811	0.0156266	0.00356439	0.0888864	0.0575812	0.160069	0.0297589	0.000359688	0	0.00120303	0	0.00089506	0	0.0014533	0	0.0127162	0.000227922	0.011983
MAG67_viral	0	0	0	0	0	0	0	0	0	0	0	0.0188022	0	0.0188022	0.0124517	0	0	0	0	0	0	0	0	0	0	0	0	0	0	0	0	0	0	0	0	0	0	0	0	0	0	0	0	0	0	0	0	0	0
MAG68_nonvir	0.0439856	5.43496	0.0440803	39.9825	68.6459	0.051662	0.0768568	0.0389935	0.000142227	0	7.11136e-05	0	0.000553821	0.00190026	0.0395582	0.051096	49.8237	55.1912	33.8463	32.7492	0.00894237	0	18.1503	0.0107273	0	6.77446	4.54055	17.6355	4.35044	25.8375	17.4823	61.5129	13.1516	21.5019	63.5917	18.5105	8.07734	70.7788	52.3562	41.5969	38.9351	51.5116	50.6741	39.1138	29.8851	76.041	32.3191	35.1657	23.0087
MAG68_viral	0.0156491	1.89864	0.00521654	0.276474	1.04851	0.0782473	0.114763	0.00521654	0	0	0	0	0	0.00787688	0.0364632	0.0886802	0.959833	0.672874	3.5471	3.641	0	0	0.0526344	0	0	0.0288472	0.031455	0.143036	0.0389151	0.0881066	0.0511737	0.5024	0.0557643	0.129004	0.381116	0.0774129	0.0249345	0.357799	0.359259	0.215336	0.301617	0.277308	0.482681	0.352634	0.257277	0.486437	0.324987	0.276735	0.253573
MAG6_nonvir	0.00236834	0.0014677	0.00830591	0.00126757	0.00133427	0.0210816	0.00446985	0.00126757	0.00148039	0.000945062	0.0111365	0.00642021	0.00215755	0.0339003	0.00210149	0.0370589	0.00173456	0.00140099	0.00083392	0.000933989	0.000122755	2.80203e-05	8.63933e-05	2.7019e-05	0.000167785	2.60176e-05	0.000185466	0.000228487	0.000302544	0.000389938	0.000904636	0.000226154	0.000903973	0.000449315	0.00071016	0.000570403	0.00019713	0.000343913	0.000107408	0.000227159	0.000195144	0.000157781	0.000218482	0.000216158	0.000167792	0.000110747	0.000459658	0.000146434	0.000763207
MAG6_viral	0	0	0	0	0	0	0	0	0	0	0	0	0	0	0	0.006598	0	0	0	0	0	0	0	0	0	0	0	0	0	0	0	0	0	0	0	0	0	0	0	0	0	0	0	0	0	0	0	0	0
MAG70_nonvir	0.0168559	0.0210122	0.0134317	0.0678897	0.0330468	0.0519651	0.0166235	0.023805	0.0124107	0.0181469	0.0172346	0.0214191	0.00914376	0.00927043	0.0320165	0.0494382	0.0179866	0.013698	0.0108384	0.0115369	3.62369e-05	0	0	0	0	4.98712e-05	0.00340855	0.0039189	0.0031203	0.0103177	0.0115579	0.00371473	0.00662659	0.033603	0.00999025	0.0515601	0.0058097	0.00654612	0.00412769	0.00514739	0.00192903	0.00372138	0.00124113	0.000777321	0.00593438	0.00254677	0.00911319	0.00225586	0.0106402
MAG70_viral	0.0313224	0.0187935	0	0	0.00626447	0	0.012529	0	0.00945933	0	0	0	0	0	0	0	0	0	0	0	0	0	0	0	0	0	0	0	0	0	0	0	0	0	0	0	0	0	0	0	0	0	0	0	0	0	0	0	0
MAG72_nonvir	0.82415	0.196812	0.0448129	0.00919844	0.00241049	0.00344342	3.59118	0.0383688	0.00167358	0.00178267	0.055454	0.0817606	0.0103682	0.953792	0.014363	0.134439	0.00196765	0.00811669	0.0012298	0.00309909	7.32922e-05	0	0.0012544	0.000121504	0	0.000827407	0.00117175	0.00330618	0.00310306	0.0923801	0.245754	0.204855	0.00688336	0.00661435	0.241999	0.0208732	0.0372181	0.0976569	0.00103893	0.000228744	0.00181027	0.000368449	0.00182602	0.000239562	0.00117322	0.000343362	0.0091714	0.000123964	0.00676003
MAG72_viral	0	1.51423	0	0.121139	0.121139	0	0.242277	0	0.09146	0	0	0	0	0	0	0	0	0	0.726832	1.5748	0	0	0	0	0	0	0.09146	0	0	0.177468	0.09146	0.426408	0.306481	0.144761	0.372502	0.708056	0.382798	0.91278	0.152635	0.076317	0.348879	0	0.228346	0.075712	0.265899	0.182919	0.152635	0	0.304664
MAG73_nonvir	2.02806	0.390859	1.10093	0.980118	1.11249	0.332833	8.99768	0.0742538	0	0	0	0	0.000139928	0	0.0499064	3.76136	1.22424	1.0526	0.805399	0.79365	0.00104852	0	0.0010168	0	0	0.00157185	0.296119	0.552814	0.537577	0.724425	0.795084	0.818694	0.826276	0.599907	0.580633	0.536638	0.547276	0.690537	0.620757	0.66387	0.506362	1.05704	0.517001	0.604954	0.454775	0.703286	0.838532	1.22613	0.495213
MAG73_viral	0	0	0	0.014239	0	0	0	0	0.086003	0.021501	0.021501	0.021501	0.064502	0.226541	0	0	0	0	0	0	0	0	0	0	0	0	0	0	0	0	0	0	0	0	0	0	0	0	0	0	0	0	0	0	0	0	0	0	0
MAG74_nonvir	0.983671	0.0127179	0.00207179	0.101169	0.121369	0.00322279	7.64192	0.0147326	0.00198313	0.0043306	0.00604843	0.0071643	0.020781	0.0489889	0.011107	0.0101287	0.108651	0.103645	0.0586415	0.0519089	8.69263e-05	0	0.0365035	0	0	0.0140541	0.0715285	0.505146	0.377276	0.240048	0.164484	0.379781	0.25794	0.186042	0.470248	0.168602	0.11326	0.39333	0.0905492	0.0734916	0.085497	0.0956509	0.0952912	0.0703287	0.0590639	0.116212	0.0921375	0.0658617	0.0746241
MAG74_viral	1.8311	4.64581	0.218639	13.8828	11.4507	0.05466	3.63487	0.08199	0	0	0	0	0.041268	0.117245	0	0	9.86581	8.11697	6.25772	6.0123	0.040995	0	0.60727	0	0	0.123258	0.844766	3.53676	4.58705	6.86362	3.63706	4.26783	5.95026	8.97568	3.94862	9.98634	3.10085	4.62203	5.65701	6.79967	6.0891	8.93113	7.3449	6.27576	5.76032	8.78983	6.72588	6.45614	6.53375
MAG78_nonvir	0.00552575	0.00193578	0.000351965	0.000246378	3.51957e-05	0.000422359	0.0257627	0.00102068	0.00787226	0.012692	0.00960459	0.0134772	0.00459587	0.00411616	0.000844695	0.000563135	7.03915e-05	0.000105584	0.000915088	0.000985482	0	0	0	0	0	0	0.000474795	0.000554684	0.000145007	0.00277485	0.00169151	0.000628248	0.00234897	0.000733838	0.000625779	0.00122482	0.00240493	0.000394545	8.83421e-05	4.36425e-05	0.000232293	0	0.000221031	0	0.000394898	0	4.4347e-05	0	4.43476e-05
MAG78_viral	0	0	0.0411887	0	0	0.0521719	0.0356965	0.0164755	0.0248777	0.0414356	0.00414645	0.00414628	0.0186721	0.0154045	0.0302048	0.0411885	0	0.00274599	0.00823759	0	0	0	0	0	0	0	0	0	0	0	0	0	0	0	0.00345995	0.00241647	0	0.00680967	0	0	0	0	0	0	0	0	0	0	0
MAG79_nonvir	0.00639855	0.0159093	5.76486e-05	0.0368336	0.0509553	0.000807021	0.0130271	0.000461153	0.000261138	0.000154488	8.70427e-05	8.70434e-05	0.00172876	0.0012088	0.000518807	0.000345866	0.0442697	0.0238648	0.0426545	0.0449043	8.41567e-05	0.000383917	0	4.38115e-05	0.00171838	0	0.000405248	0.00160195	0.00377976	0.0156822	0.023784	0.0211249	0.0117814	0.0203179	0.0144716	0.0122488	0.0111058	0.0169221	0.0396213	0.0509379	0.0342586	0.0432592	0.0309366	0.0241547	0.022811	0.0227868	0.0317534	0.0450634	0.0188716
MAG79_viral	0.00235071	0.155148	0.00235072	0.914363	1.32576	0	0.0141045	0.00705215	0.088599	0	0.0177245	0	0.0852844	0.0567231	0	0.00705219	0.392572	0.213916	2.53872	1.36573	0	0	0	0	0	0	0	0	0	0.0310531	0.125059	0.298002	0.157898	0.12078	0.810649	1.06655	0.0953926	0.169347	0.42741	0.755218	0.338481	4.37654	0.370992	0.62252	0.366196	0.446639	0.283192	3.6165	0.29323
MAG80_nonvir	0.546522	24.3502	0.0582636	57.4666	89.767	0.0552468	5.72278	0.0547961	0.000747898	0.000475928	0.000339968	0.000467811	0.0010442	0.000951426	0.0502488	0.0533552	90.8384	77.4199	55.2622	53.4963	0.0441067	0.000229646	0.0172745	0.0161475	4.81685e-05	0.0168301	21.7872	38.6087	37.462	56.0901	59.8335	52.5131	71.08	42.5223	35.2271	36.7423	48.4982	46.3662	36.326	39.657	33.954	78.779	28.7296	38.6247	30.5156	51.5011	50.6737	66.7755	28.5878
MAG80_viral	0.006948	1.25764	0.006948	0.806003	1.05607	0	0.264036	0	0	0	0	0	0	0	0	0	1.50764	1.45914	0.951848	0.90328	0	0	0	0	0	0	2.75466	8.26056	2.44942	0.414258	0.528071	0.459074	0.536757	0.397999	0.396748	0.406962	0.454975	0.472207	1.32282	0.752988	1.7491	1.26543	1.56246	1.85235	1.70101	2.9335	0.952752	1.78419	1.01688
MAG81_nonvir	0.000462089	0.00112223	0.000462097	0.00026406	9.90202e-05	0.000693146	0.00207942	0.00102322	0.00404631	0.00441302	0.00203586	0.00242072	0.00190681	0.00111431	0.00135328	0.00227747	0.000462096	0.000759156	0.00379578	0.00356474	0	0	4.91805e-05	0	0	4.12587e-05	0.0026686	0.0028607	0.00716843	0.00112554	0.00107008	0.0030769	0.0015873	0.000693474	0.0375948	0.000803059	0.00111431	0.0135071	4.1589e-05	6.86546e-05	0.000329739	0	0.000195069	4.15886e-05	0.000271976	0.00014853	4.12577e-05	0	0.00014523
MAG81_viral	0.00379249	0	0	0	0	0	0.072057	0	0.0229065	0.034284	0.0171419	0.0114533	0.0266232	0.0171419	0	0	0	0	0	0	0	0	0	0	0	0	0	0	0	0	0	0	0	0	0	0	0	0	0	0	0	0	0	0	0	0	0	0	0
MAG83_nonvir	0.000392995	0	0	9.82436e-05	0	0	0.000442123	0	7.41806e-05	0	7.418e-05	7.41806e-05	0.000370895	7.418e-05	0	0	0	4.91261e-05	0	0	0	0	0.000146397	0	3.43757e-05	7.41814e-05	0.002248	0.048621	0.0613853	0.001489	0.0069655	0.00223326	0.00345943	0.00740024	0.00952643	0.0132138	0.00462174	0.00686189	0.000793855	0	0.00139516	0	0.00092358	0.000123305	0.00146196	0	0.00127384	0	0.00202054
MAG83_viral	0	0	0	0	0	0	0.00179434	0	0	0	0	0	0	0	0	0	0	0	0	0	0	0	0	0	0	0	0	0	0	0	0.0112323	0	0.00428863	0.00157914	0.00672888	0.0054189	0	0.00418048	0	0	0.00269114	0	0	0	0	0	0.00450363	0	0.00220714
MAG84_nonvir	0.00216437	0.000623078	0.000163966	0.000491902	0.000819833	0.000393522	0.0131171	0.000131174	0.0113629	0.0257793	0.0222215	0.0225226	0.0212725	0.0212869	0.000360731	0.000131174	0.000163971	0.000262346	0.00646031	0.000131171	0.000109858	2.32837e-05	0.124217	7.60808e-05	0.000192169	0.0041543	0.00635768	0.0999562	0.0659533	0.0252559	0.266761	0.0101437	0.187705	0.274783	0.0491814	0.401002	0.149498	0.0631579	0.00731524	0.000152489	0.018753	4.91903e-05	0.0130387	0.000141012	0.0198538	9.70639e-05	0.00163967	0	0.00139176
MAG84_viral	0	0	0.118262	0	0	0.167537	0	0	0	0	0	0	0	0.0148813	0.00985522	0.36464	0	0	0	0	0	0	0	0	0	0	0	0	0	0	0	0	0	0	0	0	0	0	0	0	0	0	0	0	0	0	0	0	0
MAG87_nonvir	0.00150738	0.000479615	0.000137038	0.00102777	0.0010271	0.00137037	0.0119223	0.000411112	0.00221933	0.00226315	0	0.000102778	0.0733567	0.00365136	0.000548151	0.000548151	0.00171297	0.000479627	0.00095927	0.000890743	0	0	0	0	0	0.00010278	0	0.000612552	0.000804411	0.000396726	0.000163762	0.0028476	0.000387793	0.000327523	0.00151222	0.000254885	6.2348e-05	0.000842754	0.000776302	0.000424127	0.000914746	0.000659164	0.000423458	0	0.000516635	0.000356982	0.00138129	0.000258999	0.00110794
MAG87_viral	0.058617	1.81712	0.058617	0	0	0	0.058617	0	0	0	0	0	0	0	0	0	0	0	0	0	0	0	0	0	0	0	0	0	0	0	0	0	0	0	0	0	0	0	0	0	0	0	0	0	0	0	0	0	0
MAG89_nonvir	0.11048	0.154822	0.0171581	0.00130248	0.000169888	0.00345438	0.110368	0.00413393	0.298201	0.503046	0.18791	0.302772	0.394321	0.203579	0.0019254	0.0958138	0.00152899	0.000792808	0.000226517	0.03273	0	0	0.00241468	0	0	0.0032171	0.00111163	0.00215021	0.00274311	0.179558	0.179873	0.120168	0.0174299	0.00382757	0.116409	0.0473505	0.167938	0.0353989	0.00283428	0.000110426	0.00823899	8.49442e-05	0.00577166	0.000244634	0.00736237	5.20992e-05	0.00792299	0	0.00688272
MAG89_viral	0.0747636	0.08224	0.00373818	0	0	0.00747629	0.429816	0	0.173078	0.281859	0.112033	0.124182	0.16676	0.0550259	0	0.100894	0	0.00373815	0.0037381	0.0112145	0	0	0.00556985	0	0	0	0	0	0.00377558	0.013121	0.00328963	0.018205	0.00564468	0	0.0122613	0.00564468	0.0145789	0.0184666	0.0046727	0	0.0157004	0	0	0	0.00560735	0	0.00942028	0	0
MAG90_nonvir	0	0	0	0.000100084	0	0.000200142	0.0113091	0.000300251	0	0.000302252	0.000151107	0	0.000453359	0.000151107	0.000200142	0	0.000100071	0.000400253	0	0.000100071	0	0	0	0	0	0	8.00567e-05	0.00539231	0.00266312	0	0	0	0	0	0	0	0	0	0	0	0	0	0	0	0	0	0	0	0
MAG90_viral	0	0	0	0	0	0	0	0	0	0	0	0	0	0	0	0	0	0	0	0	0	0	0	0	0	0	0	0	0	0	0	0	0	0	0	0	0	0	0	0	0	0	0	0	0	0	0	0	0
MAG94_nonvir	0.202781	12.2788	0.00660882	1.49036	2.50085	0.00704627	5.22631	0.00855261	0.00058702	0.000435891	0.00300119	0.000733289	0.000850401	0.00245256	0.0063658	0.00806672	15.4549	12.0521	0.858836	1.15802	0.000216221	0	0.00224847	0.000121022	0	0.000765857	0.142018	0.2157	0.20496	0.410139	0.371182	0.247039	0.439144	0.328901	0.250169	0.378626	0.370992	0.232007	0.284126	0.214032	0.416856	0.3366	0.273898	0.197113	0.289122	0.222899	0.473841	0.443152	0.349646
MAG94_viral	0.0306026	0.193818	0	0.601857	2.63175	0.153015	0.142814	0	0.0882385	0.138427	0.281649	0.0455986	0.503213	0.270734	0.0102009	0.0102009	0.581455	0.377435	2.62165	2.77456	0	0	0	0	0	0	0	0.0306027	0.337346	0.0795675	0.118739	0.0385597	0.27716	0.302152	0.114965	0.571356	0.431195	0.0879319	0.0770172	0.0691624	0.0751812	0.134551	0.152301	0.0528411	0.128838	0	0.152301	0.0256045	0.0846676
MAG95_nonvir	0.277973	0.169271	0.0171009	0.0267781	0.0192798	0.0230092	0.789522	0.00975068	0.00526447	0.00963022	0.00133154	0.00138509	0.124873	0.0192121	0.0127794	0.0206833	0.0221242	0.0220138	0.0206463	0.0765273	0.0456088	0	0.0624159	0.0173601	0	0.0470488	0.0623668	0.579893	1.13131	0.0178593	0.0261831	0.0212968	0.012393	0.0110796	0.0656904	0.0160135	0.00976136	0.0540696	0.0489558	0.0206552	0.097734	0.0228466	0.0921288	0.0173125	0.0940433	0.0256841	0.11825	0.0238757	0.118956
MAG95_viral	0	0	0	0	0	0	0	0	0	0	0.084317	0.084879	0	0.084879	0	0	0	0	0	0	0	0	0.046655	0	0	0	0	0	0	0	0	0.070826	0	0	0	0	0	0	0	0	0	0	0	0	0	0	0	0	0
MAG96_nonvir	0.052298	0.0304826	0.00374242	0.0429643	0.0184914	0.0240312	0.17595	0.00595819	0.0079152	0.008808	0.00649202	0.00612466	0.124652	0.250141	0.0068451	0.0129267	0.0210524	0.0196238	0.0161768	0.021274	0.00609903	0	0.00742102	0.00368675	0	0.00751829	0.0511324	0.103458	0.102767	0.0414769	0.0222079	0.0820762	0.029184	0.0139189	0.0900333	0.0196725	0.0172253	0.07403	0.0208768	0.0281555	0.0322946	0.0324229	0.0337469	0.0290983	0.025582	0.0339537	0.0311765	0.0248371	0.031682
MAG96_viral	0.00607298	0.0212553	0	0.006073	0	0.0212552	0.0394743	0.00303649	0	0	0	0	0.0366502	0.0228039	0	0.00607299	0	0.00303651	0.0880577	0.0971671	0	0	0	0	0	0.00306691	0.00913974	0.0268424	0.0129354	0.0362857	0.0254455	0.00995965	0.0211642	0.0205265	0.0183098	0.0190995	0.0255976	0.028816	0.219931	0.114141	0.345459	0.198919	0.152431	0.194546	0.0939787	0.158868	0.146449	0.193878	0.0380774
MAG97_nonvir	0.0031372	0.000403793	0.00248492	6.2124e-05	0.0002485	0.000465921	0.00335464	0.000745477	0.00187455	0.00326207	0.00280329	0.00341365	0.00446943	0.00380316	0.000651978	0.00049698	6.21264e-05	6.21217e-05	0.00124244	6.21228e-05	0	0	0.000264329	0	0	0.000207178	0.000914139	0.00549972	0.00298965	0.00820303	0.116024	0.00995548	0.044826	0.104712	0.0200104	0.113487	0.0454456	0.0475054	0.000895493	0.000149404	0.00109708	0.00016215	0.00155493	0.000180157	0.00179005	8.75944e-05	0.00833128	0.000117413	0.0088997
MAG97_viral	0	0	0	0	0	0	0.00202723	0	0	0	0	0	0	0	0	0	0	0	0	0	0	0	0	0	0	0	0	0	0	0	0	0	0.00306113	0.00668999	0	0	0	0.00239217	0	0	0	0	0	0	0	0	0.00255431	0	0.00255435
MAG98_nonvir	0.64398	0.0350304	0.0163013	0.358526	0.0996034	0.0353997	0.430118	0.0138739	0.0424511	0.0650969	0.0643794	0.077644	0.185559	0.166643	0.0193089	0.0158797	0.262724	0.238772	0.155365	0.17657	0.000935904	0	0.00309681	0.000330781	9.39054e-05	0.00257188	0.128164	0.213357	0.159338	0.127882	0.180976	0.169675	0.134733	0.157775	0.139794	0.160221	0.0897406	0.151982	0.0524902	0.0466284	0.0842956	0.0943716	0.0609049	0.0501842	0.0593512	0.0738339	0.0956166	0.0685076	0.0828015
MAG98_viral	0.316284	0.885596	0.0180734	0.0180734	0.180734	0.00903664	0.298211	0.0180733	0.286192	0.198446	0.183716	0.230887	0.256461	0.0409361	0.00903658	0.0902764	0.18977	0.261974	0.280137	0.16266	0	0	0	0	0	0	0.00849452	0.062624	0	0.155702	0.0295502	0.0455448	0.118019	0.0375022	0.079794	0.0425628	0.139526	0	0.0782577	0.0112055	0.0924453	0	0.12814	0.026116	0.0371407	0	0.0683174	0.0683174	0.0675945
[truncated: 74 more columns]

## Sheet: Provirus over MAG ratios
MAG		mediana	media	deviazione standard		massimo	massimo/media		integrati_01_BPgang_coverage	integrati_02_BPgang_coverage	integrati_03_BPgang_coverage	integrati_04_BPgang_coverage	integrati_07_BPgang_coverage	integrati_08_BPgang_coverage	integrati_09_BPgang_coverage	integrati_10_BPgang_coverage	integrati_1105480_10455_4_162792_coverage	integrati_1105484_10455_4_162792_coverage	integrati_1105488_10455_5_162797_coverage	integrati_1105494_10534_5_165293_coverage	integrati_1105496_10454_7_162759_coverage	integrati_1105498_10454_7_162759_coverage	integrati_11_BPgang_coverage	integrati_12_BPgang_coverage	integrati_51_BPgang_coverage	integrati_52_BPgang_coverage	integrati_61_BPgang_coverage	integrati_62_BPgang_coverage	integrati_A01_whey_coverage	integrati_A04_whey_coverage	integrati_A07_whey_coverage	integrati_A10_whey_coverage	integrati_A13_whey_coverage	integrati_A16_whey_coverage	integrati_A1_biograss_coverage	integrati_A4_biograss_coverage	integrati_A7_biograss_coverage	integrati_CSTR01a_lipids_SRX1022794_SRR2016713_coverage	integrati_CSTR01b_lipids_SRX1023882_SRR2016839_coverage	integrati_CSTR01c_lipids_SRX1024386_SRR2017705_coverage	integrati_CSTR02a_lipids_SRX1023859_SRR2016817_coverage	integrati_CSTR02b_lipids_SRX1023884_SRR2016850_coverage	integrati_CSTR02c_lipids_SRX1024392_SRR2017707_coverage	integrati_CSTR03B_lipids_SRX1023885_SRR2017704_coverage	integrati_CSTR03a_lipids_SRX1023867_SRR2016825_coverage	integrati_CSTR03c_lipids_SRX1024397_SRR2017709_coverage	integrati_CSTR04a_lipids_SRX1024452_SRR2017730_coverage	integrati_CSTR04b_lipids_SRX1024456_SRR2017736_coverage	integrati_CSTR05a_lipids_SRX1024455_SRR2017732_coverage
MAG104_ratio		0.290579	7.16932	17.4831		102.928	14.3568		NA	5.92953	NA	0	0	NA	0	NA	NA	NA	NA	NA	0	NA	NA	NA	17.7889	6.67069	0	0	NA	NA	NA	NA	NA	NA	0	0.09065	0.0638957	0	0	0	NA	NA	NA	0	NA	0	NA	NA	NA
MAG105_ratio		0	0.320373	0.472833		1.54615	4.82609		0	0	NA	0	0	0	0	0	0	0	NA	NA	0	NA	0	0	0	0	0	0	NA	NA	NA	NA	NA	NA	NA	0	0	0	0	0	0	0	0	0	0	0	0	NA	0
MAG108_ratio		0	0.876916	3.61261		29.5352	33.6807		0	0	0	0	0	0	0.0547579	0	0	0	0	0	0	0	0	0	0	0	0	0	0	NA	0	0	NA	0	0	0	0	0	0	0	0	0	0	0	0	0	0	0	0
MAG109_ratio		0.535688	0.859389	1.97544		13.9001	16.1744		0.970244	0	0	0	0	4.62481	0.745546	0	0.845029	0.831344	1.62605	0.885101	0.251002	1.13277	0	0	0	0	0	0	NA	NA	NA	NA	NA	NA	NA	0	0	0	0	0	0	0	9.21539	0	0	0	NA	NA	0
MAG110_ratio		0	0.0763209	0.305207		2.41693	31.6679		0	0	0	0	0	0	0	0	0	0	0	0	0	0	0	0	0	0	0	0	0	NA	0	0	NA	0	0	0	0	0	0	0	0	0	0	0	0	0	0	0	0
MAG111_ratio		0	0.132453	0.754634		7.15283	54.0029		0	0	0	0	0	0	0	0	0	0	0	0	0	7.15283	NA	0	0	0	0	0	NA	NA	0	0	NA	0	0	0	0	0	0	0	0	0	0	0	0	0	0	0	0
MAG112_ratio		0	4.8838	20.9902		158.539	32.4622		3.84484	0	82.8117	0	0	0	5.8432	57.4167	1.85216	1.4408	0	0.211284	2.04768	0.476378	76.8977	0	0	0	0	0	NA	NA	0	NA	0	0	0	0.910833	1.99959	0	0	0	0	0	0	0	0.26682	0	0	0	0.924157
MAG113_ratio		0.267419	1.42289	3.0011		15.93	11.1955		0	0.122693	0	0.0198464	0.892467	0	0.00553158	0	0	0	0	0	0.00471745	0.0161002	0	0	4.10209	13.6817	2.25053	1.07423	0	NA	2.02998	NA	NA	0	0.0893461	2.74705	0.615162	0.0219084	0.0303909	0.0280399	2.61947	0.869303	0.103432	0.267419	0.037103	0.986969	1.33249	6.59345	2.16575
MAG114_ratio		0	0.41422	0.784531		5.53979	13.374		0	0	0	0.143765	0.00301712	1.85377	1.29908	0	NA	0	0	0	0	0	0	1.35329	0	0.749017	0.856525	0.238342	0	NA	0	0	NA	0	0	0.431994	0	0	0	0	0	0	0	0	0	0	0.0230596	0.0107078	0
MAG117_ratio		0.511887	2.34371	5.10268		23.1452	9.87545		NA	NA	NA	NA	0	0	0	NA	NA	NA	NA	NA	23.1452	NA	0	NA	NA	NA	NA	NA	NA	NA	NA	NA	NA	NA	NA	0	0	NA	NA	NA	NA	NA	NA	NA	NA	NA	NA	NA	NA
MAG118_ratio		0.139074	30.271	137.972		1373.8	45.3833		4.71582	0.0449247	0	0.0176824	0	0	2.13036	107.963	62.4572	253.442	165.604	85.5795	186.918	243.911	106.508	0	0.0119782	0.0141068	0	0	0	NA	0	0	NA	0	0.238731	0.800388	0.406981	0.142668	0	0.223699	0.237877	0.0480711	0.265612	0.148716	0.0932729	0.166062	0.120871	0	0
MAG119_ratio		0	0.773777	2.99232		16.0256	20.7109		0	0	NA	0	0	NA	0.489978	NA	NA	0	0	0	16.0256	0	NA	NA	NA	0	0	NA	NA	NA	NA	NA	NA	NA	0	0	0	0	NA	0	NA	NA	0	NA	NA	0	NA	NA	NA
MAG13_ratio		4.74721	8.36393	15.8037		108.781	13.0059		13.7706	5.42202	0.933028	2.15026	4.72842	7.76855	15.1894	5.96321	3.52911	5.65637	9.47935	9.11089	5.43006	5.75648	5.06343	7.39956	7.72541	9.7697	2.51642	2.04428	45.8742	NA	4.95829	38.0466	NA	37.0387	9.2096	6.58873	6.97533	6.44012	8.74965	7.14951	5.95302	4.72736	5.33696	5.55826	6.86716	4.88378	3.64199	4.57816	3.81767
MAG15_ratio		1.02461	73.1138	360.687		2536.05	34.6863		NA	119.218	0	NA	24.4358	34.0615	621.629	0	NA	NA	NA	NA	2536.05	NA	0	0	30.6559	29.1961	19.1599	15.3279	NA	NA	NA	NA	NA	NA	0	0	0	0	0	0	0	33.1475	0	184.59	41.7334	0	2.23935	0	0
MAG19_ratio		0.6981	0.673861	1.00775		8.00556	11.8801		1.1072	8.00556	0	0	0	0	1.29832	0.23307	0.6981	0.676838	0.92767	1.19379	0	1.05955	0	0	0	0	NA	0	NA	NA	NA	0	NA	NA	NA	0	0	0	0	0	0	0	0.882594	0	0	0	0	NA	0
MAG1_ratio		5.70914	17.6589	68.4244		719.544	40.7467		4.17123	29.8563	125.137	17.0509	21.3202	719.544	10.4632	46.9264	13.7212	18.4184	45.0507	0	7.35365	19.3251	0	0	23.2952	13.6464	15.2325	11.1153	14.7224	NA	11.6717	0	NA	0.471628	4.18094	2.03244	3.1026	58.2221	6.21416	11.8369	65.2315	10.4653	5.71958	5.92425	60.632	5.69869	8.13954	7.9427	12.4922
MAG21_ratio		0	6.30871	23.1155		175.563	27.8287		24.6882	0	0	0	0	175.563	5.26525	22.2543	0	0	0	0	50.1859	25.1091	23.2361	65.8361	0	0	0	0	NA	NA	0	NA	NA	NA	1.20601	0	0	0	0	0.0943234	0	0	0	0	0	0	0	0	0
MAG25_ratio		2.01439	7.21942	17.3793		151.234	20.9482		37.6827	37.512	9.2759	0	6.3772	0	25.0948	0	17.2372	46.826	4.9559	12.5264	18.2416	10.4827	2.91526	22.6746	3.40103	5.10181	0	0	0	NA	NA	NA	NA	0	0	0	0.32589	2.1113	2.78528	1.60029	1.3012	5.18354	2.53289	7.4632	5.09501	0.82738	7.25761	5.89186	5.44993
MAG26_ratio		0.60297	3.93413	15.1611		131.36	33.3898		0.377593	9.95435	0.307569	0	0	2.06312	20.4187	0.531647	1.25571	0.773259	1.56756	1.43902	0.822632	1.57067	6.73787	4.16838	0	12.4643	31.1617	0	NA	0	0	NA	0	0	0	0.20286	0	0	0	0.475634	0	0	0.583505	0.25878	0	0.675035	0	0	0
MAG30_ratio		0.524313	0.763401	2.52841		26.9674	35.3254		1.09179	0	0	0.649927	0.0991332	26.9674	0.699363	0	0	0	0	NA	0	0	0	0	0.272773	0.158893	0.175434	0.210303	2.13713	NA	0.465514	0	NA	0	0.140198	0.921975	0.447257	0.242498	0.642157	0.636813	0.379277	0.615306	0.706714	0.4258	0.839688	0.439165	0.130874	0.56498	0
MAG31_ratio		0	0.108531	0.313535		1.42041	13.0877		0	0	0	0	0	0	0	0	NA	NA	0	0	0	0	0	0	0	0	0	0	NA	NA	NA	NA	NA	NA	0	0	0	0	0	0	0	NA	0	0	0	0	NA	0	NA
MAG35_ratio		0	0.666837	1.86589		14.4755	21.7077		0.595876	14.4755	0	0	0	NA	0.278983	0	0	0	0	0	0	0	0	0	0	0	0	0	NA	NA	NA	NA	NA	NA	0	0	0	0	0	0	0	0	0	0	0	0	0	0	0
MAG36_ratio		0	1.37232	7.15309		55.8554	40.7014		0	0	NA	0	0	0	0	0	0	0	0	0	0	0	0	0	0	0	0	0	NA	NA	0	NA	NA	NA	0.706998	0.485258	0.386984	0	0	0	0	0	0	0	0	0	0	0	0
MAG37_ratio		0	0.425168	0.53107		2.24631	5.28334		1.38029	0	0	0	0	0	1.16517	0	0	0	0	0	0	0	0	1.17318	0	0	0	0	NA	NA	NA	NA	NA	NA	NA	0	NA	0	0	0	0	0	0	0	0	0	0	0	0
MAG38_ratio		1.88859	4.62118	8.48129		52.5224	11.3656		0.32249	10.6322	0	4.19691	0.433885	0	52.5224	0	3.43901	3.9231	1.92586	0	2.13997	0.13869	0	0.504822	0.300592	0.750759	0.827304	2.11581	0	NA	5.02877	0	NA	3.37911	0.304267	0.265715	0.761048	2.64744	1.6986	0.374099	2.88916	1.841	0.603701	4.70583	4.35442	1.12727	8.54835	5.46858	13.467
MAG42_ratio		1.64297	2.29586	3.03237		25.4627	11.0907		1.5424	4.22983	1.3843	1.38119	3.04551	2.37965	2.69838	2.29753	9.81135	7.2214	8.50625	8.90425	6.73758	7.71194	4.28054	0.753833	3.64296	3.26302	0.419111	0.10359	NA	NA	NA	NA	NA	0	0.786618	1.32202	1.10381	0.749257	1.8477	0.735015	0.767863	3.23212	0.734505	2.99355	0.887119	0.726399	0.439218	1.09254	0.763709
MAG43_ratio		5.84623	92.4968	456.777		4245.17	45.8953		7.71124	2.2681	106.669	10.0341	4.62685	58.4646	1.12589	14.0098	37.4994	0	7.21058	7.39682	6.55331	9.58951	0	3.71197	3.68299	3.48755	5.81725	3.56862	1771.5	NA	366.592	4245.17	NA	1732.33	18.3362	7.9516	8.16045	7.26973	14.2644	5.95044	7.53596	8.64797	5.62835	10.9508	6.29423	5.72513	8.88991	9.86481	12.3161
MAG44_ratio		0.264187	3.07202	24.4395		254.236	82.7585		0.0684927	0	5.42505	0.0611492	0	6.67276	0.306959	3.7552	1.23317	0.225349	2.54249	0.483348	1.67867	1.67013	2.34133	9.73122	0.119696	0.137587	0.482672	0	NA	NA	0	0	NA	0	0.354315	0.26755	0.347842	0.0432094	0.139731	0.0598787	0.0496333	0.178037	0.044828	0.147154	0.0252312	0.0321203	0.0813979	0	0.0262971
MAG47_ratio		2.17958	3.93176	6.31219		41.7884	10.6284		0.848613	18.8284	4.27322	5.99757	1.26498	1.04145	1.66367	5.85956	8.1974	3.42856	3.90988	3.16272	3.5309	3.26912	6.45036	3.37482	1.44898	0.987468	0.707827	0.725626	0	NA	2.0162	0	NA	1.43438	1.73283	3.67095	1.30905	2.64527	2.47866	2.70872	3.57504	2.50819	3.08507	6.2641	4.34225	1.75809	6.79234	4.44371	5.72051
MAG49_ratio		0	10.9638	73.8472		778.315	70.9896		0	0	0	0.528312	0	0	778.315	0	0	0	0	0	0	0	7.53972	0	0	18.1633	22.6184	3.45887	0	NA	0	0	NA	0	0	0	0	0	0	0	0	0	0	0	0	0	89.272	34.2957	42.5773
MAG4_ratio		0	0.143614	0.413364		2.6275	18.2956		0	0	0	0	0	0.0798181	2.0488	0	0	0	0	0	0	0.0697968	0	0	0	0	0	0	0	NA	0	NA	NA	0	0	0	0	0	0	0	0	0	0	0	0	0	0	0	0
MAG50_ratio		0	3.47369	9.35955		45.0619	12.9724		0	0	20.1809	NA	0	0	0	0.604195	0	0	44.75	39.7296	0	20.8207	0	0	NA	0	NA	NA	NA	NA	NA	NA	NA	NA	NA	0	0	0	0	0	0	0	0	0	0	0	NA	NA	0
MAG51_ratio		0.0615237	1.14559	3.31397		23.1505	20.2084		0.0314433	0.0266961	1.03831	0.0300516	0.0203851	0.392647	0.0533716	0.513998	1.36209	2.92001	6.4932	23.1505	0.985664	18.8155	0.293449	0.417777	0	0	0	0	0	NA	0	0	NA	0	0.737419	2.13416	1.11889	0	0.0293386	0.0259424	0.0241875	0.0683358	0.116183	0.0737382	0.0786507	0.0519715	0	0	0
MAG52_ratio		0.496293	5.82023	20.004		146.023	25.0889		6.10021	29.7091	0	28.6952	17.7012	0	6.39316	0	0	0	0	0	0	0	0	0	17.3033	8.5585	15.6798	26.9653	0	NA	0	0	NA	0	1.57798	0.326825	1.62049	3.07582	0.917833	0.18786	3.4466	0.929723	0.453769	0	1.87252	0.171303	1.27771	4.13194	2.02819
MAG54_ratio		0	2.44063	14.3774		131.334	53.8113		0	131.334	0	0	0	0	0	0	0	0	0	0	0	0	0	55.1602	0	0	0	8.89827	0	0	NA	0	0	NA	NA	0	0	0	0	6.21724	0	0	0	0	0	0	0	0	0
MAG55_ratio		0	2.78324	14.3722		115.119	41.3615		0	0	1.12878	0	0	115.119	0.832186	0.448831	0.73297	0.681837	0.432727	0.563882	2.08749	1.03419	0	0	NA	NA	0	0	NA	NA	NA	NA	NA	NA	0	0	0	0	0	0	0	0	0	0	0	0	0	0	0
MAG56_ratio		1.00986	1.5499	2.91154		20.7319	13.3762		0	1.42597	2.0534	1.1003	0	11.3526	0.937398	5.70371	0.421195	1.39942	0.653158	1.47473	0.18776	0	3.43076	7.51956	20.7319	7.57397	3.67703	5.06905	NA	NA	NA	NA	NA	NA	0	0	0	1.22199	0	0	0.45955	0	0	0	0	0	0	NA	0
MAG57_ratio		1.1709	0.736982	0.695539		2.15186	2.91983		0	NA	NA	0	NA	NA	0	NA	0	0	0	0	0	0	NA	0	NA	NA	NA	NA	NA	NA	NA	NA	NA	NA	NA	NA	0	NA	NA	NA	NA	NA	NA	NA	NA	NA	NA	NA	NA
MAG59_ratio		0.744908	13.85	71.0032		606.697	43.8048		1.24981	0	39.9496	0	0	22.6499	1.10111	33.5287	1.95189	1.01026	0.773616	0.791152	3.65063	3.27964	28.8272	70.4663	0	0	0	0	NA	NA	NA	NA	NA	NA	57.4823	0	0	0	0	0	0	0	0	0	0	0	NA	NA	NA
MAG5_ratio		0.631941	0.620199	0.565435		3.45445	5.5699		0.480054	0	NA	0.632667	0	NA	1.06579	NA	1.9142	0.922036	3.18253	0	0.591596	0.177972	0	NA	0	0	0	0	0	NA	NA	NA	NA	NA	0.975799	0.30647	0.679744	0.422013	0.524063	0.563799	1.01395	0.731445	0.498556	0.754653	0.933957	0.689879	0.343951	0	0.421349
MAG60_ratio		1.82549	6.7765	32.5257		318.409	46.9873		1.5445	25.3337	9.7507	2.78942	2.25467	2.67219	1.88992	6.5589	0.162439	0.493141	0.498572	0	0.448197	2.11173	0	4.80972	4.26429	4.04059	3.2097	3.14294	2.65259	NA	0.981759	0	NA	2.26959	1.35367	1.83816	1.68839	1.78303	2.33179	2.09869	1.99266	2.30433	1.7304	2.2907	1.74682	1.91431	2.26104	2.23167	2.64913
MAG62_ratio		1.09897	23.2033	57.5047		305.076	13.148		2.23158	0.660239	141.731	183.212	97.7131	162.411	3.76493	127.436	0.378655	0.460393	1.0137	1.05254	0.425522	1.1454	71.9672	223.115	0	NA	NA	24.4287	NA	NA	NA	NA	NA	NA	NA	0	0	0	1.25111	1.16468	1.67482	0	3.1524	1.56436	3.79171	1.2277	NA	NA	0
MAG66_ratio		1.12787	4.94194	14.1302		94.044	19.0298		0.626895	63.4883	1.1058	0	NA	0	0.356245	0	1.44302	0.616896	0.448003	0.645199	0.58877	0.220295	0	1.16401	22.1163	0	0	0	NA	NA	NA	NA	NA	0	0	0	0	1.75369	0.806005	1.98893	2.16934	0.580854	1.56462	1.40982	3.0342	1.02855	3.4731	NA	5.8611
MAG67_ratio		0	0.374402	1.39184		12.7448	34.0403		0	0	0	0	0	0	0	0	0	0	0	0.0288794	0	0.0774899	3.37406	0	0	0	0	0	NA	NA	0	NA	NA	0	0	0	0	0	0	0	0	0	0	0	0	0	0	NA	0
MAG68_ratio		0.0192646	9.82945	95.224		1003.63	102.105		0.355778	0.349339	0.118342	0.00691487	0.0152742	1.5146	1.4932	0.13378	0	NA	0	NA	0	4.14515	0.92176	1.73556	0.0192646	0.0121917	0.1048	0.111178	0	NA	0.00289991	0	NA	0.00425822	0.00692757	0.0081107	0.0089451	0.00341003	0.00292717	0.00816739	0.00424011	0.00599965	0.00599318	0.00418212	0.00308697	0.00505517	0.00686183	0.00517674	0.00774667
MAG6_ratio		0	0.0471828	0.101691		0.430781	9.13004		0	0	0	0	0	0	0	0	0	0	0	0	0	0	0	0.178041	0	0	0	0	0	0	0	0	0	0	0	0	0	0	0	0	0	0	0	0	0	0	0	0	0
MAG70_ratio		0	0.992063	3.5517		34.0312	34.3035		1.85825	0.894409	0	0	0.189564	0	0.753691	0	0.762194	0	0	0	0	0	0	0	0	0	0	0	0	NA	NA	NA	NA	0	0	0	0	0	0	0	0	0	0	0	0	0	0	0	0
MAG72_ratio		0.348652	34.6914	105.75		591.016	17.0364		0	7.69383	0	13.1695	50.2549	0	0.0674644	0	54.6492	0	0	0	0	0	0	0	0	0	591.016	508.149	0	NA	0	0	NA	0	78.054	0	0	1.92106	0.372161	2.08152	44.5249	21.8859	1.53927	33.9218	10.2853	9.34681	146.915	333.635	192.722
MAG73_ratio		0	22.9871	194.232		1940.75	84.4275		0	0	0	0.0145278	0	0	0	0	NA	NA	NA	NA	460.967	NA	0	0	0	0	0	0	0	NA	0	NA	NA	0	0	0	0	0	0	0	0	0	0	0	0	0	0	0	0
MAG74_ratio		8.77023	89.167	388.366		3342.47	37.4855		1.8615	365.297	105.532	137.223	94.3458	16.9605	0.475649	5.56521	0	0	0	0	1.98585	2.3933	0	0	90.803	78.3151	106.711	115.824	471.606	NA	16.6359	NA	NA	8.77023	11.8102	7.00145	12.1583	28.5927	22.1119	11.2376	23.0684	48.2455	8.39688	59.2302	27.378	11.751	62.4745	92.5232	71.22
MAG78_ratio		0.674481	7.07393	24.0252		136.138	19.245		0	0	117.025	0	0	123.525	1.38559	16.1417	3.16017	3.26471	0.431715	0.307652	4.06281	3.74243	35.7583	73.1414	0	26.0076	9.00196	0	NA	NA	NA	NA	NA	NA	0	0	0	0	0	0	0	0	5.52902	1.97293	0	17.2596	0	0	0
MAG79_ratio		7.04083	18.7904	43.505		339.281	18.056		0.367382	9.75204	40.7768	24.8242	26.0182	0	1.08271	15.2924	339.281	0	203.63	0	49.3327	46.9251	0	20.3899	8.86773	8.96368	59.5181	30.4141	0	0	NA	0	0	NA	0	0	0	1.98016	5.2581	14.1066	13.4024	5.94453	56.0165	87.0735	8.58947	10.0074	10.7874	14.8262	9.88019
MAG80_ratio		0.0241429	0.0819547	0.150891		1.19325	14.5598		0.0127131	0.0516481	0.119251	0.0140256	0.0117646	0	0.0461377	0	0	0	0	0	0	0	0	0	0.016597	0.0188471	0.0172242	0.0168849	0	0	0	0	0	0	0.126435	0.213956	0.065384	0.00738558	0.00882568	0.00874208	0.00755145	0.00935977	0.0112626	0.0110761	0.00938127	0.0101843	0.0364152	0.0189875	0.0515137
MAG81_ratio		0	2.22638	8.57058		71.3468	32.0461		8.20727	0	0	0	0	0	34.6525	0	5.66109	7.76883	8.42	4.73136	13.9622	15.3834	0	0	0	0	0	0	NA	NA	0	NA	NA	0	0	0	0	0	0	0	0	0	0	0	0	0	0	0	0
MAG83_ratio		0	0.46359	1.40927		10.1266	21.8439		0	NA	NA	0	NA	NA	4.05847	NA	0	NA	0	0	0	0	NA	NA	NA	0	NA	NA	NA	NA	0	NA	0	0	0	0	0	0	1.61257	0	1.23969	0.21339	0.706338	0.410093	0	0.609232	0	NA	1.92891
MAG84_ratio		0	96.7012	324.9		2779.81	28.7464		0	0	721.256	0	0	425.738	0	0	0	0	0	0	0	0.699084	27.3201	2779.81	0	0	0	0	0	0	0	0	0	0	0	0	0	0	0	0	0	0	0	0	0	0	0	0	0
MAG87_ratio		0	78.0189	445.266		3788.69	48.5612		38.8866	3788.69	427.744	0	0	0	4.91657	0	0	0	NA	0	0	0	0	0	0	0	0	0	NA	NA	NA	NA	NA	0	NA	0	0	0	0	0	0	0	0	0	0	0	0	0	0
MAG89_ratio		0.422905	0.808952	1.84671		16.5025	20.3998		0.676715	0.531191	0.217867	0	0	2.1643	3.89439	0	0.580405	0.560305	0.596207	0.410151	0.422905	0.270293	0	1.05302	0	4.71507	16.5025	0.342638	NA	NA	2.30666	NA	NA	0	0	0	1.37638	0.0730738	0.0182886	0.151495	0.32385	0	0.105329	0.119211	0.0868115	0.521671	1.64864	0	1.90562
MAG90_ratio		0	0.459185	0.496233		1.43637	3.12808		NA	NA	NA	0	NA	0	0	0	NA	0	0	NA	0	0	0	NA	0	0	NA	0	NA	NA	NA	NA	NA	NA	0	0	0	NA	NA	NA	NA	NA	NA	NA	NA	NA	NA	NA	NA
MAG94_ratio		0.321417	14.1469	64.875		591.736	41.8279		0.150915	0.0157848	0	0.403833	1.05234	21.7157	0.0273259	0	150.316	317.573	93.8458	62.1836	591.736	110.388	1.60245	1.26456	0.0376228	0.031317	3.05256	2.39595	0	NA	0	0	NA	0	0	0.141876	1.64591	0.194001	0.319894	0.156088	0.631136	0.918673	0.459549	1.50902	1.16227	0.379005	0.271067	0.32314	0.180353
MAG95_ratio		0	1.23649	8.21494		63.3229	51.2117		0	0	0	0	0	0	0	0	0	0	63.3229	61.2804	0	4.418	0	0	0	0	0	0	0	NA	0.747486	0	NA	0	0	0	0	0	0	3.32567	0	0	0	0	0	0	0	0	0
MAG96_ratio		0.6827	2.04471	2.6791		10.6971	5.2316		0.116122	0.697294	0	0.14135	0	0.884483	0.22435	0.509633	0	0	0	0	0.294019	0.0911644	0	0.469803	0	0.154736	5.44344	4.56741	0	NA	0	0	NA	0.407926	0.178747	0.259452	0.125871	0.874841	1.14579	0.121346	0.725198	1.47472	0.203367	0.970874	1.48605	0.389248	10.5347	4.05394	10.6971
MAG97_ratio		0	0.239657	0.661345		5.17618	21.5983		0	0	0	0	0	0	0.604307	0	0	0	0	0	0	0	0	0	0	0	0	0	NA	NA	0	NA	NA	0	0	0	0	0	0	0	0.0682892	0.0638892	0	0	0	0.0503558	0	0	0
MAG98_ratio		0.538741	1.14197	2.74888		25.2808	22.1378		0.491139	25.2808	1.10871	0.0504103	1.81453	0.255275	0.693322	1.30268	6.74169	3.04846	2.85364	2.97366	1.3821	0.245652	0.468	5.685	0.722318	1.09717	1.8031	0.921226	0	NA	0	0	0	0	0.0662787	0.293518	0	1.21754	0.163282	0.268423	0.875948	0.237694	0.570795	0.265651	1.55478	0	1.4909	0.240316	1.09668
								MAGs with ratio >2	11	21	16	11	12	20	18	16	14	12	16	12	20	20	16	16	14	17	17	16	6	0	8	2	0	5	6	7	4	8	8	10	11	11	10	12	12	7	14	14	15
			96.7012					MAGs with ratio >10	4	13	11	7	7	13	8	9	7	4	6	6	10	9	7	8	7	7	9	7	4	0	3	2	0	2	4	0	1	2	2	3	4	4	1	5	4	3	5	4	7
			11.5085					# absent MAGs	4	4	9	3	4	6	0	6	8	7	6	8	0	5	5	6	6	4	7	5	32	58	26	36	55	23	10	1	1	3	4	3	5	6	4	4	5	3	10	15	7
								# present MAGs	60	60	55	61	60	58	64	58	56	57	58	56	64	59	59	58	58	60	57	59	32	6	38	28	9	41	54	63	63	61	60	61	59	58	60	60	59	61	54	49	57
								%	0.9375	0.9375	0.859375	0.953125	0.9375	0.90625	1	0.90625	0.875	0.890625	0.90625	0.875	1	0.921875	0.921875	0.90625	0.90625	0.9375	0.890625	0.921875	0.5	0.09375	0.59375	0.4375	0.140625	0.640625	0.84375	0.984375	0.984375	0.953125	0.9375	0.953125	0.921875	0.90625	0.9375	0.9375	0.921875	0.953125	0.84375	0.765625	0.890625
								# present MAGs AND ph	35	32	26	27	23	27	48	24	29	25	28	25	34	37	20	27	23	28	26	25	6	0	12	2	0	9	23	25	24	25	26	30	29	27	31	29	28	29	27	21	25
								%	0.546875	0.5	0.40625	0.421875	0.359375	0.421875	0.75	0.375	0.453125	0.390625	0.4375	0.390625	0.53125	0.578125	0.3125	0.421875	0.359375	0.4375	0.40625	0.390625	0.09375	0	0.1875	0.03125	0	0.140625	0.359375	0.390625	0.375	0.390625	0.40625	0.46875	0.453125	0.421875	0.484375	0.453125	0.4375	0.453125	0.421875	0.328125	0.390625
								% present, ratio >2	0.314286	0.65625	0.615385	0.407407	0.521739	0.740741	0.375	0.666667	0.482759	0.48	0.571429	0.48	0.588235	0.540541	0.8	0.592593	0.608696	0.607143	0.653846	0.64	1	#DIV/0!	0.666667	1	#DIV/0!	0.555556	0.26087	0.28	0.166667	0.32	0.307692	0.333333	0.37931	0.407407	0.322581	0.413793	0.428571	0.241379	0.518519	0.666667	0.6
								% present, ratio >10	0.114286	0.40625	0.423077	0.259259	0.304348	0.481481	0.166667	0.375	0.241379	0.16	0.214286	0.24	0.294118	0.243243	0.35	0.296296	0.304348	0.25	0.346154	0.28	0.666667	#DIV/0!	0.25	1	#DIV/0!	0.222222	0.173913	0	0.0416667	0.08	0.0769231	0.1	0.137931	0.148148	0.0322581	0.172414	0.142857	0.103448	0.185185	0.190476	0.28
																																						1A	1B	1C	2A	2B	2C	3B	3A	3C	4A	4B	5A
[truncated: 86 more columns]

## Sheet: Samples by cluster
MAG	EKB_S93	EKG_S86	EKE_S84	EKF_S85	EKH_S87	EKJ_S89	EKI_S88	EKM_S92	EJT_S14	EJW_S17	EJU_S15	EJX_S18	EJY_S19	EJZ_S41	EKA_S42	EJS_S13	EJV_S16	DQP_S4	DQV_S10	DQX_S12	DQM_S1	DQS_S7	DQR_S6	DQQ_S5	DQW_S11	DQO_S3	DQU_S9	DQN_S2	DQT_S8	SRR2917896_SRX1427729	SRR2917897_SRX1433281	mesopost_1_SRX1023883_SRR2016841	mesopre_1_SRX1023881_SRR2016834	01_BPgang	09_BPgang	M2971vilasana_S36_L002	M3088Reig_S37_L002	M3090Gime_S38_L002	1105480_10455_4_162792	1105484_10455_4_162792	1105488_10455_5_162797	1105494_10534_5_165293	1105496_10454_7_162759	1105498_10454_7_162759	04_BPgang	CSTR11b_lipids_SRX1024644_SRR2017916	CSTR09b_lipids_SRX1024580_SRR2017860	CSTR08b_lipids_SRX1024579_SRR2017849	CSTR10b_lipids_SRX1024643_SRR2017914
MAG104_ratio	10.1335	12.1458	9.38671	9.83022	6.50607	5.57409	7.17275	13.2661	3.90982	6.02798	53.0788	60.7301	55.9703	11.6339	0.423352	1.6718	0	0	0	0	4.44968	1.78518	1.13868	0	0	0.906213	7.61224	1.69794	1.04139	0	0	102.928	2.63793		0	0	0.157805	10.7586					0		0	0	0
MAG105_ratio	0.880438	0.665762	1.2673	1.51532	0.706955	0.165711	1.54615	0.171429	1.01371	1.23551	0.881495	0.90379	0.579637	0.690634	1.04798	0.943788	0.844535	1.06815	0.711786	0.424237	0.43797	1.23253	0.918871	0.978247	1.4271	0.748088	0.722324	1.13673	0.606137	0	0		0	0	0	0	0.157534	0	0	0			0		0		0
MAG108_ratio	0.965776	1.33254	0.734282	1.1775	2.27633	0.881964	1.49816	0.936751	0.264554	0.246508	0.482253	0.684921	4.01366	0.884182	4.21142	29.5352	19.0452	0.0590593	0.0533057	0.0272508	0.0386784	0.0426396	0.0322678	0.108769	0.103618	0.0703119	0.057664	0.0814514	0.124819	2.80354	2.74133	0.581596	0	0	0.0547579	11.1962	0	7.35856	0	0	0	0	0	0	0	0	0	0	0
MAG109_ratio	0.618497	1.0758	0.718477	0.687413	0.782726	0.720764	0.581253	0.899636	0.935853	0.847381	0.828427	0.996652	0.85771	0.461358	0.811665	0.841355	0.740752	0.843597	0.704185	0.996681	0.683354	0.706767	1.0627	0.757202	0.708953	0.687084	0.490123	0.608476	0.878157	0	0	0.603618	0.59571	0.970244	0.745546	5.10541	0	1.17503	0.845029	0.831344	1.62605	0.885101	0.251002	1.13277	0	0	0
MAG110_ratio	0.781835	1.32392	0.977341	0.981721	0.442155	2.41693	0.716833	0.518925	0	0	0	0	0	0	0	0	0	0	0	0	0	0	0	0	0.0619276	0	0.15255	0.220622	0	0	0	0	0	0	0	0	0	0	0	0	0	0	0	0	0	0	0	0	0
MAG111_ratio	1.47718	0	0.903434	0.220285	0.131089	0	0	0	0.332629	1.08873	0.841694	0	0	0	0	0	0	0.147967	0	0	0	0.262221	0.0854754	0	0	0	0	0	0	0	0	0.204379	0	0	0			0	0	0	0	0	0	7.15283	0	0	0	0	0
MAG112_ratio	0.39079	0.358805	0.566556	0.450498	0.350208	0.105665	0.549908	0	0.248709	0.32819	0.271555	0.484333	0.389279	1.21466	0.21884	0.665512	0	0.51528	0	0.118168	0.346617	1.17942	0.177262	0.97748	0.638833	0.462147	0.438195	0.19962	0.278799	1.51704	0	0.569401	0.0692893	3.84484	5.8432	4.36697	1.83657	0.425231	1.85216	1.4408	0	0.211284	2.04768	0.476378	0	0	0	0	0
MAG113_ratio	0.796956	0.590041	0.657131	0.628725	0.626344	0.630853	0.346647	0.660678	0.101873	0.111174	0.0642655	0.0329477	0.10554	0.292198	0.159658	3.26072	3.76401	0.414966	0.804984	2.22468	0.345357	0.397256	1.25714	0.93268	1.02165	0.516978	1.27136	0.0505428	0.0616733	0.0595106	0.131596	0	0.104666	0	0.00553158	0.0552578	0.645479	0.190124	0	0	0	0	0.00471745	0.0161002	0.0198464	9.85928	15.93	3.47467	2.31211
MAG114_ratio	0.771775	1.12489	0.795335	1.12536	0.744297	0.851754	1.20704	0.871505	0.811878	0.794767	1.03662	1.60032	0.340874	0.899414	1.32329	0.930395	1.04559	0.465449	0.611241	0.462299	1.2318	1.116	0.557045	0.721663	1.14903	1.65531	1.72531	0.689982	0.722831	3.62277	2.4029	0	0	0	1.29908	0	0	0		0	0	0	0	0	0.143765	0	0	0	0
MAG117_ratio	0.202785	0.103043	0.511887	0.540982	0.421968	0.488604	0.240631	0.307113	1.21237	1.42343	1.63118	1.47752	0.120666	0.314405	0.766603	1.50709	2.42764	20.9992	3.32376	0	3.93444	1.38466	1.12788	0.68287	1.14108	0	14.0304	0	0.784072	5.30782	2.90402		0		0	0	0	0					23.1452
MAG118_ratio	0.712819	0.840642	0.97668	1.18312	0.782801	1.46147	0.746577	0.798082	10.3134	11.4448	1.96374	0.791264	1.43378	0.686209	0.467327	1.85954	2.13249	1.83577	3.00396	4.89582	5.86772	5.38193	6.86108	2.35402	2.48918	2.31372	2.73735	9.06436	8.17363	0.0831617	0.0421878	9.88265	7.03071	4.71582	2.13036	249.001	61.2437	179.644	62.4572	253.442	165.604	85.5795	186.918	243.911	0.0176824	0	0	0	0
MAG119_ratio	0.401051	0.272715	0.420317	0.711573	0.659159	0.264083	0.439188	0.220238	0	0	0.474821	0.280846	0	0	1.30629	11.6031	14.896	0.0842144	0	0	0	0	0	0.0382641	0	0	0	0	0	0.473244	0	0	0	0	0.489978	0	0	0		0	0	0	16.0256	0	0		0	0
MAG13_ratio	1.15287	1.25848	1.36608	1.23626	0.922079	1.10164	1.00951	1.26717	1.50979	1.27523	1.50842	1.3018	1.16137	2.14054	1.40155	1.34594	1.41081	5.79401	6.17198	5.41677	4.19509	5.38745	3.10427	4.21315	5.57791	1.39252	1.71794	2.40273	3.65974	2.93427	3.58986	2.152	6.87946	13.7706	15.1894	26.6718	44.448	13.4121	3.52911	5.65637	9.47935	9.11089	5.43006	5.75648	2.15026	5.6687	5.59871	8.07148	5.41057
MAG15_ratio	1.44057	0.93569	2.08056	1.37254	1.79253	2.32682	1.34012	1.02461	0.316123	0.34993	0.355466	0.405439	0.0890132	0.0995506	0.240012	0.112072	0.0998366	0.35605	0.386976	6.26594	1.50597	1.42239	3.7391	5.06148	1.24195	1.49599	1.36548	3.25379	1.56248	65.6242	97.8293	0	48.3835		621.629		3.49372						2536.05			0	0	1.37734	0
MAG19_ratio	1.11779	1.29468	0.975876	1.16472	1.15085	1.11698	1.28073	1.41021	1.12347	0.920134	0.922175	1.04919	0.954172	1.01028	1.158	0.926215	1.10301	1.12256	1.02103	1.1615	1.02054	0.984472	1.05532	1.05498	1.22917	1.10073	0.902046	1.05828	1.17074	0	0	1.5808	0.968876	1.1072	1.29832	1.2253	1.13234	1.07066	0.6981	0.676838	0.92767	1.19379	0	1.05955	0
MAG1_ratio	1.87211	1.21697	1.93909	1.28714	1.75356	1.82448	0.734351	2.06596	0.459136	1.05433	0.383398	0.457255	1.09128	1.41775	1.23324	0.870883	0.815351	1.47154	0.772456	2.24113	1.38566	1.70714	2.69865	2.14576	3.14277	0.86009	0.618822	0.896371	1.20099	17.9395	32.0435	2.09315	6.43365	4.17123	10.4632	2.1871	3.38642	0	13.7212	18.4184	45.0507	0	7.35365	19.3251	17.0509	7.97899	10.3278	14.3998	12.1711
MAG21_ratio	2.54309	2.90852	3.81124	3.39471	2.68775	1.67324	2.35862	5.3171	1.21383	0.723497	1.29473	0.466718	1.40881	0.549247	0.66189	2.31422	1.22509	2.23509	0.990729	0.459547	7.63562	2.05914	1.19761	2.50365	2.26499	0.420639	0.339073	0.597992	0.420682	7.48531	14.0803	1.24391	4.61375	24.6882	5.26525	131.455	11.3772	0	0	0	0	0	50.1859	25.1091	0	0		0
MAG25_ratio	1.71646	1.5029	1.55862	1.58112	1.65475	1.7436	1.97856	2.32434	1.26162	1.0062	0.919321	0.848786	1.67086	2.61247	2.04845	1.82669	1.11614	2.42377	1.3442	0.882157	2.01439	0.951186	1.27323	2.78286	1.82675	3.00684	1.74465	2.79516	2.34875	35.9546	39.7446	16.318	25.8219	37.6827	25.0948	5.27465	5.06225	0.866031	17.2372	46.826	4.9559	12.5264	18.2416	10.4827	0	0	0	4.27963	0
MAG26_ratio	1.07734	1.1308	0.98577	1.01816	1.09847	0.930885	1.03178	0.911805	0.654526	1.07469	0.60297	0.633241	0.402408	0.445718	0.34893	0.913063	0.85899	4.43031	3.47134	2.34031	6.19749	5.17207	2.9805	2.79768	2.74152	2.04134	2.36178	2.34393	1.92449	131.36	73.5437	3.81152	1.57608	0.377593	20.4187	1.45726	1.14511	0.522111	1.25571	0.773259	1.56756	1.43902	0.822632	1.57067	0	0	0	0	0
MAG30_ratio	0.964524	1.12618	0.983888	1.02414	1.18999	0.967748	1.35837	1.13827	0.95838	1.21601	0.910965	0.987568	1.1278	0.747121	0.960355	0.845157	0.885086	0.654848	0.968409	1.17886	1.35612	0.881497	1.16554	0.967893	0.833209	0.928773	1.21349	0.950549	0.957378	0.899284	1.01211	0.524313	0	1.09179	0.699363	0	0	0	0	0	0		0	0	0.649927	0.740934	0.880182	0.562771	0.864644
MAG31_ratio	0.809347	0	0	0		0			0.174788	0	0	0.870219	0	0	0.663519	0	1.11301	0		0	0	0.653872	0	1.35052		1.42041	0.932446		0	0	0	0		0	0			0			0	0	0	0	0	0	0	0	0
MAG35_ratio	0.651353	0.663551	0.896742	1.11923	0.935319	0.980813	1.51394	1.34323	1.30206	0.778873	0.406861	1.2814	1.00696	0.840053	1.36555	0.696428	1.37102	1.03112	1.15898	0.810044	0.751296	0.610028	0.826418	1.01985	0.896282	0.556096	0.578934	0.80143	0.877896	1.92594	1.53459	8.85978	0.605102	0.595876	0.278983	0	0	0	0	0	0	0	0	0	0
MAG36_ratio	1.26513	1.17611	1.12601	1.02178	1.25599	1.05506	0.789968	1.39586	0.97611	1.25556	0.977028	1.26459	0.86168	1.05365	0.849489	0.987102	1.20902	1.15651	0.901395	1.19452	1.25404	0.853382	1.22011	1.24068	0.806503	0.955179	1.1619	1.0853	1.10517	55.8554	45.2063	0	0	0	0	0	0	0.750395	0	0	0	0	0	0	0	0	0	0	0
MAG37_ratio	1.11494	1.0166	1.09701	1.13962	1.16866	1.03873	0.862577	0.815759	0.699699	0.981892	0.832878	0.886808	0.935246	0.999943	0.93938	0.955547	0.884558	0.940329	0.991277	0.940643	0.981217	0.965932	0.915971	0.914232	1.0733	1.03015	0.966473	0.881199	0.828097	1.50635	0.469389	1.01614	0.945404	1.38029	1.16517	0	0	0	0	0	0	0	0	0	0	0	0	0	0
MAG38_ratio	0.414707	0.485706	0.768214	0.374264	0.65998	0.895057	0.467804	1.03006	1.14935	1.26154	1.44204	0.832588	3.96966	2.0184	3.3154	3.48999	2.31238	3.21149	2.75177	4.46729	6.15718	5.15551	4.74703	3.82518	3.82787	4.38636	2.25503	1.69394	2.42856	17.0004	11.9492	23.8644	15.2172	0.32249	52.5224	3.61889	0.408111	1.88859	3.43901	3.9231	1.92586	0	2.13997	0.13869	4.19691	30.152	44.2584	27.008	28.1996
MAG42_ratio	1.59546	1.59388	1.77549	1.63798	1.4867	1.50042	1.47358	1.64795	2.34579	2.21289	2.17249	2.07953	1.91876	1.9336	2.19034	1.96489	1.71061	2.24201	1.99715	1.4843	1.91632	1.33092	1.54787	1.50679	1.81858	2.26457	1.58757	1.83784	1.85134	0.374166	1.48819	3.59787	2.80735	1.5424	2.69838	5.78295	0.705194	3.62711	9.81135	7.2214	8.50625	8.90425	6.73758	7.71194	1.38119	0.836335	0	0	0
MAG43_ratio	1.1142	1.09789	1.74921	1.34303	0.847184	1.1366	1.27818	1.01007	5.24023	3.47342	1.76265	2.21958	1.86177	1.86725	1.10112	1.91417	1.06043	2.29023	1.16413	0.896348	2.8993	1.74898	1.68871	0.73819	1.48932	4.30082	3.33406	3.13244	2.05797	1.5546	1.87742	1.83982	2.61231	7.71124	1.12589	3.365	4.64752	3.52885	37.4994	0	7.21058	7.39682	6.55331	9.58951	10.0341	7.65822	7.92609	6.29833	7.34861
MAG44_ratio	1.24688	1.48474	1.38113	1.47475	0.579075	0.829249	0.985954	0.8638	0.520693	0.464553	0.577283	0.495361	0.573618	0.433947	0.37856	0.585007	0.55323	0.373016	0.250494	0.260823	0.244417	0.297183	0.385004	0.402644	0.295579	0.230365	0.438334	0.37178	0.342669	0.489348	0.236986	0.0385297	0.0267047	0.0684927	0.306959	0.438102	0.828373	0.0959014	1.23317	0.225349	2.54249	0.483348	1.67867	1.67013	0.0611492	0.0840203	0.227101	0	0.769573
MAG47_ratio	0.753797	0.922373	0.506094	0.670973	0.813507	0.424615	0.772393	0.710457	1.11296	1.03077	0.377342	0.337035	0.284882	0.214845	2.22911	0.832905	0.602028	0.51461	0.439812	0.911904	0.131058	0.151391	0.887296	1.55704	0.606156	0.0469706	0.0471022	0.106349	0.175336	2.53142	2.49139	0.0842663	0.29998	0.848613	1.66367	6.96622	2.13005	3.57357	8.1974	3.42856	3.90988	3.16272	3.5309	3.26912	5.99757	4.79147	6.03758	5.7511	4.23873
MAG49_ratio	0.460558	0.469832	0.436371	0.49714	0.908566	0.641992	0.351712	1.33674	0.865517	0.803457	0.1881	0.298197	0.183788	0.322662	0.183649	0.0359717	0.18876	0.350719	0.402072	0.442416	1.77588	1.39923	0.40512	1.05534	0.391563	5.19643	2.25198	0.725269	0.731538	9.28076	4.01422	1.78742	0	0	778.315	0	0	0	0	0	0	0	0	0	0.528312	0	0	0	0
MAG4_ratio	0.482872	0.522567	0.516658	0.563946	0.153838	0	0.574595	0.813065	0.10261	0.122422	0.310784	0.170931	0.299322	0.412822	0.151086	0.353273	0.35066	0.197536	0.0712859	0.0530132	0.180071	0.0622615	0.11514	0.0872296	0.0614915	0.127913	0.14314	0.0608548	0.111364	2.6275	2.39109	0	0	0	2.0488	0	0.387985	0	0	0	0	0	0	0.0697968	0			0	0
MAG50_ratio	1.22797	1.27441	0.764582	1.56603	1.3042	1.19754	1.2825	1.11643	3.49172	3.77432	1.14957	1.49081	1.40003	2.89588	2.30026	0.404875	0.492965	0	0.96204	0	0	1.10396	0	0	0	24.6725	17.9297	6.29331	7.94861	0	0	0	0	0	0	45.0619	0	4.97095	0	0	44.75	39.7296	0	20.8207
MAG51_ratio	1.27755	0.968456	1.09453	1.07566	1.3071	1.90808	1.54569	1.09331	0.855212	0.555671	1.52211	1.80624	0.741037	0.999663	1.99778	1.0815	1.03326	0.322097	0.445295	1.55963	2.95467	2.43299	0.617953	0.786968	3.31273	5.9196	4.78582	0.602872	0.355899	0.20556	0.24568	0.395825	0.573336	0.0314433	0.0533716	0	4.30937	0.556647	1.36209	2.92001	6.4932	23.1505	0.985664	18.8155	0.0300516	0	0	0.0277569	0
MAG52_ratio	1.01838	1.04585	0.522318	1.32873	1.3114	0.547603	0	1.30913	0.52618	0.511944	0.419502	0.605155	0.130887	0.342823	0.427206	0.232693	0.351808	1.07933	0.686031	0	0.344694	1.37981	0.73836	1.06416	0.822126	0.374359	0.777793	1.10469	0.480642	16.1942	1.49945	1.32446	0.109165	6.10021	6.39316	5.26345	17.0152	0	0	0	0	0	0	0	28.6952	0	3.9588	1.36244	2.10496
MAG54_ratio	1.33992	0.711682	0.51852	0.314918	1.27261	0	0.431125	1.00147	0	0.183973	0.677933	0.569087	0	0	0	0	0	0	0	0	0	0	0	0	0	0	0	0	0	0.18009	0.128087	0	0	0	0	0	23.9204	0	0	0	0	0	0	0	0	0	0	0	0
MAG55_ratio	1.81628	2.11787	1.55989	2.34302	2.09788	1.45042	2.03464	1.45889	0.998063	1.1306	1.26373	1.59038	1.13666	1.06722	1.16101	1.49494	1.20073	1.42861	1.06728	1.36858	0.925997	1.43608	2.45524	1.89747	2.17263	1.63303	1.89592	1.38065	0.99994	0	0	0.136985	0.13764	0	0.832186	79.066	11.7114	0.144048	0.73297	0.681837	0.432727	0.563882	2.08749	1.03419	0	0	0	0	0
MAG56_ratio	1.08313	0.998903	1.03245	1.00372	0.989177	1.05085	1.06477	1.06439	1.03497	1.02901	1.04153	1.03065	1.07794	1.06136	1.05851	1.06247	1.07049	1.19473	1.09889	1.05563	1.0881	1.09791	1.1526	0.979895	0.940746	1.06417	1.11076	0.957175	1.06688	0.469739	0.257681	0.156321	0.525823	0	0.937398	0	1.72823	0.661015	0.421195	1.39942	0.653158	1.47473	0.18776	0	1.1003
MAG57_ratio	1.30331	1.17526	1.15372	1.14545	2.15186	1.56955	1.46854	1.67265	1.28624	1.25346	1.22981	1.36627	1.33851	1.34942	1.37337	1.18256	1.1709	1.27211	1.36632	1.28922	1.38127	1.2972	1.18063	1.18673	1.25099	1.82432	1.25881	1.28576	1.2758	0	0	0	0	0	0	0	0	0	0	0	0	0	0	0	0
MAG59_ratio	1.13453	0.465944	0.805744	1.26959	0.745709	0.970608	1.07601	1.23647	0.887566	0.875451	0.947648	0.681948	7.31325	1.11556	4.14886	1.08237	0.58353	0	0.538571	0.754643	0.744107	1.1086	0.657241	0.911027	0.875461	0.927533	1.18342	0.95551	0.988971	0	0	0.933303	0.811629	1.24981	1.10111	0.00448731	0.0399878	1.05939	1.95189	1.01026	0.773616	0.791152	3.65063	3.27964	0
MAG5_ratio	0.950635	0.794072	0.79812	0.895994	0.865527	0.847704	0.851785	0.95539	0.972685	0.831901	0.893358	0.834494	0.791185	0.733818	0.630315	0.803332	0.752203	0.692667	0.7077	0.816547	0.632566	0.69179	0.783768	0.682097	0.704832	0.712583	0.612729	0.631315	0.687881	0.579603	0.593179	0.883394	0.566686	0.480054	1.06579	0.639991	3.45445	0.332516	1.9142	0.922036	3.18253	0	0.591596	0.177972	0.632667	1.05311	0	1.45459	0
MAG60_ratio	0.66948	0.902687	1.05649	1.025	0.429642	0.478796	0.730939	0.583784	1.4511	1.53423	1.13897	0.872781	0.586218	1.42897	2.2955	0.910542	0.823667	0.887215	0.896578	1.42342	1.88218	1.79449	1.38834	1.82549	1.7645	1.19793	1.81082	1.28376	1.38989	5.83543	5.50651	0.214249	0.247596	1.5445	1.88992	3.17995	1.78908	3.24267	0.162439	0.493141	0.498572	0	0.448197	2.11173	2.78942	1.90999	1.95941	2.08901	2.07835
MAG62_ratio	0.79374	0.926316	0.819118	0.860038	0.895795	0.768209	0.859508	0.994031	0.638771	0.582821	0.673133	0.604852	0.705038	0.449376	0.485573	0.753233	0.683875	1.68658	1.61848	1.259	1.64618	1.54561	1.69857	1.54178	1.47461	1.55967	1.48448	1.05231	0.848416	10.0979	6.64386	3.73914	3.8685	2.23158	3.76493	28.8129	18.7391	0.466118	0.378655	0.460393	1.0137	1.05254	0.425522	1.1454	183.212
MAG66_ratio	0.794731	1.08541	0.674888	1.09981	0.892786	1.14993	0.674535	0.884834	5.68781	2.93185	1.82198	0.85586	1.93479	2.11855	2.87894	1.33896	0.9865	2.44004	2.3408	2.01984	1.38859	1.49752	1.0462	3.2791	2.52207	2.4498	1.74042	1.19508	1.90526	30.6756	19.5249	0.51282	0.867862	0.626895	0.356245	3.85974	6.4862	0.788382	1.44302	0.616896	0.448003	0.645199	0.58877	0.220295	0		66.6459	0	0
MAG67_ratio	1.15429	0.665472	0.758472	0.774675	0.732576	0.660693	0.696823	0.896838	0.324828	0.379756	0.477726	0.362393	0.45457	0.450449	0.422447	0.44532	0.427096	0.382495	0.300421	0.301111	0.316031	0.404513	0.498243	0.199515	0.34975	0.58053	0.277925	0.89796	1.0463	4.40173	0.163049	0.00761767	0	0	0	0	0	0	0	0	0	0.0288794	0	0.0774899	0	0	0	0	0
MAG68_ratio	1.6303	1.28829	1.23261	0.770541	1.5302	1.44041	0.921455	1.12671	0.576961	0.658452	0.0601255	0.0826731	0.0243632	0.0644114	0.0945401	0.0685067	0.0508204	0.438431	0.335668	0.0909463	0.155399	0.0671416	0.126444	0.143946	0.118227	0.479191	0.898955	0.0952267	0.0881979	0.248652	0.198027	8.98506	5.54109	0.355778	1.4932	1003.63	16.6593	0	0		0		0	4.14515	0.00691487	0.00561642	0.00603575	0.00786944	0.00731621
MAG6_ratio	0.174765	0.27639	0.214882	0.228248	0.105079	0.171337	0.173658	0.129221	0.361206	0.380665	0.430781	0.425882	0.199115	0.103186	0.18061	0.403744	0.382042	0.0502023	0.0556557	0.055453	0.0729977	0.0639544	0.105718	0.175045	0.109817	0.0498999	0.0558068	0.0700651	0.0806827	0	0	0	0	0	0	0	0	0.00905873	0	0	0	0	0	0	0	0	0	0	0
MAG70_ratio	0.857264	0.637455	0.749432	0.729471	0.8743	0.73025	0.550561	0.82414	1.04962	0.639614	0.498881	0.665469	0.223796	0.906535	1.72552	0.505594	0.350426	3.15453	2.80593	6.58045	8.99615	7.0578	6.78853	2.83953	2.44615	3.28026	2.7229	4.97069	3.08768	0	0	0	0.859167	1.85825	0.753691	0	0	0	0.762194	0	0	0	0	0	0	0	0	0	0
MAG72_ratio	0.234354	0.533727	0.738603	0.540826	0.445634	0.726444	0.48144	0.858367	1.09381	0.748352	1.36997	1.325	0.909638	0.393871	0.525382	0.120821	0.210947	0.369417	0.271705	0.432265	0.327887	0.262255	0.150566	0.298347	0.226138	0.127239	0.239707	0.673217	0.716901	0.558115	0.401205	0	0	0	0.0674644	0.0317538	0	0	54.6492	0	0	0	0	0	13.1695	0	0	0	0
MAG73_ratio	0.488326	0.577719	0.816619	0.598191	0.232851	0.347127	0.364179	0.533916	0.502799	0.520329	0.560102	0.46712	1.88111	0.0342532	0.0430969	0.50452	0.530294	0.0149175	0.0164122	0.0679656	0.00948996	0.0126281	0.0709135	0.0475189	0.0530316	0.0775589	0.0875492	0.267318	0.208177	0	0	1.68787	0.298671	0	0		0	1940.75					460.967		0.0145278	0	0	0	0
MAG74_ratio	0.652904	0.912491	0.979504	1.03799	0.44967	0.46951	0.768044	0.866757	0.573869	0.771726	0.512471	0.749181	0.893231	0.472344	1.19915	0.465708	0.439048	0.297337	0.181174	0.236883	0.290372	0.292287	0.37555	0.342863	0.332478	0.222681	0.271144	0.476531	0.386183	18.4011	18.923	0.0328981	0.141076	1.8615	0.475649	0.0634439	0.133312	0	0	0	0	0	1.98585	2.3933	137.223	118.11	83.093	98.0257	123.521
MAG78_ratio	1.11132	1.17966	0.987916	0.968348	1.31365	0.98136	1.02992	1.31411	0.857424	0.743207	0.685804	0.663158	0.738123	0.621593	0.87023	0.661852	0.694121	0.703843	0.690081	0.700673	0.784937	0.64764	0.647639	0.698616	0.709706	1.85799	1.54927	5.83359	2.13245	0	1.98242	1.5684	2.4784	0	1.38559	136.138	3.85579	0.149642	3.16017	3.26471	0.431715	0.307652	4.06281	3.74243	0	0			0
MAG79_ratio	1.85316	1.58178	1.49503	1.78851	2.58943	2.12735	2.212	1.56101	8.19834	6.14462	8.02835	2.83858	7.38961	5.19588	11.8545	13.1782	9.04727	8.2464	10.7199	9.39328	29.4473	26.3945	3.88412	1.22648	2.13555	21.7024	24.5315	7.06681	7.04083	0.888794	0.793645	8.926	16.494	0.367382	1.08271	0	3.55122	0	339.281	0	203.63	0	49.3327	46.9251	24.8242	11.2144	40.2808	80.2536	60.9023
MAG80_ratio	0.409837	0.448357	0.406495	0.427131	0.457578	0.427519	0.336009	0.300433	0.111195	0.249944	0.174128	0.199845	0.180221	0.124283	0.204894	0.147666	0.230118	0.0842531	0.126969	0.108989	0.0785793	0.0983068	0.141461	0.118639	0.0971421	0.140369	0.0922065	0.094867	0.0926039	0.0668988	0.0505311	0.045417	0.0680456	0.0127131	0.0461377	0	1.19325	0	0	0	0	0	0	0	0.0140256	0.0439924	0.0546112	0.0267192	0.0263204
MAG81_ratio	0.61358	0.833299	0.481619	0.829523	0.694193	0.502268	0.879722	0.662041	0.40037	0.322594	0.423351	0.537238	0.574389	0.322895	0.302345	0.341128	0.345828	0.260189	0.216977	0.30812	0.580385	0.518263	0.269304	0.51451	0.490467	0.32934	0.262688	0.263095	0.249146	2.82358	0	13.0721	71.3468	8.20727	34.6525	0	7.5511	0.144461	5.66109	7.76883	8.42	4.73136	13.9622	15.3834	0	0	0
MAG83_ratio	0.136029	0.0586907	0.260628	0.014125	0.0860002	0.149095	0.011759	0.196506	1.14349	0	0	0	0	0	0	0	0.266409	0	0	0	0	0.240095	0	0	0	0	0	0	0	0	0	2.90802	0	0	4.05847	0	0	10.1266	0		0	0	0	0	0
MAG84_ratio	0.444162	0.807939	1.53429	0.0710195	0.591547	3.23246	0.145497	0.317126	108.952	88.6274	75.8615	20.7367	77.6045	6.34331	23.4423	31.6638	21.6377	134.539	65.1286	426.465	285.801	261.283	767.81	484.804	517.953	632.162	554.005	1059.5	746.792	0	0	0	0	0	0	0	0	4.17932	0	0	0	0	0	0.699084	0	0	0		0
MAG87_ratio	3.32502	4.14878	3.22002	3.86421	7.6338	4.31889	2.74068	5.63029	0	0	0	1.24302	8.25662	3.07451	0.719465	4.44307	5.53411	3.90097	3.69449	0	1.88639	2.15181	0.613852	12.8106	8.4502	8.24165	5.30724	25.2871	25.3671	135.419	102.362	23.9419	21.4457	38.8866	4.91657	1716.65	122.327	0	0	0		0	0	0	0		0	0	0
MAG89_ratio	0.939772	0.887844	0.807308	0.942866	1.11185	1.01147	1.17003	0.998175	0.540995	0.343021	0.32655	0.303399	0.273646	0.444818	0.309332	0.443249	0.251276	0.769655	0.56772	0.457125	0.554045	0.413473	0.597234	0.638702	0.698952	0.346685	0.372743	0.557124	0.67365	2.37513	0.560865	0.321132	2.7908	0.676715	3.89439	1.89192	0.551012	0.667015	0.580405	0.560305	0.596207	0.410151	0.422905	0.270293	0	0			0
MAG90_ratio	1.43637	0.983616	1.14204	1.04719	1.20942	0.758113	0.970095	1.12423	0.980046	1.04658	0.989382	0.995275	0.316897	0.774434	1.05888	0.780121	0.757279	0.854601	0.911923	1.00143	0.992925	0.919099	0.976066	1.0582	1.01015	0.881249	0.85938	0.880273	0.835816	0	0	0	0		0	0	0	0		0	0		0	0	0
MAG94_ratio	0.616711	0.704348	0.659759	0.654915	0.881619	1.66252	0.770503	0.729789	28.0558	11.8481	12.8282	8.05993	0.756496	5.39021	3.31375	4.41621	3.77373	3.70553	4.23599	15.5959	13.6684	11.605	24.2058	18.2874	20.1911	16.3082	8.8864	10.6949	13.265	0.202643	0.159676	0.00113938	0.00667673	0.150915	0.0273259	0	0	0	150.316	317.573	93.8458	62.1836	591.736	110.388	0.403833	0.107485	0	0.0577781	0.0475478
MAG95_ratio	0.292659	0.338314	0.0688153	0.400533	0.969542	0.428356	0.501611	0.189202	0.308747	0.286114	0	0.103084	0	0	0.597041	0.311838	0.201095	0.0755013	0	0	0.104139	0.361699	0.365176	0.701215	0.410746	0	0	0.114654	0	0	0.0283708	0	0	0	0	0.707244	0	0	0	0	63.3229	61.2804	0	4.418	0	0	0	0	0
MAG96_ratio	0.903932	0.742645	0.987937	0.668106	1.25966	1.28965	0.886361	0.640243	5.43751	3.74323	10.06	6.06524	2.46734	2.58931	3.83147	7.1248	6.51203	4.95353	3.93224	6.61093	3.12636	3.72653	6.6701	5.34603	6.08898	1.97957	3.16849	3.22649	3.43822	5.49549	5.33001	0.581581	1.38118	0.116122	0.22435	0.554906	0.0297675	0.0579996	0	0	0	0	0.294019	0.0911644	0.14135	2.42774	1.87953	7.80599	7.6863
MAG97_ratio	0.868928	0.40902	1.0421	0.97168	0.35301	0.529761	0.888069	0.756101	0.896084	0.448007	0	0	0	0.454312	0	0	0	0.90136	0.721459	0	0	0	0.434798	0.876148	0.539385	0.610736	0.362747	0.411694	0.22528	2.46332	5.17618	0	0.135943	0	0.604307	0.0978929	0	0	0	0	0	0	0	0	0	0	0	0	0
MAG98_ratio	0.876464	0.66184	0.439859	0.625608	1.41247	0.634697	1.47884	1.44435	0.492881	0.619381	0.520609	0.282245	0.763542	0.604648	0.717985	0.376431	0.460645	1.10126	0.659251	0.355608	0.910918	0.418066	0.812796	0.697087	0.556873	0.857164	0.596675	0.566677	0.126498	6.82083	9.04838	2.03869	0.942071	0.491139	0.693322	0	2.95016	0.0426054	6.74169	3.04846	2.85364	2.97366	1.3821	0.245652	0.0504103	0.191952	0.929425	0.997223	0.347728
cluster	meso 1	meso 1	meso 1	meso 1	meso 1	meso 1	meso 1	meso 1	meso 1	meso 1	meso 1	meso 1	meso 1	meso 1	meso 1	meso 1	meso 1	meso 1	meso 1	meso 1	meso 1	meso 1	meso 1	meso 1	meso 1	meso 1	meso 1	meso 1	meso 1	meso 2	meso 2	meso 2	meso 2	meso 2	meso 2	meso 3	meso 3	meso 3	meso 3	meso 3	meso 3	meso 3	meso 3	meso 3	thermo	thermo	thermo	thermo	thermo
MAGs with ratio >2	3	4	4	4	7	6	5	5	10	10	6	7	8	11	13	10	11	15	12	13	15	12	12	14	15	15	15	14	13	26	22	16	17	11	18	21	21	12	14	12	16	12	20	20	11	9	10	11	11
MAGs with ratio >10	1	1	0	0	0	0	0	1	3	3	4	2	2	1	2	4	3	2	2	2	3	3	2	3	2	4	4	3	3	11	10	5	6	4	8	10	9	5	7	4	6	6	10	9	7	3	6	4	4
# absent MAGs	0	0	0	0	1	0	1	1	0	0	0	0	0	0	0	0	0	0	1	0	0	0	0	0	1	0	0	1	0	0	0	2	1	4	0	4	2	1	8	7	6	8	0	5	3	15	14	17	16
# present MAGs	64	64	64	64	63	64	63	63	64	64	64	64	64	64	64	64	64	64	63	64	64	64	64	64	63	64	64	63	64	64	64	62	63	60	64	60	62	63	56	57	58	56	64	59	61	49	50	47	48
%	1	1	1	1	0.984375	1	0.984375	0.984375	1	1	1	1	1	1	1	1	1	1	0.984375	1	1	1	1	1	0.984375	1	1	0.984375	1	1	1	0.96875	0.984375	0.9375	1	0.9375	0.96875	0.984375	0.875	0.890625	0.90625	0.875	1	0.921875	0.953125	0.765625	0.78125	0.734375	0.75
# present MAGs AND ph	64	62	63	63	63	60	61	61	60	59	58	60	56	57	59	58	59	58	56	52	56	60	58	59	58	57	59	58	57	47	46	44	43	36	50	35	38	35	30	26	28	25	36	37	29	19	19	20	17
%	1	0.96875	0.984375	0.984375	0.984375	0.9375	0.953125	0.953125	0.9375	0.921875	0.90625	0.9375	0.875	0.890625	0.921875	0.90625	0.921875	0.90625	0.875	0.8125	0.875	0.9375	0.90625	0.921875	0.90625	0.890625	0.921875	0.90625	0.890625	0.734375	0.71875	0.6875	0.671875	0.5625	0.78125	0.546875	0.59375	0.546875	0.46875	0.40625	0.4375	0.390625	0.5625	0.578125	0.453125	0.296875	0.296875	0.3125	0.265625
% present, ratio >2	0.046875	0.0645161	0.0634921	0.0634921	0.111111	0.1	0.0819672	0.0819672	0.166667	0.169492	0.103448	0.116667	0.142857	0.192982	0.220339	0.172414	0.186441	0.258621	0.214286	0.25	0.267857	0.2	0.206897	0.237288	0.258621	0.263158	0.254237	0.241379	0.22807	0.553191	0.478261	0.363636	0.395349	0.305556	0.36	0.6	0.552632	0.342857	0.466667	0.461538	0.571429	0.48	0.555556	0.540541	0.37931	0.473684	0.526316	0.55	0.647059
% present, ratio >10	0.015625	0.016129	0	0	0	0	0	0.0163934	0.05	0.0508475	0.0689655	0.0333333	0.0357143	0.0175439	0.0338983	0.0689655	0.0508475	0.0344828	0.0357143	0.0384615	0.0535714	0.05	0.0344828	0.0508475	0.0344828	0.0701754	0.0677966	0.0517241	0.0526316	0.234043	0.217391	0.113636	0.139535	0.111111	0.16	0.285714	0.236842	0.142857	0.233333	0.153846	0.214286	0.24	0.277778	0.243243	0.241379	0.157895	0.315789	0.2	0.235294
	EKB_S93	EKG_S86	EKE_S84	EKF_S85	EKH_S87	EKJ_S89	EKI_S88	EKM_S92	EJT_S14	EJW_S17	EJU_S15	EJX_S18	EJY_S19	EJZ_S41	EKA_S42	EJS_S13	EJV_S16	DQP_S4	DQV_S10	DQX_S12	DQM_S1	DQS_S7	DQR_S6	DQQ_S5	DQW_S11	DQO_S3	DQU_S9	DQN_S2	DQT_S8	SRR2917896_SRX1427729	SRR2917897_SRX1433281	mesopost_1_SRX1023883_SRR2016841	mesopre_1_SRX1023881_SRR2016834	01_BPgang	09_BPgang	M2971vilasana_S36_L002	M3088Reig_S37_L002	M3090Gime_S38_L002	1105480_10455_4_162792	1105484_10455_4_162792	1105488_10455_5_162797	1105494_10534_5_165293	1105496_10454_7_162759	1105498_10454_7_162759	04_BPgang	CSTR11b_lipids_SRX1024644_SRR2017916	CSTR09b_lipids_SRX1024580_SRR2017860	CSTR08b_lipids_SRX1024579_SRR2017849	CSTR10b_lipids_SRX1024643_SRR2017914
CLUSTER-WISE STATISTICS
	meso 1		meso 2		meso 3		thermo		simplified medium		meso 4		tot (vs 118)
MAG	avg ratio	# occurrences	avg ratio	# occurrences	avg ratio	# occurrences	avg ratio	# occurrences	avg ratio	# occurrences	avg ratio	# occurrences
MAG104_ratio	12.4388	23	52.7831	2	5.45821	2	5.80928	5	#DIV/0!	0	#DIV/0!	0	32
MAG105_ratio	0.878356	29	#DIV/0!	0	0.157534	1	#DIV/0!	0	#DIV/0!	0	#DIV/0!	0	30
MAG108_ratio	2.41279	29	1.54531	4	9.27737	2	#DIV/0!	0	#DIV/0!	0	#DIV/0!	0	35
MAG109_ratio	0.777	29	0.72878	4	1.48147	8	9.21539	1	#DIV/0!	0	4.49736	3	45
MAG110_ratio	0.781341	11	#DIV/0!	0	#DIV/0!	0	#DIV/0!	0	#DIV/0!	0	0.105829	1	12
MAG111_ratio	0.54907	10	0.204379	1	7.15283	1	#DIV/0!	0	#DIV/0!	0	#DIV/0!	0	12
MAG112_ratio	0.458667	26	2.36875	5	1.58213	8	1.02535	4	#DIV/0!	0	86.6402	5	48
MAG113_ratio	0.76307	29	0.0753259	4	0.182336	5	2.78266	37	7.43774	3	6.02139	2	80
MAG114_ratio	0.944244	29	2.44158	3	#DIV/0!	0	0.706482	12	#DIV/0!	0	1.60353	2	46
MAG117_ratio	2.35024	26	4.10592	2	23.1452	1	#DIV/0!	0	#DIV/0!	0	#DIV/0!	0	29
MAG118_ratio	3.22666	29	3.98081	6	165.311	9	0.167179	21	#DIV/0!	0	368.416	5	70
MAG119_ratio	2.13812	15	0.481611	2	16.0256	1	#DIV/0!	0	#DIV/0!	0	#DIV/0!	0	18
MAG13_ratio	2.46218	29	7.41926	6	13.7216	9	5.50922	38	20.2688	22	7.90418	8	112
MAG15_ratio	1.4496	29	208.367	4	1269.77	2	31.0314	17	#DIV/0!	0	34.0615	1	53
MAG19_ratio	1.08827	29	1.2388	4	0.998031	8	1.71264	2	#DIV/0!	0	0.23307	1	44
MAG1_ratio	1.36613	29	12.1907	6	15.6347	7	15.4232	38	19.8877	14	183.087	5	99
MAG21_ratio	1.9199	29	9.5628	6	54.5318	4	1.48675	3	#DIV/0!	0	62.8313	5	47
MAG25_ratio	1.75051	29	30.1028	6	13.497	9	4.52257	28	#DIV/0!	0	46.5249	4	76
MAG26_ratio	1.82491	29	38.5146	6	1.17259	9	4.99601	11	#DIV/0!	0	2.205	7	62
MAG30_ratio	1.01545	29	0.845371	5	#DIV/0!	0	0.523055	37	0.696544	9	26.9674	1	81
MAG31_ratio	0.88757	9	#DIV/0!	0	#DIV/0!	0	#DIV/0!	0	#DIV/0!	0	0.477255	1	10
MAG35_ratio	0.933509	29		6	#DIV/0!	0	#DIV/0!	0	#DIV/0!	0	#DIV/0!	0	35
MAG36_ratio	1.08465	29	50.5308	2	0.750395	1	0.648187	4	#DIV/0!	0	#DIV/0!	0	36
MAG37_ratio	0.958575	29	1.08046	6	#DIV/0!	0	#DIV/0!	0	#DIV/0!	0	1.70974	2	37
MAG38_ratio	2.4067	29	20.146	6	2.18528	8	7.41041	38	4.7536	4	0.504822	1	86
MAG42_ratio	1.81468	29	2.08473	6	6.55645	9	1.60597	35	14.012	2	2.42585	7	88
MAG43_ratio	1.92474	29	2.78688	6	9.97388	8	8.03699	38	513.011	19	68.7058	6	106
MAG44_ratio	0.597246	29	0.194503	6	1.02173	9	0.22067	32	128.928	2	4.89721	8	86
MAG47_ratio	0.62659	29	1.31989	6	4.24093	9	3.64418	38	11.996	14	8.30332	8	104
MAG49_ratio	0.803467	29	198.349	4	#DIV/0!	0	31.1856	14	#DIV/0!	0	7.53972	1	48
MAG4_ratio	0.25617	28	2.3558	3	0.228891	2	#DIV/0!	0	#DIV/0!	0	0.0798181	1	34
MAG50_ratio	3.74105	23	#DIV/0!	0	31.0666	5	#DIV/0!	0	#DIV/0!	0	14.4883	3	31
MAG51_ratio	1.55032	29	0.250869	6	7.32412	8	0.250764	19	9.42478	2	0.689204	6	70
MAG52_ratio	0.721615	27	5.27011	6	11.1393	2	11.1768	34	90.2006	2	#DIV/0!	0	71
MAG54_ratio	0.702123	10	0.154088	2	23.9204	1	7.6421	3	#DIV/0!	0	55.1602	1	17
MAG55_ratio	1.53737	29	0.368937	3	10.7172	9	#DIV/0!	0	#DIV/0!	0	38.8989	3	44
MAG56_ratio	1.05386	29	0.469393	5	0.932215	7	4.76626	10	#DIV/0!	0	6.33213	7	58
MAG57_ratio	1.3469	29	#DIV/0!	0	#DIV/0!	0	#DIV/0!	0	#DIV/0!	0	#DIV/0!	0	29
MAG59_ratio	1.2495	28	1.02396	4	1.39567	9	57.4823	1	#DIV/0!	0	131.784	8	50
MAG5_ratio	0.777896	29	0.694785	6	1.40191	8	0.679659	26	0.820811	1	#DIV/0!	0	70
MAG60_ratio	1.18839	29	2.5397	6	1.49072	8	2.63227	38	34.9978	15	11.9591	5	101
MAG62_ratio	1.03135	29	5.05765	6	5.83271	9	26.1767	14	#DIV/0!	0	118.145	8	66
MAG66_ratio	1.78058	29	8.76072	6	1.67739	9	7.3907	20	94.044	1	1.33292	3	68
MAG67_ratio	0.539283	29	1.52413	3	0.0531847	2	#DIV/0!	0	#DIV/0!	0	2.00153	2	36
MAG68_ratio	0.505488	29	2.80363	6	341.48	3	0.0159684	38	1.59007	13	2.223	6	95
MAG6_ratio	0.18228	29	#DIV/0!	0	0.00905873	1	#DIV/0!	0	#DIV/0!	0	0.178041	1	31
MAG70_ratio	2.31893	29	1.15704	3	0.762194	1	0.906359	3	34.0312	1	#DIV/0!	0	37
MAG72_ratio	0.529408	29	0.342261	3	27.3405	2	121.807	28	48.5463	1	#DIV/0!	0	63
MAG73_ratio	0.342622	29	0.993269	2	1200.86	2	0.0145278	1	#DIV/0!	0	#DIV/0!	0	34
MAG74_ratio	0.548934	29	6.63921	6	1.14398	4	68.8072	38	445.259	15	28.2332	6	98
MAG78_ratio	1.11649	29	1.8537	4	17.2347	9	11.9542	5	#DIV/0!	0	63.6498	6	53
MAG79_ratio	8.23699	29	4.75876	6	128.544	5	24.6954	35	185.007	1	29.0178	4	80
MAG80_ratio	0.210691	29	0.0482906	6	1.19325	1	0.0326336	38	0.0270082	11	0.119251	1	86
MAG81_ratio	0.459616	29	26.0204	5	7.95281	8	#DIV/0!	0	#DIV/0!	0	#DIV/0!	0	42
MAG83_ratio	0.232985	11	3.48325	2	10.1266	1	1.50037	11	#DIV/0!	0	#DIV/0!	0	25
MAG84_ratio	220.629	29	#DIV/0!	0	2.4392	2	#DIV/0!	0	#DIV/0!	0	808.12	5	36
MAG87_ratio	6.23456	25	54.4954	6	919.491	2	#DIV/0!	0	#DIV/0!	0	321.764	2	35
MAG89_ratio	0.612162	29	1.76984	6	0.661135	9	1.6682	19	2.30666	1	0.888645	4	68
MAG90_ratio	0.950037	29	#DIV/0!	0	#DIV/0!	0	#DIV/0!	0	#DIV/0!	0	#DIV/0!	0	29
MAG94_ratio	8.47491	29	0.0913961	6	221.007	6	0.754659	34	2.04447	2	8.19424	3	80
MAG95_ratio	0.339528	21	0.0283708	1	32.4321	4	3.32567	1	0.747486	1	#DIV/0!	0	28
MAG96_ratio	3.7061	29	2.18812	6	0.205571	5	2.98733	35	2.63666	3	0.55136	4	82
MAG97_ratio	0.635034	20	2.09494	4	0.0978929	1	0.169896	7	#DIV/0!	0	3.03608	1	33
MAG98_ratio	0.692116	29	3.33907	6	2.52975	8	0.816901	34	#DIV/0!	0	2.93023	6	83
	meso 1		meso 2		meso 3		thermo		simplified medium		meso 4
	2		10		21		10		13		19
	64		55		55		45		24		46
	0.03125		0.181818		0.381818		0.222222		0.541667		0.413043
[truncated: 69 more columns]

## Sheet: Virus-host linear regressions
MAG	slope	intercept	rvalue	pvalue	stderr	number of samples in which both provirus and host are present
MAG1	0.33961158006579323	-0.21029440833433222	0.5539506472234295	7.29021238430695e-10	0.05005008440572215	106
MAG4	0.39213578775339325	-0.7510449621958388	0.38285316973636535	0.014756557000972705	0.15349517211639288	40
MAG5	0.9916208337387443	-0.1429367393773593	0.9751583833330091	3.4309426112405475e-50	0.02618457415073847	76
MAG6	1.0909726244278803	-0.8773508072717798	0.8999768216754693	8.249356847331058e-14	0.0906290748382915	36
MAG13	0.6849264548271103	0.3504310946640723	0.7355766592567627	7.368450100419349e-22	0.05782482331672685	121
MAG15	0.3840485875453353	-0.39117449701513995	0.6976900650494019	2.9485779200349083e-10	0.05091003806255844	62
MAG19	0.9193466688841496	4.466210150178007e-05	0.969723102595773	1.9999170921547917e-30	0.03377076583763239	49
MAG21	0.4647585260771524	-0.05092442062114827	0.8405806975861334	6.451995867939945e-15	0.04235559962289598	52
MAG25	0.7057048140611756	0.08775005348405518	0.8624935343935072	1.121353116255643e-25	0.0460080333136454	83
MAG26	0.766581078965008	-0.056861423118121035	0.8290852175153303	4.3408109124336385e-19	0.06223592685435458	71
MAG30	0.9940449582007731	-0.1669052463072459	0.8678738909014176	2.9959321985662657e-27	0.06208373827011791	86
MAG31	1.0357693077682264	-0.007562272444280538	0.984034336870561	1.3531261399323327e-09	0.05648387912725293	13
MAG35	0.4873257148572719	-0.3309760554721505	0.7780772138310215	2.1424647058281085e-09	0.06300000504973997	41
MAG36	0.6604404609602385	-0.0982705516209465	0.7816478481658058	1.6169522741235444e-09	0.08438784638230995	41
MAG37	0.9982567216914529	-0.009372313925863776	0.9821879023430141	1.1556372482442954e-30	0.0301958744719094	42
MAG38	0.6273233818915505	-0.1683675020317742	0.5958984307986402	2.9512213453742613e-10	0.08862299633923215	93
MAG42	0.9183626868747767	0.17766104491796764	0.9247743620282654	5.865876356812258e-40	0.03961234977273977	93
MAG43	0.3696595789184022	0.25432472395296535	0.5722613388601653	2.9016433722708253e-11	0.05005531135513957	114
MAG44	0.5944274631586169	-0.7511233377151152	0.7102122220513739	3.1867899359407922e-15	0.062456947697391255	91
MAG47	0.40116958750438003	-0.4668509819881747	0.6660960907540261	1.4925927321840507e-15	0.04302675985665937	111
MAG49	0.20360489314283944	-0.39113075080130766	0.21369921846448223	0.12821482280498095	0.13162857047419388	52
MAG50	0.5478971581858694	0.08573839318525667	0.8217710540754994	8.084492380729511e-10	0.06515455270362351	36
MAG51	0.44889669936892157	-0.7339141419518865	0.36743609248990433	0.0010940013468891498	0.13208529240195838	76
MAG52	-0.023462574572791522	-0.6065703410866409	-0.043614179087109996	0.7102333160401122	0.06290324981494425	75
MAG54	0.24990372870070765	-0.6357893288291772	0.6257661247448109	0.0010734565895543521	0.06641251543141102	24
MAG55	0.47961979880565675	-0.3019874470195458	0.663276802369662	2.0644935526496023e-07	0.07893546085561737	49
MAG56	0.9136314633177046	0.050434726815825726	0.9696107086957051	7.53996486195897e-41	0.02881602958953682	66
MAG57	1.0245792063694485	0.09268870889330072	0.9827803743389605	4.851084744048343e-25	0.03405361581654511	34
MAG59	0.26301115405373815	-0.42777448097489673	0.5400774062541996	2.9942731230982925e-05	0.05739138649303262	53
MAG60	0.7200530755703941	0.15974036392109528	0.875041965239397	3.492177942702702e-35	0.038687466020732544	108
MAG62	0.5504006889019895	-0.07786169898554529	0.787287864926054	5.478871300351311e-17	0.05045188162740842	75
MAG66	0.63182035165218	-0.25440247824324325	0.8293284117467534	3.935545363893079e-20	0.049823254383623714	75
MAG67	0.50691516379297	-0.4570626799655889	0.5992993325776242	2.7458112475568596e-05	0.10706225933304703	42
MAG68	0.26388278466619625	-0.8448069551601688	0.43121017339403817	6.0524182463208275e-06	0.055214059287434544	102
MAG70	0.6143082974658528	-0.2671416702370003	0.7577780180263864	4.020631192581796e-09	0.08261163952938003	43
MAG72	0.2507997933800521	-0.051122245494673146	0.7130624601061163	4.347217323845652e-12	0.02990373456609027	70
MAG73	0.3481468225511956	0.17017569479037437	0.6093168734848805	3.841145235181085e-05	0.07448202549740045	39
MAG74	0.2859398774004931	0.49948345549726875	0.5431499036879395	2.1454891661264216e-09	0.043553927700062986	105
MAG78	0.6170717457839962	-0.14026373029462358	0.8780281686756953	6.844395951662734e-20	0.04455234910306981	59
MAG79	0.5756364043590182	0.2887720314146184	0.6866976830560211	2.0955373160167382e-13	0.06609576511942412	87
MAG80	0.5832390223016761	-0.959507987394741	0.7358630190941059	4.382696444554003e-17	0.0562601945254898	93
MAG81	0.5314203866019247	-0.32687582812968136	0.9558084549726035	1.467757120572247e-25	0.0243665385433942	47
MAG83	0.5986721868517315	-0.9436718610118623	0.8619958331431711	7.605046809433162e-09	0.07041243502618752	27
MAG84	0.017755290502181643	-0.5931356017747687	0.02306921467958167	0.8876371906218374	0.12482097754146156	40
MAG87	0.33770904391640955	0.16687984672404693	0.5685829916977175	8.549959128132923e-05	0.0772540423909098	42
MAG89	0.7384551585569519	-0.4257527649256019	0.8268599855883833	6.345537177606482e-20	0.058787105777305344	75
MAG90	0.9105701708931773	0.011877998453401317	0.9804059394585144	3.768002373088122e-24	0.032342369121125945	34
MAG94	0.11166180899307025	-0.5038059528193435	0.16487419501581402	0.12699353904272787	0.07245326688873745	87
MAG95	0.2666209543564595	-0.5577052424210519	0.5313010868931881	0.0014650360914699606	0.07635720024722183	33
MAG96	1.0891858960018364	0.23079585166088834	0.7698810777617242	1.1795348213013017e-18	0.09679812517212684	89
MAG97	0.8431956825843532	-0.5781908272827132	0.8568084083120465	1.3235607970336617e-11	0.08577346161695476	37
MAG98	0.5512646009831839	-0.452969633491227	0.5441241831867367	2.973170914148685e-08	0.09061187783340074	90
MAG104	0.7244969708775991	0.03580315835540593	0.6173587067415413	2.8337501068447086e-05	0.15177394676857256	39
MAG105	1.1857532273380103	-0.01562528835792365	0.8003148926641335	7.913451691374188e-09	0.1546405985420079	35
MAG108	-0.04692549143827429	-0.8150417087806597	-0.08324565615125784	0.6095719235418273	0.09112665246302218	40
MAG109	0.6784851079773581	-0.09319552837717296	0.9642658408508629	9.255243425836673e-29	0.027191710288081608	49
MAG110	0.17349873575119087	-0.26147737680811467	0.1429000278268911	0.5842863399439141	0.31026889128409696	17
MAG111	0.07173356624541453	-0.8221204525060892	0.07279001226423383	0.7812973986526619	0.25377650479309355	17
MAG112	0.13965168354664467	-0.6320662092407358	0.3971314434123874	0.0035561745545646863	0.04564117844178271	52
MAG113	0.3616641315248811	-0.860327376377582	0.5157365519260854	3.185378430000874e-07	0.06516595600277184	87
MAG114	0.9157166872127849	-0.20589892515758856	0.7778480038990823	1.877943218323717e-11	0.1056916726605684	51
MAG117	0.5349505471357249	-0.6697695273003871	0.7256525689786976	8.124720947657868e-07	0.08829885237689887	35
MAG118	0.015571157789178579	-0.6462290932316771	0.0308848709615076	0.7911258481406367	0.05858035839165764	76
MAG119	0.6017070580082864	-0.3955882566243555	0.6578775927066465	0.0004758083822902141	0.14685734123475608	24

## Sheet: Sample metadata
Name	Alias	Feedstock	Temperature	Cluster	Sample name in the AD database
EKB_S93	Overload 8 g VS/L (supernatant)	Manure	Mesophilic	meso 1
EKG_S86	H2O2 3mM (supernatant)	Manure	Mesophilic	meso 1
EKE_S84	Microaeration 15 mL O2/g VS (supernatant)	Manure	Mesophilic	meso 1
EKF_S85	pH 8.5 (supernatant)	Manure	Mesophilic	meso 1
EKH_S87	Microaeration 15 mL O2/g VS (pellet)	Manure	Mesophilic	meso 1
EKJ_S89	Overload 8 g VS/L (pellet)	Manure	Mesophilic	meso 1
EKI_S88	pH 8.5 (pellet)	Manure	Mesophilic	meso 1
EKM_S92	H2O2 3mM (pellet)	Manure	Mesophilic	meso 1
EJT_S14		Manure	Mesophilic	meso 1
EJW_S17		Manure	Mesophilic	meso 1
EJU_S15		Manure	Mesophilic	meso 1
EJX_S18		Manure	Mesophilic	meso 1
EJY_S19		Manure	Mesophilic	meso 1
EJZ_S41		Manure	Mesophilic	meso 1
EKA_S42		Manure	Mesophilic	meso 1
EJS_S13		Manure	Mesophilic	meso 1
EJV_S16		Manure	Mesophilic	meso 1
DQP_S4		Manure	Mesophilic	meso 1
DQV_S10		Manure	Mesophilic	meso 1
DQX_S12		Manure	Mesophilic	meso 1
DQM_S1		Manure	Mesophilic	meso 1
DQS_S7		Manure	Mesophilic	meso 1
DQR_S6		Manure	Mesophilic	meso 1
DQQ_S5		Manure	Mesophilic	meso 1
DQW_S11		Manure	Mesophilic	meso 1
DQO_S3		Manure	Mesophilic	meso 1
DQU_S9		Manure	Mesophilic	meso 1
DQN_S2		Manure	Mesophilic	meso 1
DQT_S8		Manure	Mesophilic	meso 1
SRR2917896_SRX1427729		Manure + silage	Mesophilic	meso 2	BP-Cologne-QA
SRR2917897_SRX1433281		Manure + silage	Mesophilic	meso 2	BP-Cologne-CTAB
mesopost_1_SRX1023883_SRR2016841		Manure	Mesophilic	meso 2	LSBR-R1-meso-postH2
mesopre_1_SRX1023881_SRR2016834		Manure	Mesophilic	meso 2	LSBR-R1-meso-preH2
01_BPgang		Manure	Mesophilic	meso 2	BP-Nysted
09_BPgang		Manure	Mesophilic	meso 2	BP-Maabjerg-Man
M2971vilasana_S36_L002		Manure	Mesophilic	meso 3	BP-Vilasana
M3088Reig_S37_L002		Manure + silage	Mesophilic	meso 3	BP-Torregrossa
M3090Gime_S38_L002		Manure	Mesophilic	meso 3	BP-Gimenells
1105480_10455_4_162792		Manure + oleate	Mesophilic	meso 3	LSBR-R1A-C13-SIP
1105484_10455_4_162792		Manure + oleate	Mesophilic	meso 3	LSBR-R1A-C12-SIP
1105488_10455_5_162797		Manure + oleate	Mesophilic	meso 3	LSBR-R2A-C13-SIP
1105494_10534_5_165293		Manure + oleate	Mesophilic	meso 3	LSBR-R2B-C12-SIP
1105496_10454_7_162759		Manure + oleate	Mesophilic	meso 3	LSBR-R1-T0-SIP
1105498_10454_7_162759		Manure + oleate	Mesophilic	meso 3	LSBR-R2-T0-SIP
04_BPgang		Manure + oleate	Thermophilic	thermo	BP-Sinding
CSTR11b_lipids_SRX1024644_SRR2017916		Manure + oleate	Thermophilic	thermo	LSBR-R2-steady-3g-adapted
CSTR09b_lipids_SRX1024580_SRR2017860		Manure + oleate	Thermophilic	thermo	LSBR-R2-steady-2g-adapted
CSTR08b_lipids_SRX1024579_SRR2017849		Manure + oleate	Thermophilic	thermo	LSBR-R1-steady-2g-adapted
CSTR10b_lipids_SRX1024643_SRR2017914		Manure + oleate	Thermophilic	thermo	LSBR-R1-steady-3g-adapted
CSTR05b_lipids_SRX1024465_SRR2017739		Manure + oleate	Thermophilic	thermo	LSBR-R2-steady-2g-not-adapted
CSTR07b_lipids_SRX1024577_SRR2017753		Manure + oleate	Thermophilic	thermo	LSBR-R2-steady-3g-not-adapted
CSTR04b_lipids_SRX1024456_SRR2017736		Manure + oleate	Thermophilic	thermo	LSBR-R1-steady-2g-not-adapted
CSTR06b_lipids_SRX1024480_SRR2017752		Manure + oleate	Thermophilic	thermo	LSBR-R1-steady-3g-not-adapted
51_BPgang		Manure	Thermophilic	thermo	BP-BlahojFS
52_BPgang		Manure	Thermophilic	thermo	BP-BlahojSS
07_BPgang		Manure	Thermophilic	thermo	BP-Filskov
PS-F_TAAGGCGA_L003		Manure + silage	Thermophilic	thermo	LSBR-Foulum
61_BPgang		Manure	Thermophilic	thermo	BP-LemvigFS
62_BPgang		Manure	Thermophilic	thermo	BP-LemvigSS
A1_biograss		Manure	Thermophilic	thermo	LSBR-FirAtt
A4_biograss		Manure	Thermophilic	thermo	LSBR-Liq
A7_biograss		Manure	Thermophilic	thermo	LSBR-Pmm
PS-L_CGTACTAG_L003		Manure + silage	Thermophilic	thermo	LSBR-Lynggaard
CSTR05a_lipids_SRX1024455_SRR2017732		Manure + oleate	Thermophilic	thermo	LSBR-R2-shock-2g-not-adapted
CSTR07a_lipids_SRX1024479_SRR2017751		Manure + oleate	Thermophilic	thermo	LSBR-R1-shock-2g-not-adapted
CSTR04a_lipids_SRX1024452_SRR2017730		Manure + oleate	Thermophilic	thermo	LSBR-R2-shock-3g-not-adapted
CSTR06a_lipids_SRX1024478_SRR2017749		Manure + oleate	Thermophilic	thermo	LSBR-R1-shock-3g-not-adapted
CSTR01b_lipids_SRX1023882_SRR2016839		Manure + oleate	Thermophilic	thermo	LSBR-R1-with-lipids
CSTR08a_lipids_SRX1024577_SRR2017842		Manure + oleate	Thermophilic	thermo	LSBR-R1-shock-2g-adapted
CSTR11a_lipids_SRX1024641_SRR2017912		Manure + oleate	Thermophilic	thermo	LSBR-R2-shock-3g-adapted
CSTR09a_lipids_SRX1024578_SRR2017846		Manure + oleate	Thermophilic	thermo	LSBR-R2-shock-2g-adapted
CSTR10a_lipids_SRX1024640_SRR2017910		Manure + oleate	Thermophilic	thermo	LSBR-R1-shock-3g-adapted
CSTR02b_lipids_SRX1023884_SRR2016850		Manure + oleate	Thermophilic	thermo	LSBR-R2-with-lipids
CSTR03B_lipids_SRX1023885_SRR2017704		Manure + oleate	Thermophilic	thermo	LSBR-R3-with-lipids
thermopre_1_SRX1023886_SRR2016847		Manure	Thermophilic	thermo	LSBR-R2-thermo-preH2
thermopost_1_SRX1023887_SRR2016852		Manure	Thermophilic	thermo	LSBR-R2-thermo-postH2
CSTR03a_lipids_SRX1023867_SRR2016825		Manure	Thermophilic	thermo	LSBR-R3-without-lipids
CSTR01a_lipids_SRX1022794_SRR2016713		Manure	Thermophilic	thermo	LSBR-R1-without-lipids
CSTR02a_lipids_SRX1023859_SRR2016817		Manure	Thermophilic	thermo	LSBR-R2-without-lipids
CSTR01c_lipids_SRX1024386_SRR2017705		Manure	Thermophilic	thermo	LSBR-R1-without-lipids-adaptation
CSTR02c_lipids_SRX1024392_SRR2017707		Manure	Thermophilic	thermo	LSBR-R2-without-lipids-adaptation
CSTR03c_lipids_SRX1024397_SRR2017709		Manure	Thermophilic	thermo	LSBR-R3-without-lipids-adaptation
02_BPgang		Manure	Mesophilic		BP-Fangel
ERR843249_BPbremges		Manure + silage	Mesophilic		BP-NRW-meso-BP3-T1
LG_1_raw		BA medium + additives	Mesophilic		LSBR-R1-CO
LG_2_raw		BA medium + additives	Mesophilic		LSBR-R2-COctrl
SRR3161878_SRX1571146		Cellulose and straw	Mesophilic	simplified medium	LSBT-Linkoping-CellDil
Mincomm03		BA medium + additives	Thermophilic	simplified medium	LSBR-R1-glucose
A04_whey		Cheese whey	Thermophilic	simplified medium	LSBR-DSAc-preH2
A13_whey		Cheese whey	Thermophilic	simplified medium	LSBR-DSAc-postH2
Mincomm01		BA medium + additives	Thermophilic	simplified medium	LSBR-R1-avicel
A01_whey		Cheese whey	Thermophilic	simplified medium	LSBR-SS-preH2
A10_whey		Cheese whey	Thermophilic	simplified medium	LSBR-SS-postH2
SRR2312703_SRX1210375		Waste	Mesophilic	simplified medium	BP-Linkoping
SRR2420280_SRX1249745		Cellulose and straw	Mesophilic	simplified medium	LSBT-Linkoping-Cell
ERR1299062		Manure + silage	Thermophilic	simplified medium	BP-NRW-thermo-BP4-T1
Mincomm05		BA medium + additives	Thermophilic	simplified medium	LSBR-R1-VFA-mixt
DRR066655		Acetate	Thermophilic	simplified medium	LSBR-D122-DNA-PF
DRR066656		Acetate	Thermophilic	simplified medium	LSBR-D122-DNA-BF
DRR066658		Acetate	Thermophilic	simplified medium	LSBR-D200-DNA-BF
DRR066657		Acetate	Thermophilic	simplified medium	LSBR-D200-DNA-PF
DRR066659		Acetate	Thermophilic	simplified medium	LSBR-D159-DNA-PF
A07_whey		Cheese whey	Thermophilic	simplified medium	LSBR-DSMet-preH2
A16_whey		Cheese whey	Thermophilic	simplified medium	LSBR-DSMet-postH2
DRR066660		Acetate	Thermophilic	simplified medium	LSBR-D159-DNA-BF
Mincomm06		BA medium + additives	Thermophilic	simplified medium	LSBR-R3-VFA-mixt
Mincomm08		BA medium + additives	Thermophilic	simplified medium	LSBR-R3-acetate
Mincomm02		BA medium + additives	Thermophilic	simplified medium	LSBR-R3-casein
Mincomm04		BA medium + additives	Thermophilic	simplified medium	LSBR-R3-casein-hydrolysate
Mincomm07		BA medium + additives	Thermophilic	simplified medium	LSBR-R1-acetate
Fe		BA medium + additives	Mesophilic	meso 4	Fe
noFe		BA medium + additives	Mesophilic	meso 4	no-Fe
M3137Llagosta_S39_L002		Sewage sludge	Mesophilic	meso 4	BP-LaLlagosta
10_BPgang		Sewage sludge	Mesophilic	meso 4	BP-Luntoft
11_BPgang		Sewage sludge	Mesophilic	meso 4	BP-Avedore
12_BPgang		Sewage sludge	Mesophilic	meso 4	BP-Helsingor
03_BPgang		Sewage sludge	Mesophilic	meso 4	BP-Fakse
08_BPgang		Sewage sludge	Mesophilic	meso 4	BP-Maabjerg-Sew
